# Supplementary material for: Proteomic and Phosphoryproteomic Investigations Reveal that Autophagy-Related Protein 1, a Protein Kinase for Autophagy Initiation, Synchronously Deploys Phosphoregulation on the Ubiquitin-Like Conjugation System in the Mycopathogen Beauveria bassiana
Source: mSystems. 2022 Feb 8;7(1):e01463-21. doi: 10.1128/msystems.01463-21 (PMC8823290; doi:10.1128/msystems.01463-21)
Supplement: DATA SET S1 [file msystems.01463-21-sd001.xlsx]

## Sheet: DAPP
			Data set S1 The differentially altered phosphopeptides in DBbatg1 mutant during asexual development in Beauveria bassiana
			Gene name	Modified sequence	Position	Amino acid	Localization probability	ATG/WT Ratio	ATG/WT P value	Quant category	Protein description
			BBA_00011	ALS(0.945)T(0.054)ARPS(0.001)QSDGK	278	S	0.945235	0.563	0.00826	Q2	Serine/threonine-protein kinase sck1
			BBA_00011	ALSTARPS(0.998)QS(0.002)DGK	283	S	0.998183	0.525	0.000176	Q2	Serine/threonine-protein kinase sck1
			BBA_00011	QS(0.012)S(0.988)NT(0.053)S(0.946)IT(0.001)DYNTFR	398	S	0.946296	1.508	0.00718	Q3	Serine/threonine-protein kinase sck1
			BBA_00011	DNRMS(1)GIVR	891	S	1	1.808	0.00194	Q3	Serine/threonine-protein kinase sck1
			BBA_00011	GIIFKS(0.966)GPPT(0.822)PT(0.212)R	268	S	0.966114	3.39	0.000174	Q4	Serine/threonine-protein kinase sck1
			BBA_00011	NDT(0.016)T(0.061)NT(0.923)FCGTTEYLAPEVLLDESGYTK	666	T	0.923314	0.483	3.75e-05	Q1	Serine/threonine-protein kinase sck1
			BBA_00011	GIIFKS(0.966)GPPT(0.822)PT(0.212)R	272	T	0.822322	3.39	0.000174	Q4	Serine/threonine-protein kinase sck1
			BBA_00023	APQASTTTGRDTMDDS(1)AANREFAK	99	S	0.999767	2.598	0.000414	Q4	Uncharacterized protein
			BBA_00038	ASWAVYNSATAPALAFS(1)PKDPALQR	47	S	0.999826	1.577	0.00682	Q3	AMME syndrome protein
			BBA_00060	NAPS(0.999)S(0.994)PT(0.008)MALK	108	S	0.99851	0.528	6.49e-05	Q2	MutS domain V
			BBA_00060	SALKDS(0.002)AGS(0.058)S(0.94)PGR	131	S	0.940026	5.816	0.000228	Q4	MutS domain V
			BBA_00092	AAS(1)PERAPR	282	S	1	2.684	4.43e-05	Q4	Uncharacterized protein
			BBA_00095	IEQGLS(1)GAVLPVLDMTGPETK	66	S	1	1.634	0.000969	Q3	Oxidoreductase molybdopterin binding domain-containing protein
			BBA_00109	T(0.002)PMPQS(0.998)PVS(1)IHR	291	S	0.99845	0.622	7.15e-05	Q2	RfeD protein
			BBA_00109	T(0.002)PMPQS(0.998)PVS(1)IHR	294	S	0.99999	0.622	7.15e-05	Q2	RfeD protein
			BBA_00109	QHDY(0.057)RHNS(0.988)S(0.939)GPPT(0.016)PR	104	S	0.988043	3.002	0.000437	Q4	RfeD protein
			BBA_00109	QHDY(0.057)RHNS(0.988)S(0.939)GPPT(0.016)PR	105	S	0.939021	3.002	0.000437	Q4	RfeD protein
			BBA_00120	VAPGEDVARQPS(1)PPK	350	S	1	2.406	4.85e-07	Q4	Uncharacterized protein
			BBA_00121	EQQNAATNT(0.001)PFDPAAAQT(0.043)AEIDS(0.957)ENDEADFK	85	S	0.956671	0.431	0.00101	Q1	Transmembrane and coiled-coil domain-containing protein
			BBA_00121	AS(1)MESPNNEK	179	S	0.999917	0.509	9.72e-05	Q2	Transmembrane and coiled-coil domain-containing protein
			BBA_00121	VKNPMADS(1)KR	449	S	1	0.595	0.00107	Q2	Transmembrane and coiled-coil domain-containing protein
			BBA_00125	AYHS(1)PELR	701	S	0.999946	0.62	0.00184	Q2	PH domain-containing protein
			BBA_00126	KPPS(1)VET(1)S(1)DEFDENTPPGKPIIK	758	S	1	0.662	0.000443	Q2	Protein kinase, putative
			BBA_00126	KPPS(1)VET(1)S(1)DEFDENTPPGKPIIK	762	S	1	0.662	0.000443	Q2	Protein kinase, putative
			BBA_00126	KPPS(1)VET(1)S(1)DEFDENTPPGKPIIK	761	T	1	0.662	0.000443	Q2	Protein kinase, putative
			BBA_00130	PGSTTTGGAAS(1)PAPR	79	S	0.999956	0.57	5.05e-05	Q2	WD domain-containing protein
			BBA_00136	DNLTLWTSSEAETAPAAEGAS(1)KEEPVAAEEPK	264	S	1	0.422	1.08e-05	Q1	TH14-3-3 protein
			BBA_00136	DNLT(0.001)LWT(0.035)S(0.164)S(0.795)EAET(0.005)APAAEGASK	252	S	0.794856	0.542	0.00456	Q2	TH14-3-3 protein
			BBA_00148	LS(0.981)LS(0.019)LEGK	271	S	0.980814	0.239	7.45e-05	Q1	Homeobox domain-containing protein
			BBA_00152	LRQPPT(0.249)S(0.751)PR	500	S	0.750727	2.239	0.000211	Q4	Uncharacterized protein
			BBA_00162	EVAPWDTGRPADQDS(1)PFQQLITMAGR	177	S	0.999999	1.541	0.00448	Q3	C6 transcription factor
			BBA_00163	RS(0.034)S(0.959)IT(0.007)QAALSNLFQR	16	S	0.95874	1.793	0.000275	Q3	Uncharacterized protein
			BBA_00163	RLS(0.998)VS(0.002)TIGLSGSSPTNPAAFVR	53	S	0.998243	1.547	0.00111	Q3	Uncharacterized protein
			BBA_00163	RLS(0.943)T(0.055)NKS(0.002)PPVAASSGWSVSGR	164	S	0.942679	1.645	0.000327	Q3	Uncharacterized protein
			BBA_00166	LQS(0.997)AHT(0.003)LGAK	49	S	0.996785	1.643	0.00054	Q3	TBC domain-containing protein
			BBA_00177	NS(1)MDDKDSAQLR	395	S	0.999962	0.399	4.15e-05	Q1	CAP-Gly domain-containing protein
			BBA_00177	MSLPRPES(1)PLRR	236	S	1	0.551	0.00123	Q2	CAP-Gly domain-containing protein
			BBA_00177	RES(0.974)PS(0.026)HAAYPATPTPAANR	173	S	0.97423	1.534	0.000568	Q3	CAP-Gly domain-containing protein
			BBA_00177	TQMTPGPRPS(0.005)IPS(0.975)PS(0.019)K	253	S	0.97531	1.633	0.000321	Q3	CAP-Gly domain-containing protein
			BBA_00207	RNS(1)S(1)IHAGHNHR	298	S	1	0.507	2.08e-05	Q2	Cation diffusion facilitator family transporter
			BBA_00207	RNS(1)S(1)IHAGHNHR	299	S	1	0.507	2.08e-05	Q2	Cation diffusion facilitator family transporter
			BBA_00208	SPLEEFS(1)DSLK	246	S	0.99994	0.282	0.000513	Q1	40S ribosomal protein S2
			BBA_00208	SPLEEFS(0.008)DS(0.992)LK	248	S	0.991651	0.548	0.000147	Q2	40S ribosomal protein S2
			BBA_00218	RS(0.999)S(0.979)T(0.022)ILDSLGDLEPR	97	S	0.999067	0.406	0.00383	Q1	Regulator of G-protein signaling domain-containing protein
			BBA_00218	RS(0.999)S(0.979)T(0.022)ILDSLGDLEPR	98	S	0.978586	0.406	0.00383	Q1	Regulator of G-protein signaling domain-containing protein
			BBA_00219	VAPLRDLS(0.998)PDDDT(0.002)PR	168	S	0.998049	2.713	0.00359	Q4	PCI domain-containing protein
			BBA_00220	GFDAEVLATDLPS(1)PVVSR	122	S	0.999998	0.358	0.000708	Q1	CLAP1-like protein
			BBA_00220	GFDAEVLATDLPS(1)PVVS(1)R	126	S	0.999999	0.2	0.00424	Q1	CLAP1-like protein
			BBA_00230	DSESSYLS(1)DPGESK	149	S	0.999682	2.017	0.000118	Q4	WASP-interacting protein-like protein vrp1p
			BBA_00240	NS(1)LPAPPAFQGLGGMR	646	S	1	0.278	1.45e-08	Q1	Spa2-like protein
			BBA_00240	FVAGEIPRGNS(1)AMS(1)NR	237	S	1	3.352	2.04e-06	Q4	Spa2-like protein
			BBA_00257	SANITIS(0.003)NS(0.997)VGK	511	S	0.996673	0.375	0.000194	Q1	Hsp70-like protein
			BBA_00257	MVS(1)DAEAFK	525	S	1	0.303	0.00184	Q1	Hsp70-like protein
			BBA_00257	IINEPTAAAIAYGLGAGKS(1)DKER	193	S	1	1.52	0.00295	Q3	Hsp70-like protein
			BBA_00260	SPGQQQS(0.009)PT(0.057)S(0.933)PGYS(0.009)PT(0.286)S(0.694)PQFS(0.01)PR	1721	S	0.933193	1.588	0.000788	Q3	DNA-directed RNA polymerase subunit
			BBA_00264	TFDS(0.016)PS(0.983)PTGDANK	71	S	0.983421	0.289	0.000338	Q1	YSIRK family gram-positive signal peptide
			BBA_00264	RKPVPAPS(0.905)PS(0.095)K	754	S	0.905218	0.423	0.000953	Q1	YSIRK family gram-positive signal peptide
			BBA_00265	FEDIGFAS(1)ALT(1)EEDDYEESAVPVK	361	S	1	0.394	0.0021	Q1	Morphogenesis protein
			BBA_00265	GFFS(1)WTK	536	S	0.999689	0.14	0.000114	Q1	Morphogenesis protein
			BBA_00265	PAETQPMS(1)PVKEK	784	S	0.999834	0.312	0.000304	Q1	Morphogenesis protein
			BBA_00265	S(0.927)VNKY(0.072)SLR	549	S	0.927455	2.137	0.000427	Q4	Morphogenesis protein
			BBA_00265	PT(0.136)T(0.828)PS(0.036)WADFLSTGFVDDSAK	404	T	0.827729	0.248	0.000737	Q1	Morphogenesis protein
			BBA_00265	FEDIGFAS(1)ALT(1)EEDDYEESAVPVK	364	T	1	0.595	0.000742	Q2	Morphogenesis protein
			BBA_00266	KIAAGKENLEVDGEIGS(1)DDEAALEEAIK	338	S	1	1.939	0.000684	Q3	Uracil-DNA glycosylase
			BBA_00276	QDAPLDNGS(1)WR	316	S	1	1.651	0.000416	Q3	Sphingolipid long chain base sensory protein, putative
			BBA_00277	NMKEIS(1)PPPLRR	96	S	1	0.51	0.000157	Q2	SET domain-containing protein
			BBA_00277	LKDLAT(0.002)ALPWRDS(0.998)LS(0.999)AS(0.979)PQT(0.021)MR	1062	S	0.997898	1.722	0.00148	Q3	SET domain-containing protein
			BBA_00277	LKDLAT(0.002)ALPWRDS(0.998)LS(0.999)AS(0.979)PQT(0.021)MR	1064	S	0.999443	1.722	0.00148	Q3	SET domain-containing protein
			BBA_00277	LKDLAT(0.002)ALPWRDS(0.998)LS(0.999)AS(0.979)PQT(0.021)MR	1066	S	0.979048	1.722	0.00148	Q3	SET domain-containing protein
			BBA_00286	LS(1)AEITAGQIDHR	85	S	0.999986	1.658	0.0013	Q3	2OG-Fe(II) oxygenase superfamily protein
			BBA_00287	KRDS(1)NENEVK	21	S	1	0.535	0.00449	Q2	WD domain-containing protein
			BBA_00289	AQDLQDMLS(0.987)ES(0.506)S(0.506)RLR	210	S	0.987265	2.023	0.000414	Q4	Uncharacterized protein
			BBA_00302	AT(1)PMDRIPRPK	115	T	1	1.913	4.72e-05	Q3	Glycosyltransferase family 2
			BBA_00311	S(0.962)EPT(0.038)PDAVAELK	21	S	0.961921	0.6	0.000366	Q2	UTP-glucose-1-phosphate uridylyltransferase
			BBA_00314	LS(1)GLLSTFQR	725	S	1	0.406	1.26e-06	Q1	Fibronectin type III domain-containing protein
			BBA_00314	NMS(0.002)GDQRS(0.998)S(1)IGDFDDIGEEIPFGR	1053	S	0.99834	0.503	0.000304	Q2	Fibronectin type III domain-containing protein
			BBA_00314	NMS(0.002)GDQRS(0.998)S(1)IGDFDDIGEEIPFGR	1054	S	0.99997	0.61	0.00172	Q2	Fibronectin type III domain-containing protein
			BBA_00315	PAS(0.999)GDWS(0.001)AALTRPR	163	S	0.99912	0.301	0.000183	Q1	SMP2 protein
			BBA_00315	S(0.118)ES(0.882)DAGPAGLAT(0.985)PPRT(0.015)PADAGVGNPNR	344	S	0.88227	1.699	7.43e-06	Q3	SMP2 protein
			BBA_00315	S(0.118)ES(0.882)DAGPAGLAT(0.985)PPRT(0.015)PADAGVGNPNR	353	T	0.985422	1.815	1.4e-05	Q3	SMP2 protein
			BBA_00320	AS(0.985)IDT(0.015)LS(0.923)S(0.077)VEGK	350	S	0.923486	0.442	0.00098	Q1	Subunit of VP52-54 complex
			BBA_00320	AS(1)IDTLS(0.339)S(0.661)VEGK	345	S	1	0.586	0.000192	Q2	Subunit of VP52-54 complex
			BBA_00327	VDEGKEEAAKS(1)QET(1)AAET(0.08)VS(0.92)DAQNK	451	S	1	0.468	0.000274	Q1	Immunogenic protein
			BBA_00327	VEETAAAEES(1)KDEAKPIEEGHLGYK	56	S	0.99981	0.644	0.0012	Q2	Immunogenic protein
			BBA_00327	AQGLS(1)FPK	76	S	1	0.626	6.5e-05	Q2	Immunogenic protein
			BBA_00327	VEET(0.859)AAAEES(0.141)KDEAKPIEEGHLGYK	50	T	0.859471	0.476	0.000109	Q1	Immunogenic protein
			BBA_00327	AAEPAAAEETTDVGKTEET(1)PKEDADLAK	236	T	0.999971	0.257	0.000125	Q1	Immunogenic protein
			BBA_00327	AAEPAAAEET(0.061)T(0.939)DVGKTEETPKEDADLAK	228	T	0.939351	0.566	0.00045	Q2	Immunogenic protein
			BBA_00327	VDEGKEEAAKS(1)QET(1)AAET(0.08)VS(0.92)DAQNK	454	T	1	0.512	0.000356	Q2	Immunogenic protein
			BBA_00327	ADET(0.001)AT(0.999)DINEQIAK	471	T	0.99851	0.64	0.000272	Q2	Immunogenic protein
			BBA_00333	SLDAAS(1)VR	75	S	0.999999	0.467	6.69e-05	Q1	Serine/threonine-protein phosphatase
			BBA_00333	APS(0.869)T(0.301)ES(0.831)AKVDNSNVAMADIK	186	S	0.868516	0.258	8.63e-07	Q1	Serine/threonine-protein phosphatase
			BBA_00333	APS(0.737)T(0.266)ES(0.998)AKVDNSNVAMADIK	189	S	0.997591	0.258	8.63e-07	Q1	Serine/threonine-protein phosphatase
			BBA_00333	SKIPGS(0.005)S(0.005)KT(0.005)DS(0.985)PR	55	S	0.984534	4.766	0.000106	Q4	Serine/threonine-protein phosphatase
			BBA_00339	T(0.143)T(0.857)PPITTR	115	T	0.857363	0.226	0.00702	Q1	Uncharacterized protein
			BBA_00339	ELVT(1)PPPSK	145	T	0.999978	0.65	1.16e-06	Q2	Uncharacterized protein
			BBA_00349	GEDNEDYFALDDAES(1)EDDEDAS(0.335)S(0.223)RKS(0.442)DEK	461	S	1	0.657	0.00384	Q2	Cellobiose dehydrogenase
			BBA_00353	ALIGES(0.996)PT(0.017)RS(0.986)EKES(1)PVVDPEVFEAVAIPR	552	S	0.99639	1.776	0.000165	Q3	Proliferating cell nuclear antigen
			BBA_00353	ALIGES(0.996)PT(0.017)RS(0.986)EKES(1)PVVDPEVFEAVAIPR	556	S	0.986191	1.776	0.000165	Q3	Proliferating cell nuclear antigen
			BBA_00353	ALIGES(0.996)PT(0.017)RS(0.986)EKES(1)PVVDPEVFEAVAIPR	560	S	0.999995	1.51	0.00127	Q3	Proliferating cell nuclear antigen
			BBA_00353	IPLT(1)PGRER	430	T	1	0.539	0.0015	Q2	Proliferating cell nuclear antigen
			BBA_00358	RDS(1)GGSNSFR	201	S	0.999824	0.626	0.00648	Q2	Involucrin repeat protein
			BBA_00358	QLS(1)DLAR	264	S	1	0.594	0.000432	Q2	Involucrin repeat protein
			BBA_00358	RRDS(1)PPGTK	1202	S	1	0.529	0.000486	Q2	Involucrin repeat protein
			BBA_00358	HREGEDGY(0.002)GS(0.998)DR	1560	S	0.998067	0.625	0.00956	Q2	Involucrin repeat protein
			BBA_00358	EGEDGY(0.073)GS(0.95)DRS(0.977)KK	1563	S	0.976578	0.625	0.00956	Q2	Involucrin repeat protein
			BBA_00358	S(0.979)T(0.021)QETPVK	1830	S	0.978596	0.587	0.000103	Q2	Involucrin repeat protein
			BBA_00358	KET(0.022)PS(0.909)PT(0.069)EPPLEEWPVATGK	2898	S	0.909213	0.593	0.000174	Q2	Involucrin repeat protein
			BBA_00358	S(0.023)APLS(0.977)DFEDTASK	3989	S	0.976533	0.5	4.99e-05	Q2	Involucrin repeat protein
			BBA_00358	ETEADHYADS(0.954)PS(0.023)S(0.023)RKDR	685	S	0.954248	1.536	6.62e-05	Q3	Involucrin repeat protein
			BBA_00358	S(0.001)FEVES(0.999)ADGRSDVEKEK	1061	S	0.998931	1.884	0.000475	Q3	Involucrin repeat protein
			BBA_00358	S(1)LFDDRDVSSVVSEAR	1611	S	1	1.816	0.000462	Q3	Involucrin repeat protein
			BBA_00358	NY(0.002)DDDDDARS(0.999)VVS(0.999)VAS(1)APGGIRK	1670	S	0.999138	1.751	0.00438	Q3	Involucrin repeat protein
			BBA_00358	NY(0.002)DDDDDARS(0.999)VVS(0.999)VAS(1)APGGIRK	1673	S	0.999788	1.79	0.000349	Q3	Involucrin repeat protein
			BBA_00358	RS(0.207)S(0.793)GLFASIFKR	1688	S	0.792853	1.814	0.000374	Q3	Involucrin repeat protein
			BBA_00358	SLFDDRDVS(0.167)S(0.832)VVSEAR	1620	S	0.832493	2.033	6.36e-05	Q4	Involucrin repeat protein
			BBA_00358	EKPALADVTSAVATDKT(0.001)EAES(0.998)EDEWS(0.001)R	2844	S	0.997741	2.242	0.000368	Q4	Involucrin repeat protein
			BBA_00358	EQTTDIT(0.999)PT(0.001)K	2484	T	0.999175	0.573	0.00047	Q2	Involucrin repeat protein
			BBA_00358	SDKDDTVSTAIEEWDT(0.989)PS(0.011)K	1447	T	0.989228	1.571	0.000948	Q3	Involucrin repeat protein
			BBA_00358	KIEEEQIRS(0.013)QT(0.987)PENDTSR	918	T	0.987078	3.154	0.000322	Q4	Involucrin repeat protein
			BBA_00365	Y(0.003)SEQLDS(0.997)K	874	S	0.997048	0.471	0.000842	Q1	RhoGEF domain-containing protein
			BBA_00365	KIS(1)AGPIDFEQR	556	S	1	0.526	0.00127	Q2	RhoGEF domain-containing protein
			BBA_00365	LRYS(1)EIER	1617	S	0.999999	0.561	0.00239	Q2	RhoGEF domain-containing protein
			BBA_00365	GS(0.056)S(0.944)VNDESAPTLPAPDFGKR	1627	S	0.943889	1.548	0.00228	Q3	RhoGEF domain-containing protein
			BBA_00371	RES(1)WEAVCK	294	S	1	0.557	0.00322	Q2	Uncharacterized protein
			BBA_00371	SSLTPVPVQNHDDDDDDDDGYWDRYDAT(1)PAR	213	T	0.999981	1.689	0.000636	Q3	Uncharacterized protein
			BBA_00384	S(0.999)DKNEVY(0.001)ATER	2	S	0.999461	2.069	0.000157	Q4	Uncharacterized protein
			BBA_00387	QTAAKPVEDAPIS(1)PIERK	20	S	1	1.509	8.8e-05	Q3	RPEL repeat protein
			BBA_00391	S(0.128)LS(0.872)LPGIESFK	250	S	0.87167	0.105	4.27e-06	Q1	Uncharacterized protein
			BBA_00394	T(0.01)S(0.038)S(0.952)PKLPAPLDDVPAAGWTPNTWR	4	S	0.951751	1.732	1.03e-05	Q3	Phospho-2-dehydro-3-deoxyheptonate aldolase
			BBA_00394	IATPLT(0.002)RS(0.998)PR	279	S	0.998152	2.864	8.62e-06	Q4	Phospho-2-dehydro-3-deoxyheptonate aldolase
			BBA_00398	RRGS(1)VMQDEPIK	1361	S	1	1.517	0.000117	Q3	Telomere length regulator protein (Rif1), putative
			BBA_00398	NMTLEIAT(0.021)PS(0.984)S(0.995)PPEDLR	1477	S	0.994567	1.917	0.0022	Q3	Telomere length regulator protein (Rif1), putative
			BBA_00403	FRS(1)IHILR	120	S	1	0.651	5.76e-05	Q2	60S ribosomal protein L20
			BBA_00403	MT(1)IFAPNTTVAK	28	T	0.999994	0.498	0.00181	Q1	60S ribosomal protein L20
			BBA_00414	AGT(1)EDADAMQVDDPKAR	567	T	1	3.132	2.26e-05	Q4	Nucleolar GTP-binding protein 1
			BBA_00421	LELRNS(1)R	795	S	1	0.389	8.32e-05	Q1	LAS seventeen-binding protein
			BBA_00423	RPS(0.999)GVAY(0.001)GASR	74	S	0.999047	0.593	0.00202	Q2	Multidrug and toxin extrusion protein
			BBA_00432	GYMFAQPS(0.247)S(0.753)PY(0.001)APPRR	636	S	0.752638	1.843	0.00291	Q3	Uncharacterized protein
			BBA_00433	S(0.983)DS(0.017)FEDSLQYFDSK	808	S	0.982692	0.232	0.000651	Q1	KH domain-containing protein
			BBA_00433	LLQHAPS(0.103)S(0.897)VGS(0.844)ET(0.11)PT(0.04)KPS(0.006)FGAEIIR	829	S	0.897428	1.544	0.0119	Q3	KH domain-containing protein
			BBA_00433	LLQHAPS(0.103)S(0.897)VGS(0.844)ET(0.11)PT(0.04)KPS(0.006)FGAEIIR	832	S	0.843682	1.544	0.0119	Q3	KH domain-containing protein
			BBA_00433	LAIPHGGDIT(1)PR	945	T	1	1.649	0.0282	Q3	KH domain-containing protein
			BBA_00436	AIADPS(0.004)EAPT(0.098)S(0.898)PPQLDVS(1)PPPPHKR	157	S	0.897879	1.698	2.09e-06	Q3	CT20 family protein
			BBA_00436	AIADPSEAPT(0.187)S(0.813)PPQLDVS(1)PPPPHKR	164	S	0.999998	1.698	2.09e-06	Q3	CT20 family protein
			BBA_00440	NVDHDDDES(1)MLDDAELAGSTPRPSAAK	133	S	1	1.871	0.00242	Q3	DASH complex subunit Ask1
			BBA_00440	RLT(1)PVASQGPR	312	T	0.999996	2.115	0.000457	Q4	DASH complex subunit Ask1
			BBA_00454	GRPAPTATSAAPSAPEKT(1)PVK	248	T	0.999958	0.418	0.000674	Q1	Reticulon-like protein
			BBA_00456	S(1)LLDGLR	694	S	1	0.587	0.00105	Q2	GTPase-activating protein GYP5
			BBA_00457	AIS(1)FGDAVNR	669	S	1	0.492	6.08e-05	Q1	Integral membrane channel protein
			BBA_00457	S(1)PPKPVQSK	920	S	1	0.22	0.000101	Q1	Integral membrane channel protein
			BBA_00457	TALFS(1)PNIR	681	S	0.999999	0.601	0.000486	Q2	Integral membrane channel protein
			BBA_00457	NWMEQHDEDGS(1)GNHWPTIDSR	740	S	0.999931	1.598	0.0105	Q3	Integral membrane channel protein
			BBA_00478	APADVS(1)PVQHEPATIPTLDGWIESLMTCK	16	S	0.999988	0.643	9.25e-05	Q2	Serine/threonine-protein phosphatase
			BBA_00485	LPVLADLAPDDAAS(1)DS(1)DDQTIVAAQALTSPR	31	S	0.999999	0.267	9.69e-06	Q1	ATP synthase regulation protein NCA2
			BBA_00485	LPVLADLAPDDAAS(1)DS(1)DDQTIVAAQALTSPR	33	S	0.999963	0.332	3.5e-05	Q1	ATP synthase regulation protein NCA2
			BBA_00489	SIANLASDT(1)PTK	519	T	0.999868	0.642	0.000259	Q2	Actin-like protein, ARP5 class
			BBA_00494	AT(0.185)S(0.815)PAATPIR	261	S	0.814675	1.602	0.00107	Q3	Uncharacterized protein
			BBA_00504	SLLES(1)DPEVAAIMKDEVQR	25	S	0.999804	1.576	0.000132	Q3	Serine hydroxymethyltransferase
			BBA_00506	S(0.842)RS(0.842)PDY(0.317)GRHDK	497	S	0.841655	2.837	2.89e-05	Q4	RNA recognition domain-containing protein
			BBA_00506	S(0.842)RS(0.842)PDY(0.317)GRHDK	499	S	0.841655	2.473	6.3e-05	Q4	RNA recognition domain-containing protein
			BBA_00506	S(0.452)RS(0.623)PDY(0.926)GRHDK	502	Y	0.925533	2.38	0.00022	Q4	RNA recognition domain-containing protein
			BBA_00518	GYTSQS(0.054)S(0.946)PVK	172	S	0.945812	0.529	8.08e-05	Q2	Uncharacterized protein
			BBA_00521	RKS(1)DAPVTEVET(1)PK	266	S	1	0.389	7.23e-05	Q1	Nonhistone chromosomal protein
			BBA_00521	SDAPVTEVET(1)PKAGPAS(1)PDKK	282	S	1	0.445	0.000274	Q1	Nonhistone chromosomal protein
			BBA_00521	WANMS(1)PHEK	176	S	1	0.625	0.00106	Q2	Nonhistone chromosomal protein
			BBA_00521	SDAPVTEVET(1)PK	275	T	1	0.553	0.000128	Q2	Nonhistone chromosomal protein
			BBA_00535	HKS(1)PDRDDNDDADENTSPAR	43	S	0.999995	0.538	0.00752	Q2	Transcription elongation factor SPT5
			BBA_00535	TPAWQS(0.015)GART(0.985)PAPGDAFGAGSR	901	T	0.984693	1.754	0.0069	Q3	Transcription elongation factor SPT5
			BBA_00535	T(0.048)PAAAGGRT(0.952)PAWK	853	T	0.951812	2.072	0.0086	Q4	Transcription elongation factor SPT5
			BBA_00538	S(1)NPT(0.048)IRS(0.953)PILAAFR	11	S	0.999651	2.364	0.00226	Q4	Atg28p-like protein
			BBA_00538	S(0.001)NPT(0.004)IRS(0.995)PILAAFR	17	S	0.99527	2.121	0.000442	Q4	Atg28p-like protein
			BBA_00538	SPILAAFRS(1)PR	25	S	1	2.095	0.000112	Q4	Atg28p-like protein
			BBA_00543	S(1)GQDIKDIR	243	S	1	2.587	7.22e-05	Q4	Pyruvate kinase
			BBA_00544	RPS(1)VGAIKPEYR	454	S	1	0.106	0.000344	Q1	Major Facilitator Superfamily protein
			BBA_00560	AS(0.009)LDDAS(0.991)IEASLLPLK	171	S	0.991351	0.285	2.49e-05	Q1	Proteasome/cyclosome
			BBA_00560	RES(1)MDMDPTPPK	931	S	1	0.433	5.65e-06	Q1	Proteasome/cyclosome
			BBA_00560	AS(1)LDDASIEASLLPLK	166	S	1	0.621	0.000641	Q2	Proteasome/cyclosome
			BBA_00560	S(0.773)GS(0.227)VAQLPDR	184	S	0.772638	1.601	0.000274	Q3	Proteasome/cyclosome
			BBA_00561	KLNDRS(1)MS(0.995)PS(0.005)ELEHR	418	S	0.999885	1.545	0.0111	Q3	mRNA capping enzyme
			BBA_00561	PASERPAT(1)PPRPEPDEDTVR	485	T	0.999985	0.662	0.00545	Q2	mRNA capping enzyme
			BBA_00574	IS(0.963)PT(0.036)ETPPPPYK	114	S	0.96343	0.282	5.69e-05	Q1	Choriogenin Hminor
			BBA_00574	ANS(1)YQAGPSVPVPIIRPSSTMPIPELR	260	S	0.999783	1.774	0.00108	Q3	Choriogenin Hminor
			BBA_00574	KSWMPGGRS(1)R	342	S	1	1.674	0.000173	Q3	Choriogenin Hminor
			BBA_00574	IAS(0.999)PKNLNQS(0.829)PS(0.172)R	319	S	0.999436	4.919	1.81e-06	Q4	Choriogenin Hminor
			BBA_00582	GY(0.974)VAVRKS(0.026)DLD	223	Y	0.973529	2.272	0.000812	Q4	GDSL-like Lipase/Acylhydrolase
			BBA_00591	ALS(1)LMS(1)VTK	305	S	0.999985	0.501	0.0016	Q2	Mucin-like protein
			BBA_00592	FTTRQS(1)FAR	1503	S	0.999895	4.52	0.000177	Q4	Vacuolar protein sorting/targeting protein PEP1
			BBA_00593	HRS(1)VS(0.997)PS(0.003)K	241	S	0.999995	2.166	3.71e-06	Q4	Uncharacterized protein
			BBA_00593	HRS(1)VS(0.997)PS(0.003)K	243	S	0.997043	2.421	1.38e-05	Q4	Uncharacterized protein
			BBA_00593	EELES(0.02)T(0.98)PLK	202	T	0.979754	0.352	0.000342	Q1	Uncharacterized protein
			BBA_00599	AS(0.997)AFT(0.003)VR	824	S	0.996715	0.645	0.00932	Q2	Hisactophilin C49S mutant/phototropin PHY3 fusion protein
			BBA_00599	RS(1)S(0.8)ET(0.2)LGYLR	676	S	0.999776	1.754	6.75e-05	Q3	Hisactophilin C49S mutant/phototropin PHY3 fusion protein
			BBA_00599	RS(0.998)S(0.997)ET(0.002)LGY(0.003)LR	677	S	0.996901	1.74	3.33e-05	Q3	Hisactophilin C49S mutant/phototropin PHY3 fusion protein
			BBA_00599	RPGS(0.988)AT(0.062)S(0.95)APGTGLSDMAFAVEER	639	S	0.988159	2.022	0.00194	Q4	Hisactophilin C49S mutant/phototropin PHY3 fusion protein
			BBA_00599	RPGS(0.988)AT(0.062)S(0.95)APGTGLSDMAFAVEER	642	S	0.949744	2.021	0.000735	Q4	Hisactophilin C49S mutant/phototropin PHY3 fusion protein
			BBA_00599	VVS(0.001)MIPEEAS(0.98)DKY(0.021)S(0.998)NHRR	805	S	0.998233	2.105	0.0029	Q4	Hisactophilin C49S mutant/phototropin PHY3 fusion protein
			BBA_00599	HRPT(0.804)S(0.196)PNSPR	746	T	0.803676	1.515	0.00183	Q3	Hisactophilin C49S mutant/phototropin PHY3 fusion protein
			BBA_00601	ITTPINWVPGDDVIVAPPVS(1)NEEAEK	199	S	1	0.55	0.00382	Q2	Mitochondrial peroxiredoxin PRX1
			BBA_00602	ASAMTIRPQS(1)R	757	S	0.999974	1.542	0.00327	Q3	Kelch domain-containing protein
			BBA_00606	S(0.98)VS(0.02)RELEEK	295	S	0.980146	5.814	5e-06	Q4	Uncharacterized protein
			BBA_00607	ILS(1)FIEGAK	353	S	1	0.445	0.00162	Q1	Aldehyde dehydrogenase
			BBA_00621	EVAQES(1)GEEKATAK	1053	S	1	1.855	0.00213	Q3	Ankyrin repeat domain-containing protein 52
			BBA_00636	HILES(1)PK	264	S	1	0.176	0.00099	Q1	Major facilitator superfamily transporter
			BBA_00640	GLGVPVIAEGES(1)ADRVV	332	S	1	0.661	0.0168	Q2	Metal homeostatis protein BSD2
			BBA_00647	S(0.91)VT(0.088)S(0.003)VSPGEPFALTLIR	236	S	0.909514	0.549	0.014	Q2	Uncharacterized protein
			BBA_00647	S(1)LEAAGLGALASNATDYETKPPEIGVFAR	321	S	1	1.579	0.00404	Q3	Uncharacterized protein
			BBA_00647	HS(0.002)Y(0.415)AS(0.051)RS(0.763)PS(0.77)PR	229	S	0.762503	2.15	0.00125	Q4	Uncharacterized protein
			BBA_00647	HS(0.002)Y(0.415)AS(0.051)RS(0.763)PS(0.77)PR	231	S	0.769941	2.15	0.00125	Q4	Uncharacterized protein
			BBA_00653	GENDVNIES(0.996)LS(0.004)K	362	S	0.996194	0.51	1.39e-05	Q2	Spindle poison sensitivity protein Scp3, putative
			BBA_00653	GLSILDAPMPAS(1)FDS(0.987)NGIS(0.013)NAAR	207	S	0.999998	2.75	0.00515	Q4	Spindle poison sensitivity protein Scp3, putative
			BBA_00653	GLSILDAPMPAS(1)FDS(0.997)NGIS(0.003)NAAR	210	S	0.996674	2.689	0.00429	Q4	Spindle poison sensitivity protein Scp3, putative
			BBA_00653	FPAAPWPS(0.247)S(0.753)VPSK	227	S	0.752997	2.53	0.0059	Q4	Spindle poison sensitivity protein Scp3, putative
			BBA_00653	RGS(1)MRGENDVNIESLSK	351	S	1	2.47	4.87e-05	Q4	Spindle poison sensitivity protein Scp3, putative
			BBA_00661	YVFSNPQS(0.998)RPAS(0.002)R	824	S	0.998299	0.662	0.000536	Q2	Condensin complex subunit 1
			BBA_00661	Y(0.067)VFS(0.013)NPQS(0.962)RPAS(0.958)R	828	S	0.957526	0.631	0.00164	Q2	Condensin complex subunit 1
			BBA_00667	GS(1)VEFSSR	505	S	0.999988	0.635	0.000705	Q2	Sterol 3-beta-glucosyltransferase
			BBA_00667	LS(0.996)DGGKT(0.004)PR	554	S	0.996244	0.639	0.000234	Q2	Sterol 3-beta-glucosyltransferase
			BBA_00667	FDGNS(1)S(1)DEDDGSKDLPSGLPTTSQTTVLRPDSR	93	S	1	1.752	0.000377	Q3	Sterol 3-beta-glucosyltransferase
			BBA_00667	FDGNS(1)S(1)DEDDGSKDLPSGLPTTSQTTVLRPDSR	94	S	1	1.752	0.000377	Q3	Sterol 3-beta-glucosyltransferase
			BBA_00678	RDS(0.978)T(0.017)S(0.003)S(0.002)NSADDGWRR	388	S	0.97773	3.175	0.00505	Q4	C2H2 transcription factor
			BBA_00678	LPGIESFDPLPQRPPT(1)PPRR	458	T	1	1.507	0.00094	Q3	C2H2 transcription factor
			BBA_00678	LDIGHRT(0.934)PPS(0.062)DS(0.004)AGSWASEANK	514	T	0.933998	1.602	0.00108	Q3	C2H2 transcription factor
			BBA_00693	TDY(0.001)KDPAT(0.135)S(0.864)PK	392	S	0.864145	0.328	0.000325	Q1	Metalloprotease-like protein
			BBA_00718	GVMGGAVASAMGDES(1)GK	152	S	1	1.747	1.38e-05	Q3	Mismatched base pair and cruciform dna recognition protein
			BBA_00738	ADVT(1)PAS(0.998)LS(0.002)K	691	S	0.998417	0.406	0.00019	Q1	Myb-like DNA-binding domain-containing protein
			BBA_00738	DRNELS(0.03)S(0.968)AS(0.002)K	660	S	0.967802	0.516	0.00238	Q2	Myb-like DNA-binding domain-containing protein
			BBA_00738	AFEQLPS(0.995)PS(0.005)AMTPK	857	S	0.995234	0.559	7.33e-05	Q2	Myb-like DNA-binding domain-containing protein
			BBA_00738	EADLYS(1)DEAPR	891	S	0.999966	0.651	0.00082	Q2	Myb-like DNA-binding domain-containing protein
			BBA_00738	ADVT(1)PAS(0.998)LS(0.002)K	688	T	1	0.385	9.62e-05	Q1	Myb-like DNA-binding domain-containing protein
			BBA_00741	PGAPLLGQPGQAGEPLGRFS(1)FEADRDGR	389	S	1	0.532	0.000546	Q2	Uncharacterized protein
			BBA_00749	RYS(1)ENKNESASDR	531	S	0.999993	0.289	0.000198	Q1	Nuclear matrix protein
			BBA_00751	VLT(1)PPPLSPDS(1)PEWPDVEPMYR	85	S	0.999761	1.753	0.00838	Q3	Uncharacterized protein
			BBA_00756	LS(1)PPHEPLPFK	311	S	1	0.142	0.000207	Q1	cAMP-independent regulatory protein pac2
			BBA_00756	S(0.097)NS(0.902)IMS(0.001)VDK	411	S	0.901792	0.453	0.0071	Q1	cAMP-independent regulatory protein pac2
			BBA_00756	HAS(1)VS(1)PPR	363	S	1	0.644	2.85e-06	Q2	cAMP-independent regulatory protein pac2
			BBA_00756	HAS(1)VS(1)PPR	365	S	1	0.644	2.85e-06	Q2	cAMP-independent regulatory protein pac2
			BBA_00756	AGKDGRLS(1)DEDMDDGEPEGYR	109	S	1	1.661	4.25e-06	Q3	cAMP-independent regulatory protein pac2
			BBA_00758	AS(0.153)S(0.847)PPPGSSGTAADLETGRGPAGDDETGFVHGGGGGGGR	175	S	0.847144	1.854	0.0019	Q3	Protein sys1
			BBA_00760	S(0.002)RGS(0.998)LDK	896	S	0.998047	0.436	0.00127	Q1	Phosphatidylinositol-4-phosphate 5-Kinase
			BBA_00760	T(0.029)S(0.029)RPS(0.941)KDGQDAVLATGR	248	S	0.94107	1.587	0.000725	Q3	Phosphatidylinositol-4-phosphate 5-Kinase
			BBA_00760	EQEAMEARQS(0.965)S(0.035)ET(0.001)R	766	S	0.964599	1.659	0.000562	Q3	Phosphatidylinositol-4-phosphate 5-Kinase
			BBA_00760	AAQKS(1)PGPDTHPPER	812	S	0.999995	1.641	0.00131	Q3	Phosphatidylinositol-4-phosphate 5-Kinase
			BBA_00760	T(0.859)PS(0.141)KLETAR	624	T	0.859391	0.648	0.000106	Q2	Phosphatidylinositol-4-phosphate 5-Kinase
			BBA_00775	LT(0.997)WT(0.002)T(0.001)EEVDEK	445	T	0.997451	0.164	0.00016	Q1	Glutamate dehydrogenase
			BBA_00779	RLS(1)LNDITK	509	S	1	0.585	0.000645	Q2	Uncharacterized protein
			BBA_00801	S(1)PPAEGVHNEQTAEPTSQPSETDGNR	868	S	1	1.832	0.00319	Q3	HAM-2 protein
			BBA_00803	SGFT(0.001)FS(0.999)PPK	388	S	0.998507	0.415	7.41e-06	Q1	NDT80/PhoG like DNA-binding family protein
			BBA_00807	DAVGDKINES(1)GHDAK	56	S	1	1.907	0.000123	Q3	Glucose repressible protein Grg1
			BBA_00809	T(0.035)AS(0.965)EQLDGLK	397	S	0.965201	0.515	0.000126	Q2	ATP-NAD kinase
			BBA_00809	IGEGGT(0.002)T(0.021)S(0.977)EEEDENETHK	412	S	0.976627	3.859	0.00107	Q4	ATP-NAD kinase
			BBA_00819	GRPPS(1)AATTTTDGSAK	94	S	0.999927	1.884	4.36e-05	Q3	Uncharacterized protein
			BBA_00828	KDS(1)NS(1)EVYIIEGK	370	S	1	0.479	0.00103	Q1	Integral membrane family protein
			BBA_00828	KDS(1)NS(1)EVYIIEGK	372	S	1	0.503	0.000364	Q2	Integral membrane family protein
			BBA_00830	AKFESSELPLFAPPQMPAAT(0.479)S(0.528)NPS(0.993)VS(0.999)PARR	269	S	0.999489	1.828	3.01e-05	Q3	Putative Zn(II)2Cys6 transcription factor
			BBA_00830	AKFESSELPLFAPPQMPAAT(0.479)S(0.528)NPS(0.993)VS(0.999)PARR	267	S	0.99306	2.148	0.00553	Q4	Putative Zn(II)2Cys6 transcription factor
			BBA_00838	T(0.005)T(0.005)DDDES(0.991)DNDGAADGQAFVWAIDLVK	129	S	0.990585	0.608	5.2e-08	Q2	Methylenetetrahydrofolate reductase
			BBA_00840	S(0.152)LT(0.844)PT(0.005)RRPAPFSDDDAE	306	T	0.843861	1.997	0.000269	Q3	PQ loop repeat protein
			BBA_00845	DAGDAS(0.036)S(0.964)QRS(1)HHHKWPK	87	S	0.964151	3.616	1.12e-05	Q4	LCCL domain-containing protein
			BBA_00845	S(1)HHHKWPK	90	S	1	3.483	2.66e-06	Q4	LCCL domain-containing protein
			BBA_00849	RQS(1)VGAVK	88	S	1	0.627	0.000521	Q2	Glucan 1, 4-alpha-glucosidase
			BBA_00855	IRAPS(0.969)HS(0.031)EHRPR	565	S	0.968903	5.248	0.00159	Q4	Uncharacterized protein
			BBA_00858	S(0.005)VS(0.127)PS(0.851)T(0.018)LEGLGRPR	92	S	0.850805	0.644	0.000826	Q2	Uncharacterized protein
			BBA_00861	S(0.011)AT(0.989)PDKPDLMWTPQIEADIAEWQR	63	T	0.98897	0.624	0.00119	Q2	C6 transcription factor
			BBA_00876	LGS(1)LIGR	70	S	1	0.614	0.000328	Q2	Nucleosome assembly protein
			BBA_00876	TDQMTAPT(1)PQNTPATNAPISSR	17	T	0.999992	1.576	7.15e-05	Q3	Nucleosome assembly protein
			BBA_00876	TDQMT(0.005)APT(0.995)PQNT(0.999)PAT(0.001)NAPISSR	21	T	0.998697	1.513	0.000108	Q3	Nucleosome assembly protein
			BBA_00883	KLT(1)GFFR	343	T	1	0.417	0.000283	Q1	Cyclopropane-fatty-acyl-phospholipid synthase
			BBA_00900	SIDRT(1)PVER	280	T	0.999931	0.567	5.63e-06	Q2	Uncharacterized protein
			BBA_00900	KANIHDGLS(0.009)QT(0.991)PQK	241	T	0.990801	1.502	0.00294	Q3	Uncharacterized protein
			BBA_00901	S(0.001)VS(0.009)YS(0.989)DYLAQQAEK	217	S	0.989446	0.641	0.000232	Q2	Elicitor protein
			BBA_00904	S(0.22)S(0.78)LRGSIFQSK	715	S	0.779881	2.43	0.00037	Q4	Filamentation protein
			BBA_00904	EKTVS(0.003)S(0.003)IT(0.008)S(0.025)RGS(0.951)IT(0.008)S(0.003)K	856	S	0.951492	2.711	0.000216	Q4	Filamentation protein
			BBA_00909	DT(0.196)GS(0.804)DKS(1)YEHVAADSEESTAFEQTLAR	335	S	0.803708	2.144	8.66e-05	Q4	Aminopeptidase I zinc metalloprotease
			BBA_00909	DT(0.196)GS(0.804)DKS(1)YEHVAADSEESTAFEQTLAR	338	S	0.999995	2.1	0.000541	Q4	Aminopeptidase I zinc metalloprotease
			BBA_00911	S(0.003)LT(0.997)PNDTPESSK	1386	T	0.996683	0.636	0.00204	Q2	Uncharacterized protein
			BBA_00913	NSPAMAY(0.01)PVPT(0.358)ADPRKS(0.745)LS(0.887)PK	23	S	0.88661	3.347	0.000859	Q4	Uncharacterized protein
			BBA_00917	ARS(1)PKPLFDR	569	S	1	0.399	2.04e-05	Q1	Uncharacterized protein
			BBA_00917	S(1)LPRPTALFR	618	S	0.999651	0.523	0.000547	Q2	Uncharacterized protein
			BBA_00920	ITAPGEAS(1)PFAAGFAVK	293	S	0.999957	0.645	0.0034	Q2	DnaJ domain-containing protein
			BBA_00921	TDAALTDS(1)IASLAR	484	S	0.999509	0.563	0.000185	Q2	Uncharacterized protein
			BBA_00924	IPIS(0.998)PS(0.002)K	392	S	0.998492	0.398	0.000373	Q1	Gelsolin-like protein
			BBA_00924	RAS(1)VAS(1)PPVIKPK	559	S	1	0.357	4.26e-08	Q1	Gelsolin-like protein
			BBA_00924	RAS(1)VAS(1)PPVIKPK	562	S	1	0.357	4.26e-08	Q1	Gelsolin-like protein
			BBA_00924	FTPS(0.003)S(0.003)KPVS(0.17)S(0.824)PK	1013	S	0.823926	0.439	0.00247	Q1	Gelsolin-like protein
			BBA_00924	AASPSGEGS(0.885)RPS(0.558)S(0.558)PHK	450	S	0.884738	0.506	0.000747	Q2	Gelsolin-like protein
			BBA_00924	FVDSAEQDFDKPS(0.032)FS(0.968)PKPVAS(1)PK	1001	S	1	1.597	0.00302	Q3	Gelsolin-like protein
			BBA_00924	S(0.011)AS(0.982)PT(0.006)KGLGGFVQSAMLK	289	S	0.982356	5.09	2.77e-05	Q4	Gelsolin-like protein
			BBA_00937	S(0.938)MT(0.061)GT(0.001)PMYMSPEVIK	1197	S	0.937752	0.214	0.000162	Q1	Putative OS4 protein
			BBA_00937	S(1)PAVDGIAPDEASFLDR	386	S	1	1.59	0.000142	Q3	Putative OS4 protein
			BBA_00937	TLAQDLHAT(1)KPNK	1192	T	0.99998	0.192	0.000283	Q1	Putative OS4 protein
			BBA_00946	S(1)FPLINK	754	S	1	0.569	0.000102	Q2	Uncharacterized protein
			BBA_00949	NGHFGT(0.001)NQS(0.999)FTWEQPK	384	S	0.998561	1.563	0.00267	Q3	S-adenosylmethionine synthase
			BBA_00956	AAPAVAPPATITES(1)PQSSAPK	287	S	0.999997	0.405	0.000153	Q1	Uncharacterized protein
			BBA_00961	NS(1)LVVADQIQPK	214	S	1	0.503	0.000789	Q2	Uncharacterized protein
			BBA_00986	HQLS(1)PSR	211	S	0.999748	0.458	7.89e-05	Q1	FYVE zinc finger protein
			BBA_00986	RDT(1)PDFVLPR	224	T	1	0.654	0.00616	Q2	FYVE zinc finger protein
			BBA_00987	GKPS(0.998)VDT(0.368)T(0.368)KS(0.265)VK	911	S	0.998374	0.472	0.000782	Q1	C2 domain-containing protein
			BBA_00987	IS(0.948)RET(0.04)T(0.012)PNP	1483	S	0.94804	0.573	0.000656	Q2	C2 domain-containing protein
			BBA_00987	GAS(1)FVRR	1249	S	1	8.871	0.000286	Q4	C2 domain-containing protein
			BBA_00987	IVT(1)GVAGAPIK	1223	T	1	0.388	0.000223	Q1	C2 domain-containing protein
			BBA_00987	QGT(0.841)S(0.149)S(0.01)FAGTFGAPTR	1208	T	0.84067	1.556	0.023	Q3	C2 domain-containing protein
			BBA_00991	RIS(0.833)S(0.202)S(0.965)LPR	91	S	0.964903	0.413	0.000517	Q1	Galactosyl transferase GMA12/MNN10 family protein
			BBA_00996	KQS(1)DLARPAK	373	S	1	0.589	9.58e-05	Q2	Serine/threonine-protein kinase MAK
			BBA_00996	LPY(0.003)T(0.001)T(0.01)Y(0.987)VSTR	213	Y	0.986614	0.503	0.0125	Q2	Serine/threonine-protein kinase MAK
			BBA_01005	GS(0.987)T(0.013)ATEGDRPK	539	S	0.987338	0.531	0.00106	Q2	Bromodomain-containing factor 1
			BBA_01005	RT(0.462)S(0.462)T(0.221)GPRGS(0.854)PS(0.001)TDADAK	522	S	0.853606	1.595	0.00308	Q3	Bromodomain-containing factor 1
			BBA_01005	EREDDS(1)ANEEPAAKR	308	S	1	3.544	0.000846	Q4	Bromodomain-containing factor 1
			BBA_01007	VFEDVDMT(0.004)S(0.994)DS(0.002)ELDK	241	S	0.993674	0.178	0.000121	Q1	Uncharacterized protein
			BBA_01007	ASLGDRRDS(0.999)ASQQAEAR	272	S	0.999446	2.542	0.0015	Q4	Uncharacterized protein
			BBA_01008	KRS(1)S(1)WMLLGR	741	S	1	0.611	0.00602	Q2	Uncharacterized protein
			BBA_01008	RPS(1)FLPLSTEDMQK	595	S	0.999999	1.793	0.000428	Q3	Uncharacterized protein
			BBA_01008	GAPMSMPQT(0.01)LT(0.99)PES(0.962)T(0.466)PAS(0.572)PR	75	S	0.962279	2.215	0.00048	Q4	Uncharacterized protein
			BBA_01008	INEPFPEPAQQPAPAQES(1)FENLASTLR	624	S	0.999935	2.349	0.00605	Q4	Uncharacterized protein
			BBA_01019	MPS(1)FLS(1)DR	295	S	1	0.623	0.00129	Q2	Uncharacterized protein
			BBA_01025	S(0.978)VS(0.572)S(0.45)MVLQTTATGDGQKK	768	S	0.977734	0.353	0.000162	Q1	ABC transporter
			BBA_01025	S(0.939)VS(0.068)S(0.993)MVLQTTATGDGQK	771	S	0.993047	0.169	2.79e-05	Q1	ABC transporter
			BBA_01028	EGS(1)EEPVPSIGTNAELLLK	238	S	0.999996	0.242	2.32e-05	Q1	RING-12 protein
			BBA_01036	S(1)AAKVT(1)QK	113	S	1	0.296	2.67e-06	Q1	Uncharacterized protein
			BBA_01036	S(0.001)KDEEDKS(0.997)PS(0.002)ETAAK	48	S	0.99695	0.576	0.000777	Q2	Uncharacterized protein
			BBA_01036	S(1)AAKVT(1)QK	118	T	1	0.296	2.67e-06	Q1	Uncharacterized protein
			BBA_01038	GS(0.012)LRDS(0.977)RENLS(0.011)DR	272	S	0.976807	0.579	0.000856	Q2	von Willebrand factor type A domain-containing protein
			BBA_01038	VDS(1)WHGLDFEK	440	S	1	0.646	0.000136	Q2	von Willebrand factor type A domain-containing protein
			BBA_01040	TSANVEDS(1)EGS(1)PS(1)PPPT(1)PKDKPLR	96	S	0.999525	2.855	0.000224	Q4	HMG box protein
			BBA_01040	TSANVEDS(1)EGS(1)PS(1)PPPT(1)PKDKPLR	99	S	0.999999	2.855	0.000224	Q4	HMG box protein
			BBA_01040	TSANVEDS(1)EGS(1)PS(1)PPPT(1)PKDKPLR	101	S	1	2.855	0.000224	Q4	HMG box protein
			BBA_01040	TSANVEDS(1)EGS(1)PS(1)PPPT(1)PKDKPLR	105	T	1	2.855	0.000224	Q4	HMG box protein
			BBA_01045	RQDLDES(1)DEEAR	1061	S	1	0.556	0.00146	Q2	Structural maintenance of chromosomes protein
			BBA_01058	Y(0.09)AS(0.892)PAKGT(0.005)S(0.006)GT(0.006)DT(0.002)PR	212	S	0.892211	2.29	0.00158	Q4	Peroxin 26
			BBA_01060	KAS(1)PERDDR	25	S	1	0.288	0.000579	Q1	Pinin/SDK/memA domain protein
			BBA_01060	PRPQS(1)PPR	228	S	1	0.455	0.00128	Q1	Pinin/SDK/memA domain protein
			BBA_01063	RKS(1)GHGLGGADTR	8	S	0.999992	1.96	0.00354	Q3	Uncharacterized protein
			BBA_01063	SLT(0.002)AIHPPS(0.994)PPS(0.853)PT(0.15)S(0.001)SAGGFWPFGK	169	S	0.99442	2.353	0.000542	Q4	Uncharacterized protein
			BBA_01063	SLT(0.002)AIHPPS(0.994)PPS(0.853)PT(0.15)S(0.001)SAGGFWPFGK	172	S	0.852755	2.353	0.000542	Q4	Uncharacterized protein
			BBA_01066	EKAPS(0.857)PIS(0.143)ES(0.998)PS(0.002)K	38	S	0.99794	0.477	2.87e-05	Q1	SYF2 splicing factor
			BBA_01075	PLSELS(1)PSEK	36	S	0.999545	0.373	0.000183	Q1	Uncharacterized protein
			BBA_01075	LAS(1)LEVPSVPPIPQK	774	S	0.999969	0.628	0.00086	Q2	Uncharacterized protein
			BBA_01075	S(1)VHNS(1)PVK	867	S	1	1.835	1.68e-05	Q3	Uncharacterized protein
			BBA_01075	S(1)VHNS(1)PVK	871	S	1	1.835	1.68e-05	Q3	Uncharacterized protein
			BBA_01076	APAQVTPT(0.932)T(0.068)PKAEIK	408	T	0.931812	0.543	0.000288	Q2	Coronin
			BBA_01076	APAQVTPT(0.017)T(0.983)PK	409	T	0.982955	0.631	2.54e-05	Q2	Coronin
			BBA_01077	WNPSYSVPRNS(1)LER	32	S	0.999967	1.853	0.000729	Q3	Uncharacterized protein
			BBA_01080	DNADAAAAAEYDVVYENS(1)GDEAIISK	69	S	0.999628	0.607	0.00776	Q2	Bucentaur or craniofacial development
			BBA_01080	LYLASEEGQAAAAAAAEAS(1)PPKR	215	S	1	1.59	0.0276	Q3	Bucentaur or craniofacial development
			BBA_01082	QAIMADS(1)PVS(0.266)T(0.653)PT(0.081)KGPAADNK	186	S	0.99986	0.624	3.36e-05	Q2	Chromatin remodeling complex SWI/SNF, component SWI2 and ATPase
			BBA_01082	KLGMDDS(1)PAAS(1)RAS(1)T(1)EEIETPK	1162	S	1	0.657	0.000239	Q2	Chromatin remodeling complex SWI/SNF, component SWI2 and ATPase
			BBA_01082	QAIMADS(0.992)PVS(0.017)T(0.972)PT(0.019)K	190	T	0.97173	0.465	0.000159	Q1	Chromatin remodeling complex SWI/SNF, component SWI2 and ATPase
			BBA_01110	AAPDQPRAS(0.941)T(0.059)DR	368	S	0.941464	1.557	0.00445	Q3	RING finger domain-containing protein
			BBA_01110	RDS(0.98)PT(0.015)T(0.005)RNEANASTR	201	S	0.979763	16.607	5.31e-05	Q4	RING finger domain-containing protein
			BBA_01117	AHS(1)KS(1)PQPK	72	S	1	0.579	0.00457	Q2	C6 zinc finger domain-containing protein
			BBA_01117	AHS(1)KS(1)PQPK	74	S	1	0.598	0.000226	Q2	C6 zinc finger domain-containing protein
			BBA_01120	TPAISGTAIPT(0.002)RGQDDS(0.998)AAE	266	S	0.998086	2.191	1.47e-06	Q4	Proteasome subunit alpha type
			BBA_01122	GRDS(1)NIIAK	859	S	1	0.397	0.000193	Q1	Trk family potassium uptake protein
			BBA_01122	S(0.005)KS(0.995)QAANEVHR	137	S	0.994634	0.533	0.00066	Q2	Trk family potassium uptake protein
			BBA_01122	VNS(0.999)NS(0.001)NSKPSQAEGSYQGLR	329	S	0.999179	0.615	2.34e-05	Q2	Trk family potassium uptake protein
			BBA_01125	QERLS(1)VPK	156	S	1	2.138	0.000128	Q4	Isocitrate lyase
			BBA_01125	ASNNMINPAINPDT(1)EDELFAQEVAQVK	15	T	1	2.261	0.00141	Q4	Isocitrate lyase
			BBA_01127	PRGS(1)EDFGVFDDAK	15	S	1	0.268	0.00045	Q1	Trehalase
			BBA_01127	T(0.391)RT(0.614)Y(0.002)S(0.915)QS(0.08)S(0.998)LIK	49	S	0.998345	0.621	0.0023	Q2	Trehalase
			BBA_01132	WWVAS(1)PK	388	S	1	0.532	0.000351	Q2	Cytosolic non-specific dipeptidase
			BBA_01134	ANPSTAVS(1)PK	368	S	0.999784	0.596	0.000181	Q2	DWNN domain-containing protein
			BBA_01134	TDDKETDATSAVVESLET(0.993)PT(0.007)DTGVK	392	T	0.99306	0.508	0.00116	Q2	DWNN domain-containing protein
			BBA_01141	SAEPIVFTSEAPTSADANSFFFKDDEEEQPT(1)PK	454	T	0.999982	0.328	0.000676	Q1	FACT complex protein
			BBA_01145	LPPLTLQS(1)PLVVQGR	79	S	0.999999	0.267	0.00946	Q1	Cell cycle inhibitor Nif1
			BBA_01145	PSFNFSRPLS(1)R	311	S	0.999989	0.368	0.00638	Q1	Cell cycle inhibitor Nif1
			BBA_01145	T(0.243)S(0.757)LDIAR	437	S	0.756893	0.57	0.000304	Q2	Cell cycle inhibitor Nif1
			BBA_01145	FMGDDAS(0.475)S(0.53)FIARPS(0.995)FDAGKT(0.582)S(0.418)LDIAR	430	S	0.995415	1.901	0.000378	Q3	Cell cycle inhibitor Nif1
			BBA_01145	SVDVARRS(1)EEVAR	464	S	0.999993	3.737	0.0307	Q4	Cell cycle inhibitor Nif1
			BBA_01150	PAT(0.082)S(0.918)PFAPGK	464	S	0.917763	0.216	0.000124	Q1	Nuclear pore complex subunit Nup159
			BBA_01153	AIIEELNS(1)S(1)EDENDDLVPYTK	564	S	1	0.22	0.00119	Q1	Telomere length regulation protein
			BBA_01153	AIIEELNS(1)S(1)EDENDDLVPYTK	565	S	1	0.22	0.00119	Q1	Telomere length regulation protein
			BBA_01155	LRGS(0.998)FS(0.002)AAEQESESLEDRLR	659	S	0.997996	1.574	0.000991	Q3	Nonselective cation channel
			BBA_01157	RKS(0.997)ES(0.003)APDGQSK	215	S	0.997437	0.649	0.000379	Q2	CCAAT-binding complex subunit HAP2
			BBA_01164	GPNPIQPEQT(0.005)PLS(0.76)PT(0.217)AS(0.014)T(0.004)Y(0.001)GNPLMSPVFGK	503	S	0.759634	0.455	0.0047	Q1	Fso1-like protein
			BBA_01164	SIPDQEMFLSRPAPNDGGDS(0.999)PT(0.001)IEPLR	26	S	0.998908	1.805	1.03e-05	Q3	Fso1-like protein
			BBA_01169	DKDRPS(1)PK	291	S	1	0.472	0.00151	Q1	RhoGAP domain-containing protein
			BBA_01169	NGT(0.029)AS(0.971)RENLR	350	S	0.971395	0.494	0.000233	Q1	RhoGAP domain-containing protein
			BBA_01169	NRS(1)EDRALPR	338	S	1	5.78	0.000352	Q4	RhoGAP domain-containing protein
			BBA_01175	NS(0.003)AAAS(0.996)PS(0.001)GQTTK	1354	S	0.996277	0.662	0.0234	Q2	SNF2 family chromodomain-helicase DNA-binding protein
			BBA_01175	GT(1)PRPELK	1374	T	1	0.482	0.000474	Q1	SNF2 family chromodomain-helicase DNA-binding protein
			BBA_01176	FRDES(0.993)LT(0.007)FR	331	S	0.99323	0.612	0.000968	Q2	ABC transporter
			BBA_01177	AAAAAAPDTAGKDKDAEMLS(1)GS(1)EEGEIEE	800	S	0.999995	2.495	8.52e-07	Q4	FF domain-containing protein
			BBA_01177	AAAAAAPDTAGKDKDAEMLS(1)GS(1)EEGEIEE	802	S	1	2.495	8.52e-07	Q4	FF domain-containing protein
			BBA_01186	VPVPVRGPS(1)PR	51	S	1	2.728	5.06e-05	Q4	Uncharacterized protein
			BBA_01205	VLT(0.973)PT(0.027)RADPFAENR	135	T	0.972594	3.209	4.34e-06	Q4	Splicing factor 3B subunit 1
			BBA_01207	RS(1)PS(1)PPKR	168	S	1	0.334	6.07e-05	Q1	Splicing factor U2AF 65 kDa subunit
			BBA_01207	RS(1)PS(1)PPKR	170	S	1	0.319	4.4e-05	Q1	Splicing factor U2AF 65 kDa subunit
			BBA_01211	ALALAS(0.963)AS(0.037)LVPPSPFTK	163	S	0.963212	1.961	0.00211	Q3	Uncharacterized protein
			BBA_01213	KKGDGGEGAEEES(1)EDELDEDGNVK	202	S	1	0.647	0.00182	Q2	Condensin complex subunit 2
			BBA_01213	SEATLAPS(0.03)FS(0.813)S(0.156)LQLK	232	S	0.813279	0.509	0.0043	Q2	Condensin complex subunit 2
			BBA_01218	S(0.949)FT(0.05)SREPMR	1234	S	0.949447	3.198	7.29e-05	Q4	Putative histidine kinase NIK1p
			BBA_01220	DLNLLS(1)PPAAPLK	364	S	1	0.137	0.000182	Q1	Uncharacterized protein
			BBA_01220	VGES(0.846)PS(0.154)RPWGISVPIYESDDR	341	S	0.846262	0.579	0.00516	Q2	Uncharacterized protein
			BBA_01223	S(1)NPS(0.149)S(0.761)PS(0.088)AS(0.003)PLEEAEGCKK	156	S	0.999976	0.475	0.000109	Q1	Tetratricopeptide-like protein
			BBA_01223	SSPEPPS(0.996)PT(0.004)K	37	S	0.996429	0.601	0.00117	Q2	Tetratricopeptide-like protein
			BBA_01224	FS(0.124)T(0.876)PT(0.042)GS(0.947)PT(0.012)KPR	58	S	0.946769	0.621	0.00013	Q2	EF hand domain containing protein
			BBA_01224	FS(0.124)T(0.876)PT(0.042)GS(0.947)PT(0.012)KPR	54	T	0.876036	0.554	0.000332	Q2	EF hand domain containing protein
			BBA_01225	DGLS(1)PVFER	814	S	1	2.351	0.000122	Q4	Spindle pole body interacting protein
			BBA_01230	RPS(1)MLEVQKR	409	S	1	0.278	7.6e-06	Q1	ZIP Zinc transporter
			BBA_01231	FLGHAAAT(1)PR	73	T	1	1.546	0.000589	Q3	Uncharacterized protein
			BBA_01233	ADSYFQVS(1)PPPTPTK	468	S	0.999995	0.616	3.85e-06	Q2	Actin interacting protein 3
			BBA_01233	ADSYFQVS(1)PPPT(0.991)PT(0.009)K	472	T	0.990884	0.392	0.000145	Q1	Actin interacting protein 3
			BBA_01234	PTEGVWIS(0.999)PS(0.001)GVK	9	S	0.998996	0.617	0.00786	Q2	Ubiquitin carboxyl-terminal hydrolase
			BBA_01236	ELVEAERDAS(1)PANYR	18	S	0.99998	1.545	0.00469	Q3	Major facilitator superfamily transporter
			BBA_01236	VS(0.043)T(0.957)INDLER	64	T	0.956679	0.374	0.000586	Q1	Major facilitator superfamily transporter
			BBA_01254	S(1)LALQSSSDR	136	S	0.999876	0.666	4.74e-05	Q2	PH domain-containing protein
			BBA_01254	RT(0.227)GS(0.773)LGR	119	S	0.772577	1.622	0.000659	Q3	PH domain-containing protein
			BBA_01259	LT(0.019)T(0.981)PPPK	274	T	0.980945	0.565	2.83e-05	Q2	Uncharacterized protein
			BBA_01270	HFS(1)RDLQPADAEGNK	29	S	1	1.92	0.000227	Q3	Casein kinase substrate phosphoprotein PP28
			BBA_01271	KREEALAS(1)NS(1)PGLMS(1)PAVEEGNFSFGR	362	S	1	1.631	0.000821	Q3	Surfeit locus protein 6
			BBA_01272	T(0.013)NS(0.929)S(0.053)Y(0.004)NVK	35	S	0.929102	0.336	0.00264	Q1	Vacuolar protein sorting-associated protein 74
			BBA_01284	KRQS(1)IASK	464	S	0.999986	1.558	0.00882	Q3	CP2 transcription factor
			BBA_01284	GEEPDDMDLHPVSMPGDLS(0.983)PAT(0.017)R	546	S	0.982594	1.522	0.000193	Q3	CP2 transcription factor
			BBA_01289	AAPS(1)S(1)PQGPAS(1)PMDLSALK	83	S	1	0.663	0.000996	Q2	DNA primase
			BBA_01300	GNIPFAS(0.033)S(0.967)PAASGIPR	24	S	0.966865	0.664	0.000193	Q2	CBS domain-containing protein
			BBA_01300	GNIPFASSPAAS(0.001)GIPRPAGES(0.999)QPS(1)EAGS(0.919)S(0.199)VS(0.807)AS(0.075)R	47	S	0.807277	1.552	0.00126	Q3	CBS domain-containing protein
			BBA_01308	QPS(1)PVAVFGGK	112	S	1	0.198	8.9e-05	Q1	DNA ligase
			BBA_01317	S(0.027)MT(0.03)S(0.138)PS(0.789)IS(0.329)S(0.323)T(0.374)PS(0.939)LNNPELTNAPGY(0.051)R	603	S	0.789105	1.869	0.002	Q3	Glycoside hydrolase family 5
			BBA_01317	S(0.027)MT(0.03)S(0.138)PS(0.789)IS(0.329)S(0.323)T(0.374)PS(0.939)LNNPELTNAPGY(0.051)R	609	S	0.938628	1.869	0.002	Q3	Glycoside hydrolase family 5
			BBA_01318	KGS(1)T(0.999)PNT(0.988)PELGT(0.012)GFGIVGR	761	S	0.999729	0.595	0.000409	Q2	MAP kinase kinase kinase
			BBA_01318	RPS(1)IIVNTQRPK	1070	S	0.999997	1.507	0.0188	Q3	MAP kinase kinase kinase
			BBA_01318	KGS(1)T(0.999)PNT(0.988)PELGT(0.012)GFGIVGR	762	T	0.999495	3.429	4.86e-05	Q4	MAP kinase kinase kinase
			BBA_01318	QANKKGS(0.159)T(0.843)PNT(0.998)PELGTGFGIVGR	765	T	0.998023	2.552	0.000107	Q4	MAP kinase kinase kinase
			BBA_01326	SPSFPARLS(1)PFR	54	S	0.999852	2.208	0.00282	Q4	Protein-tyrosine phosphatase
			BBA_01336	LAS(1)KEALPVGKDVEIPDQNDSSQPDTAADNDR	26	S	1	0.651	0.00184	Q2	Bicyclomycin resistance protein
			BBA_01336	EALPVGKDVEIPDQNDS(0.052)S(0.948)QPDTAADNDR	45	S	0.947809	3.186	6.65e-05	Q4	Bicyclomycin resistance protein
			BBA_01347	GRS(1)PGGGGGSGSTGDK	202	S	1	0.593	8.48e-05	Q2	Serine/threonine-protein phosphatase
			BBA_01351	QT(0.003)QS(0.007)QRLS(0.989)GDNEK	205	S	0.989401	0.438	0.0015	Q1	Variant SH3 domain-containing protein
			BBA_01351	PGGPMS(1)PGARPQS(1)PGPR	517	S	1	0.633	0.000366	Q2	Variant SH3 domain-containing protein
			BBA_01351	SPMNPTPAS(1)PNQAPQR	555	S	0.999908	1.644	0.000683	Q3	Variant SH3 domain-containing protein
			BBA_01359	VHYAHS(1)PVK	282	S	0.999592	0.38	7.15e-05	Q1	Uncharacterized protein
			BBA_01359	GKDDLQT(0.223)T(0.777)PR	265	T	0.776867	0.532	1.16e-05	Q2	Uncharacterized protein
			BBA_01365	RANT(1)ALRK	470	T	1	1.774	0.00306	Q3	Lysophospholipase NTE1
			BBA_01377	S(1)AAGILFCPVASCDR	569	S	1	0.631	0.00272	Q2	RNA polymerase I specific transcription initiation factor
			BBA_01379	GKKENS(1)DEETGEFSPMTQTFEK	618	S	0.999936	2.446	8.5e-06	Q4	Major facilitator superfamily transporter
			BBA_01380	GWGNS(0.985)PGS(0.791)S(0.224)CEFLGGWEESGAR	465	S	0.985007	0.663	0.000535	Q2	UPF0183 domain-containing protein
			BBA_01380	GWGNS(0.035)PGS(0.982)S(0.982)CEFLGGWEESGAR	468	S	0.982285	0.663	0.000535	Q2	UPF0183 domain-containing protein
			BBA_01390	S(0.226)S(0.774)LDISGFR	303	S	0.773714	0.246	0.00372	Q1	Uncharacterized protein
			BBA_01396	HADQNGHYDS(1)PK	154	S	1	0.589	1.36e-05	Q2	Serine/threonine-protein kinase KIN4
			BBA_01396	S(1)YS(1)LGLGK	871	S	1	0.644	0.000189	Q2	Serine/threonine-protein kinase KIN4
			BBA_01396	S(1)YS(1)LGLGK	873	S	0.999944	0.628	0.00131	Q2	Serine/threonine-protein kinase KIN4
			BBA_01396	IITNPEEAAYRAS(1)PAR	221	S	0.999991	1.827	0.000135	Q3	Serine/threonine-protein kinase KIN4
			BBA_01396	NFNAPGNARGS(1)T(1)PFFDNLPANNNK	954	T	1	0.238	9.27e-08	Q1	Serine/threonine-protein kinase KIN4
			BBA_01401	RENEEETAAAAQS(1)PEALGTK	558	S	0.999997	1.816	0.00153	Q3	Uncharacterized protein
			BBA_01401	LDKIAHTVFTIPDLS(1)PPR	49	S	1	2.618	7.74e-05	Q4	Uncharacterized protein
			BBA_01401	KRT(1)PEGEER	536	T	1	0.355	0.000186	Q1	Uncharacterized protein
			BBA_01403	GITT(0.001)GNT(0.183)S(0.815)PALIK	409	S	0.815449	0.365	0.000145	Q1	Cutinase palindrome-binding protein (PBP)
			BBA_01405	FT(0.789)S(0.211)GGQEEK	105	T	0.789079	2.275	2.43e-05	Q4	Uncharacterized protein
			BBA_01414	ATTSFLDELLEADKVT(0.004)S(0.996)PR	497	S	0.995657	0.128	0.000202	Q1	Zn(II)2Cys6 transcriptional activator
			BBA_01427	S(1)PPHAASKPK	73	S	0.999997	0.627	1.24e-05	Q2	mRNA 3'-end-processing protein RNA14
			BBA_01427	QEHS(1)PRPQFTR	777	S	1	0.658	4.67e-06	Q2	mRNA 3'-end-processing protein RNA14
			BBA_01427	GVS(1)PLKGAAGRR	811	S	1	3.562	1.04e-05	Q4	mRNA 3'-end-processing protein RNA14
			BBA_01444	VANGRPAS(1)PIEEPAAKR	21	S	1	0.628	0.000398	Q2	Dihydrouridine synthase
			BBA_01475	AS(1)VT(0.91)S(0.09)LPFFR	237	S	0.999848	0.249	5.68e-05	Q1	Uncharacterized protein
			BBA_01475	AS(1)VT(0.91)S(0.09)LPFFR	239	T	0.910398	0.249	5.68e-05	Q1	Uncharacterized protein
			BBA_01482	AS(0.022)T(0.978)PVIALEK	427	T	0.978221	0.594	5.5e-05	Q2	Kinesin-like protein
			BBA_01482	LSAENRS(0.015)ET(0.984)PIPSER	418	T	0.98439	2.09	0.00289	Q4	Kinesin-like protein
			BBA_01483	GS(0.992)EDS(0.008)EEFLASFEDFK	643	S	0.992215	0.51	0.000451	Q2	DnaJ domain-containing protein
			BBA_01483	S(0.046)QQQS(0.954)PMPDPLSQFR	221	S	0.954475	1.513	0.000503	Q3	DnaJ domain-containing protein
			BBA_01484	AADRLS(1)K	675	S	1	0.543	0.000222	Q2	Cobalamin (Vitamin B12) biosynthesis CobW
			BBA_01485	ALAPS(0.002)S(0.998)PR	7	S	0.99764	0.428	0.000678	Q1	Mob1 family protein
			BBA_01485	LPPEAEGLEAPEAVPELSANKS(0.933)PT(0.063)AT(0.003)IPSR	286	S	0.933065	0.63	0.000105	Q2	Mob1 family protein
			BBA_01489	LFRDS(1)PLK	534	S	1	0.521	0.000199	Q2	Inner centromere protein
			BBA_01489	VS(1)LQSLK	804	S	0.999987	0.558	0.000454	Q2	Inner centromere protein
			BBA_01503	AAAAPPPPQRVPS(0.81)S(0.19)R	148	S	0.81026	2.157	0.000417	Q4	Uncharacterized protein
			BBA_01505	LS(1)PVKEQVR	634	S	1	0.217	0.000409	Q1	Peptidase family M20/M25/M40 protein
			BBA_01505	KLS(0.997)ET(0.003)GVPERPVAPR	364	S	0.997186	0.503	0.00248	Q2	Peptidase family M20/M25/M40 protein
			BBA_01512	T(0.107)AS(0.893)PEKIQR	93	S	0.892661	4.413	5.95e-05	Q4	Spindle pole body component
			BBA_01514	APPGPPS(0.09)GNT(0.91)PPPFPGIIPVQGAFQTPMGFSPPR	590	T	0.910041	0.425	0.00433	Q1	C6 finger domain protein
			BBA_01520	FT(0.001)FS(0.001)LNREDS(0.998)LEAGSSSPR	36	S	0.99787	1.698	0.00229	Q3	Uncharacterized protein
			BBA_01528	KS(0.036)S(0.964)FGQLR	215	S	0.964353	0.486	0.00015	Q1	Frequency clock protein
			BBA_01528	GGSEGT(0.001)ILT(0.998)R	527	T	0.998225	0.511	0.000434	Q2	Frequency clock protein
			BBA_01530	S(1)IDS(0.981)T(0.019)EFMAPTTPSK	197	S	0.999999	0.474	8.21e-05	Q1	VID27 cytoplasmic protein
			BBA_01530	S(1)IDS(0.983)T(0.017)EFMAPTTPSK	200	S	0.983434	0.611	0.000148	Q2	VID27 cytoplasmic protein
			BBA_01530	DDIVNS(0.991)PY(0.009)	804	S	0.991118	0.647	0.00101	Q2	VID27 cytoplasmic protein
			BBA_01539	DPS(0.954)PT(0.046)RPVAEQK	140	S	0.953598	0.472	0.000891	Q1	Uncharacterized protein
			BBA_01545	PGS(1)VPQR	179	S	1	0.537	0.00179	Q2	Arid/bright DNA binding domain-containing protein
			BBA_01548	T(0.061)NS(0.939)WLHNK	79	S	0.939305	0.485	0.000131	Q1	Peroxisomal half ABC transporter
			BBA_01549	S(0.983)QT(0.358)S(0.652)QDQY(0.006)AR	140	S	0.983298	0.426	0.000493	Q1	NLI interacting factor-like phosphatase
			BBA_01549	S(0.001)QT(0.067)S(0.921)QDQY(0.011)AR	143	S	0.921088	0.292	0.00304	Q1	NLI interacting factor-like phosphatase
			BBA_01549	QS(1)QGMLK	20	S	1	0.632	5.99e-05	Q2	NLI interacting factor-like phosphatase
			BBA_01549	S(0.583)RS(0.418)QT(0.882)S(0.116)QDQY(0.001)AR	142	T	0.881527	0.455	0.000691	Q1	NLI interacting factor-like phosphatase
			BBA_01564	AS(0.179)S(0.821)NPFSR	73	S	0.821295	0.586	0.000471	Q2	Uncharacterized protein
			BBA_01565	MSDGLIS(0.001)IGS(0.96)PT(0.078)QS(0.961)R	189	S	0.96106	0.483	0.0252	Q1	Kinesin motor domain-containing protein
			BBA_01567	S(0.042)KS(0.958)IASETLR	189	S	0.957872	1.722	0.00143	Q3	Cyclic nucleotide-binding domain-containing protein
			BBA_01576	WYNADDES(1)EPK	34	S	1	0.606	2.28e-05	Q2	60S ribosomal protein L6
			BBA_01577	LLQETAPGVFNFDNANPPIS(0.981)PVT(0.019)K	475	S	0.981046	0.645	8.45e-05	Q2	Peptidase family M49
			BBA_01585	RLGS(1)APPQAQTAAVPK	22	S	1	1.604	0.00306	Q3	Uncharacterized protein
			BBA_01586	S(1)LDKDHDR	91	S	1	0.169	0.000101	Q1	DEAD/DEAH box helicase
			BBA_01604	T(0.185)S(0.815)NVGVENIK	374	S	0.814678	0.623	0.00132	Q2	Uncharacterized protein
			BBA_01604	KS(1)KS(1)PVPR	385	S	1	0.5	0.000439	Q2	Uncharacterized protein
			BBA_01604	AMFES(0.001)KGDT(0.133)S(0.866)PPDSR	18	S	0.865607	3.926	0.000233	Q4	Uncharacterized protein
			BBA_01604	LAET(0.094)T(0.906)PEHS(1)EKATDEVVGK	674	S	0.999937	2.927	5.12e-05	Q4	Uncharacterized protein
			BBA_01604	AT(0.001)GGT(0.033)T(0.966)PIK	230	T	0.965716	0.289	2.87e-05	Q1	Uncharacterized protein
			BBA_01604	LAET(0.094)T(0.906)PEHS(1)EKATDEVVGK	670	T	0.906196	1.666	7.74e-05	Q3	Uncharacterized protein
			BBA_01616	LQYGAIHLDDS(1)DDES(0.97)T(0.03)K	353	S	1	0.607	0.000104	Q2	ABC-2 type transporter
			BBA_01616	AVKS(1)IAS(0.999)VS(0.202)GAS(0.798)IGEER	654	S	0.999931	1.593	0.00322	Q3	ABC-2 type transporter
			BBA_01616	AVKS(1)IAS(0.999)VS(0.202)GAS(0.798)IGEER	657	S	0.999118	1.593	0.00322	Q3	ABC-2 type transporter
			BBA_01616	SIASVSGAS(1)IGEER	662	S	0.99999	1.508	0.004	Q3	ABC-2 type transporter
			BBA_01616	ADS(0.962)IRT(0.038)R	682	S	0.96165	4.096	0.000417	Q4	ABC-2 type transporter
			BBA_01618	S(1)PALSYFK	214	S	0.99999	0.217	3.72e-05	Q1	S-adenosylmethionine:diacylglycerol 3-amino-3-carboxypropyl transferase btaA
			BBA_01618	VDHLRPPT(1)PELER	830	T	1	0.609	0.000189	Q2	S-adenosylmethionine:diacylglycerol 3-amino-3-carboxypropyl transferase btaA
			BBA_01627	VIFRQDEVDFEGEEAES(1)DG	275	S	1	3.266	0.000514	Q4	Septum formation maf
			BBA_01628	RS(0.767)S(0.233)AYQASPK	234	S	0.766725	0.399	0.00102	Q1	Bromodomain containing protein
			BBA_01628	KVS(1)DFDLTKGETK	26	S	0.999897	1.649	0.000188	Q3	Bromodomain containing protein
			BBA_01640	KDS(1)S(1)EGVVAPCAPIPPFRPSLVQQATR	104	S	1	0.648	7.28e-05	Q2	Copper transport protein ctr4
			BBA_01645	ALEATGS(0.001)GS(0.999)GAIK	164	S	0.999283	0.5	0.000686	Q2	Peptidyl-prolyl cis-trans isomerase
			BBA_01650	KVES(0.091)S(0.909)PK	31	S	0.909072	0.531	0.000777	Q2	Serine/threonine-protein kinase
			BBA_01660	RIS(1)QVEGR	260	S	1	0.199	2.82e-05	Q1	MAP kinase kinase skh1/pek1
			BBA_01666	KET(0.214)S(0.786)LER	528	S	0.785651	0.471	0.00152	Q1	Uncharacterized protein
			BBA_01672	T(0.042)AS(0.916)T(0.042)EPEKPATGEPAEQAK	237	S	0.916449	0.373	6e-05	Q1	Uncharacterized protein
			BBA_01673	AS(0.922)FT(0.082)PS(0.782)AT(0.413)S(0.852)S(0.951)ELQDAEKK	110	S	0.851624	1.974	0.00423	Q3	UPF0615 protein
			BBA_01673	AAGDKDILADLESQLAS(0.978)EPPT(0.564)S(0.564)RPHT(0.893)PR	59	S	0.977813	2.667	0.0266	Q4	UPF0615 protein
			BBA_01673	AS(0.998)FT(0.002)PSATSSELQDAEKK	103	S	0.997894	2.334	0.000148	Q4	UPF0615 protein
			BBA_01673	AS(0.99)FT(0.01)PS(0.999)AT(0.001)SSELQDAEKK	107	S	0.998614	2.334	0.000148	Q4	UPF0615 protein
			BBA_01673	AS(0.002)FT(0.083)PS(0.907)AT(0.008)S(0.01)S(0.99)ELQDAEKK	111	S	0.989704	2.282	0.0017	Q4	UPF0615 protein
			BBA_01673	WLDTNTPLT(1)PK	410	T	0.999702	0.601	0.000474	Q2	UPF0615 protein
			BBA_01673	AAGDKDILADLESQLAS(0.001)EPPT(0.5)S(0.5)RPHT(0.999)PR	68	T	0.998612	1.553	0.00161	Q3	UPF0615 protein
			BBA_01675	IELGDINPDDPMSGIQYGDGGAWNNAS(0.001)DGGS(0.999)IK	292	S	0.999077	0.563	0.000479	Q2	Glycosyl hydrolase family 2
			BBA_01680	VDGFQTEELVGS(1)R	816	S	1	0.541	0.0012	Q2	Transporter Avl9
			BBA_01682	RVS(1)RDGYIDIEDLSLGPAQK	87	S	1	2.368	0.000186	Q4	Uncharacterized protein
			BBA_01685	ELPVALS(1)PGAKR	373	S	1	0.608	0.000261	Q2	Uncharacterized protein
			BBA_01687	EALADQPEDNFPHTNTDVAAAAGS(0.973)QGT(0.026)GAAT(0.001)GIAPFINLK	544	S	0.972558	1.584	0.00434	Q3	3-isopropylmalate dehydratase
			BBA_01691	FET(1)LS(0.997)LT(0.011)S(0.012)KPPS(0.981)RDPT(1)PVR	536	S	0.99727	0.615	0.000743	Q2	PHD-finger domain-containing protein
			BBA_01691	FET(1)LS(0.997)LT(0.011)S(0.012)KPPS(0.981)RDPT(1)PVR	543	S	0.980972	0.663	2.1e-08	Q2	PHD-finger domain-containing protein
			BBA_01691	FET(1)LS(0.997)LT(0.011)S(0.012)KPPS(0.981)RDPT(1)PVR	534	T	0.999839	0.596	7.9e-05	Q2	PHD-finger domain-containing protein
			BBA_01691	FET(1)LS(0.997)LT(0.011)S(0.012)KPPS(0.981)RDPT(1)PVR	547	T	0.999562	0.663	2.1e-08	Q2	PHD-finger domain-containing protein
			BBA_01704	S(0.208)S(0.79)MT(0.003)ALSK	573	S	0.789556	0.659	0.000824	Q2	Elongation factor 2
			BBA_01717	LVGS(0.998)AKDQGS(0.001)GDS(0.001)FR	591	S	0.998072	2.606	1.79e-05	Q4	Major facilitator superfamily transporter
			BBA_01730	VAIDS(1)PDKT(1)DEEANAPEGEATGK	341	S	1	0.666	0.000101	Q2	RNA recognition domain-containing protein
			BBA_01730	VADATVNDLANT(1)LS(0.969)NT(0.163)S(0.869)INDK	20	T	0.999627	0.294	0.0011	Q1	RNA recognition domain-containing protein
			BBA_01733	PTAAAISVES(1)PK	1866	S	0.999999	0.654	0.0001	Q2	Carbamoyl-phosphate synthase
			BBA_01735	KS(1)AT(0.974)PS(0.026)PDEEEVAFKR	135	S	0.999965	0.496	9.1e-06	Q1	SAP domain-containing protein
			BBA_01735	KS(0.998)AT(0.996)PS(0.005)PDEEEVAFK	137	T	0.996497	0.606	9.95e-06	Q2	SAP domain-containing protein
			BBA_01741	RES(1)IARR	229	S	1	8.016	2.25e-05	Q4	ThiJ/PfpI family protein
			BBA_01755	ISSQPATIPDDEDS(1)DDADLRQQMLK	263	S	1	4.6	1.12e-05	Q4	Uncharacterized protein
			BBA_01757	DVGLGFRT(1)PK	83	T	1	0.645	1.25e-05	Q2	40S ribosomal protein S11
			BBA_01758	S(0.068)S(0.075)RLS(0.78)PS(0.16)KS(0.916)PAK	640	S	0.78026	0.548	0.000396	Q2	Spc7 kinetochore protein
			BBA_01758	S(0.068)S(0.075)RLS(0.78)PS(0.16)KS(0.916)PAK	644	S	0.916427	0.548	0.000396	Q2	Spc7 kinetochore protein
			BBA_01771	SAAAAAETAS(0.998)T(0.002)K	11	S	0.997541	0.637	0.0026	Q2	Uncharacterized protein
			BBA_01771	ATDALAPNADAIARS(0.929)T(0.077)ES(0.992)VPLES(0.002)IR	31	S	0.992276	1.569	0.000764	Q3	Uncharacterized protein
			BBA_01781	KGS(0.982)VS(0.018)EVTK	1510	S	0.981902	0.217	4.15e-05	Q1	ABC-2 type transporter
			BBA_01781	RT(0.042)S(0.958)VVQALAR	69	S	0.958355	0.565	0.000294	Q2	ABC-2 type transporter
			BBA_01781	T(0.952)S(0.048)VVQALAR	68	T	0.951794	0.436	0.000276	Q1	ABC-2 type transporter
			BBA_01787	DAEQPVQS(0.798)PGDEGQMDDS(0.188)QDPT(0.002)GAY(0.012)DFDGVK	18	S	0.798083	0.56	0.00197	Q2	CCAAT-binding protein subunit HAP3
			BBA_01807	ALT(0.012)S(0.988)PIKK	73	S	0.987783	0.557	0.00142	Q2	Uncharacterized protein
			BBA_01807	VPLPAS(1)PADIAFAVDRS(0.784)T(0.216)VAMR	133	S	1	0.643	8.71e-05	Q2	Uncharacterized protein
			BBA_01822	PT(0.067)S(0.921)QLS(0.012)PFEDAQGR	215	S	0.921053	0.475	0.000626	Q1	E3 ubiquitin-protein ligase
			BBA_01822	PT(0.001)S(0.004)QLS(0.995)PFEDAQGR	218	S	0.995257	0.653	0.0026	Q2	E3 ubiquitin-protein ligase
			BBA_01827	T(0.001)RPADAS(0.99)PS(0.009)QK	95	S	0.990137	0.534	0.00317	Q2	GTPase-activating protein gyp1
			BBA_01827	NNAGRKS(1)PPFK	106	S	1	3.836	0.00023	Q4	GTPase-activating protein gyp1
			BBA_01847	T(0.002)VS(0.002)DPMRS(0.996)K	74	S	0.995849	0.235	0.000315	Q1	Uncharacterized protein
			BBA_01864	AGS(1)S(1)PLQNTSLK	151	S	1	0.414	0.000544	Q1	Stress-activated map kinase-interacting protein
			BBA_01864	AGS(1)S(1)PLQNTSLK	152	S	0.999999	0.453	0.000316	Q1	Stress-activated map kinase-interacting protein
			BBA_01864	FATDGLLTMAGS(0.995)PS(0.004)S(0.001)ASPR	659	S	0.994807	0.582	0.000459	Q2	Stress-activated map kinase-interacting protein
			BBA_01864	RGS(0.996)QS(0.004)ALETVK	175	S	0.996304	5.503	9.71e-06	Q4	Stress-activated map kinase-interacting protein
			BBA_01868	S(1)IIGELLGR	155	S	1	0.37	0.000302	Q1	Pyruvate dehydrogenase E1 component subunit alpha
			BBA_01873	S(1)KGAFS(1)IGGQNGMLGLLK	277	S	1	0.083	2.78e-06	Q1	MFS transporter
			BBA_01882	NAGPGAFFKFPEGEQGQGAGGDS(1)FGDAGNDDGLYD	806	S	0.999995	2.423	0.000115	Q4	AAA family ATPase
			BBA_01885	DSNATDDRS(1)DDEEEDSTTTTKPVGEK	426	S	0.999988	0.57	0.000548	Q2	Sphingosine N-acyltransferase lac1
			BBA_01887	S(1)AEVQPPK	399	S	1	0.222	8.2e-05	Q1	DFDF domain-containing protein
			BBA_01887	QQPS(0.986)PPVS(0.014)DAPTPAQPPGYATQTTSPTK	75	S	0.985572	1.573	0.00592	Q3	DFDF domain-containing protein
			BBA_01887	GVKEES(0.006)DDY(0.994)	736	Y	0.993712	0.598	0.00501	Q2	DFDF domain-containing protein
			BBA_01899	RNS(1)AGS(1)LFS(1)IESTK	457	S	1	0.333	7.53e-05	Q1	Nucleoporin (Nup184), putative
			BBA_01899	RNS(1)AGS(1)LFS(1)IESTK	460	S	1	0.271	0.000125	Q1	Nucleoporin (Nup184), putative
			BBA_01899	RNS(1)AGS(1)LFS(1)IESTK	463	S	0.999992	0.284	2.48e-05	Q1	Nucleoporin (Nup184), putative
			BBA_01918	RNNDDDNDNSYGS(0.116)S(0.884)NK	94	S	0.884432	0.511	0.000138	Q2	Uncharacterized protein
			BBA_01918	T(0.002)GGS(0.002)DS(0.04)Y(0.933)S(0.004)S(0.002)S(0.001)KRDDDY(0.017)	244	Y	0.932776	2.252	7.35e-07	Q4	Uncharacterized protein
			BBA_01926	PS(0.003)GRIS(0.997)PAK	443	S	0.997217	1.672	0.0249	Q3	PHD-finger domain-containing protein
			BBA_01930	GT(0.004)GKS(0.06)S(0.935)VDVAALESSDR	7	S	0.935448	1.617	7.17e-07	Q3	OPT peptide transporter Mtd1
			BBA_01930	LHTALNDET(0.047)AKLPDLT(0.775)S(0.789)KDDAAS(0.677)IDT(0.713)AER	34	T	0.774559	1.512	0.0103	Q3	OPT peptide transporter Mtd1
			BBA_01936	VNNPPAAAAAATGS(1)DDDEEEDASVQQQQQKR	150	S	0.999973	2.527	0.000103	Q4	Uncharacterized protein
			BBA_01942	KAES(0.988)AT(0.012)KPK	335	S	0.988235	0.468	0.000251	Q1	PWWP domain-containing protein
			BBA_01942	S(0.232)DS(0.768)VKKPK	309	S	0.768127	0.566	7.78e-05	Q2	PWWP domain-containing protein
			BBA_01942	IKLNT(0.003)S(0.011)S(0.042)T(0.944)PK	322	T	0.943677	0.482	0.000619	Q1	PWWP domain-containing protein
			BBA_01942	KANET(0.004)S(0.172)T(0.824)PQR	303	T	0.823821	5.212	4.22e-05	Q4	PWWP domain-containing protein
			BBA_01960	APS(1)EEAKQTNVAK	612	S	1	4.703	2.79e-05	Q4	SWI/SNF and RSC complex subunit Ssr4
			BBA_01972	AEDES(1)DDEEEESDKKDDDK	393	S	1	0.322	0.000197	Q1	Proteasome component C1
			BBA_01980	DS(1)LTLIK	108	S	0.999821	0.629	0.00246	Q2	Fungal specific transcription factor
			BBA_01980	KQS(0.994)LS(0.006)SGPIAAPQSTDPALLLFQLR	372	S	0.994426	0.504	0.00371	Q2	Fungal specific transcription factor
			BBA_01980	VS(0.01)RPVS(0.986)ACS(0.004)R	19	S	0.986101	1.666	0.000134	Q3	Fungal specific transcription factor
			BBA_01981	LS(0.994)VS(0.006)DEIPR	136	S	0.993807	0.639	0.000156	Q2	Fungal specific transcription factor
			BBA_01981	ANTAFNPLAGQPTDADDFS(0.999)DGEGS(0.001)EHR	36	S	0.998888	1.746	0.000296	Q3	Fungal specific transcription factor
			BBA_02004	RKPAS(1)PAEPAK	540	S	1	0.284	0.000172	Q1	UBA/TS-N domain-containing protein
			BBA_02004	S(0.242)S(0.758)AAASLRPQK	768	S	0.757929	0.592	0.00183	Q2	UBA/TS-N domain-containing protein
			BBA_02004	GQT(0.013)S(0.046)S(0.942)PALQPPAVAAR	141	S	0.941701	1.759	0.00138	Q3	UBA/TS-N domain-containing protein
			BBA_02004	KPT(0.834)PT(0.166)PAR	590	T	0.834027	0.344	0.00013	Q1	UBA/TS-N domain-containing protein
			BBA_02008	GNS(0.862)QT(0.138)PADVLEAVTK	327	S	0.86179	0.54	0.000698	Q2	tRNA methyltransferase complex GCD14 subunit
			BBA_02012	REIT(1)REK	75	T	1	2.088	0.000807	Q4	Uncharacterized protein
			BBA_02021	S(1)AQFDWIYEK	143	S	0.999984	0.154	1.44e-05	Q1	Nucleoside diphosphate kinase
			BBA_02029	AGT(1)PAS(1)EPELPLLR	467	S	1	0.156	0.000138	Q1	UbiD family decarboxylase
			BBA_02029	AGT(1)PAS(1)EPELPLLR	464	T	1	0.156	0.000138	Q1	UbiD family decarboxylase
			BBA_02048	RAS(1)PHDGHDEPAAEK	75	S	1	0.554	6.81e-06	Q2	RNA exonuclease
			BBA_02049	GAT(0.999)PVAPGT(0.001)GLGLPGTASAALNAVPNRPDYSTR	898	T	0.999085	2.528	0.0108	Q4	Integral membrane protein
			BBA_02052	S(0.151)PPT(0.849)PS(0.047)S(0.954)PDQKK	204	S	0.953621	0.488	1.84e-06	Q1	Uncharacterized protein
			BBA_02052	FLDS(1)PNGDK	298	S	1	0.371	6.85e-05	Q1	Uncharacterized protein
			BBA_02052	S(0.981)S(0.019)GLPAFAR	554	S	0.981322	1.686	0.000545	Q3	Uncharacterized protein
			BBA_02052	ATTPPEADGPARGPS(0.945)T(0.055)K	141	S	0.945339	2.019	1.75e-05	Q4	Uncharacterized protein
			BBA_02052	SPPT(0.994)PS(0.163)S(0.843)PDQKK	201	T	0.994216	0.519	0.000134	Q2	Uncharacterized protein
			BBA_02074	RPATEPAQVS(1)PNR	379	S	0.999997	0.609	0.00572	Q2	RNA polymerase II transcription factor SIII subunit A
			BBA_02079	VPVKEEPT(0.184)T(0.812)PT(0.069)ERS(0.935)PIK	38	S	0.935249	0.469	0.000825	Q1	Uncharacterized protein
			BBA_02084	AAPVAKDS(1)DES(1)EDFS(1)DS(1)EDGGVQIDNK	44	S	1	0.368	5.9e-06	Q1	CPL domain-containing protein
			BBA_02084	AAPVAKDS(1)DES(1)EDFS(1)DS(1)EDGGVQIDNK	47	S	1	0.368	5.9e-06	Q1	CPL domain-containing protein
			BBA_02084	AAPVAKDS(1)DES(1)EDFS(1)DS(1)EDGGVQIDNK	51	S	1	0.368	5.9e-06	Q1	CPL domain-containing protein
			BBA_02084	AAPVAKDS(1)DES(1)EDFS(1)DS(1)EDGGVQIDNK	53	S	1	0.368	5.9e-06	Q1	CPL domain-containing protein
			BBA_02099	RRS(1)S(1)AATAAAAK	92	S	0.999986	0.645	0.00948	Q2	Helix-loop-helix DNA-binding domain-containing protein
			BBA_02106	RTPIPTAQAHAPT(0.002)PPPPPES(0.998)ES(1)DDPTLAIPDGATCR	777	S	0.998424	1.528	5.05e-05	Q3	Amine oxidase
			BBA_02106	RTPIPTAQAHAPT(0.002)PPPPPES(0.998)ES(1)DDPTLAIPDGATCR	779	S	0.999571	1.509	0.000312	Q3	Amine oxidase
			BBA_02117	TGPLVPLSST(0.002)PS(0.795)T(0.203)EELVDDR	1129	S	0.794945	0.592	0.00105	Q2	Adenylate cyclase
			BBA_02117	KS(0.172)S(0.824)VVS(0.999)LY(0.004)GK	1163	S	0.824445	1.739	0.00651	Q3	Adenylate cyclase
			BBA_02117	KS(0.015)S(0.768)VVS(1)LY(0.217)GK	1166	S	0.999519	1.739	0.00651	Q3	Adenylate cyclase
			BBA_02117	S(0.001)S(0.001)RDDS(0.001)QIS(0.977)PT(0.013)T(0.004)S(0.002)T(0.001)R	72	S	0.977428	2.45	0.0011	Q4	Adenylate cyclase
			BBA_02117	HKKS(1)IDDPR	364	S	1	6.446	5.49e-06	Q4	Adenylate cyclase
			BBA_02117	T(1)PVPAPEVVPFLYQDNTDIAR	287	T	1	0.665	0.0174	Q2	Adenylate cyclase
			BBA_02133	RGS(1)S(1)LWQK	313	S	1	0.499	0.000543	Q1	Integral membrane protein
			BBA_02133	RGS(1)S(1)LWQK	314	S	1	0.591	0.00149	Q2	Integral membrane protein
			BBA_02138	LAS(1)PLKR	366	S	1	0.489	1.52e-06	Q1	Uncharacterized protein
			BBA_02141	FVGPAAEIAEDGGS(1)IK	324	S	1	0.588	0.00132	Q2	Mannitol-1-phosphate dehydrogenase
			BBA_02143	S(0.015)AS(0.893)T(0.052)S(0.017)T(0.021)IT(0.001)EKEDK	27	S	0.893235	0.637	0.00212	Q2	Serine/threonine-protein kinase gad8
			BBA_02143	T(0.035)NT(0.963)FCGTPEY(0.001)LAPELLMGK	452	T	0.963488	0.639	0.0114	Q2	Serine/threonine-protein kinase gad8
			BBA_02151	VLQMVDS(1)IES(1)R	1126	S	1	0.556	0.00124	Q2	Uncharacterized protein
			BBA_02151	VLQMVDS(1)IES(1)R	1129	S	1	0.548	7.32e-05	Q2	Uncharacterized protein
			BBA_02151	KEPS(0.044)S(0.947)PLT(0.009)	1141	S	0.946824	0.658	0.0166	Q2	Uncharacterized protein
			BBA_02151	EAS(1)PERKEPSSPLT	1133	S	0.999993	1.776	0.000961	Q3	Uncharacterized protein
			BBA_02158	IHVADHRPPGRS(1)R	1888	S	1	3.046	8.88e-05	Q4	THO complex subunit 2
			BBA_02159	KNS(0.909)AGS(0.848)S(0.637)KQS(0.47)PNGS(0.071)NS(0.064)NQVVDSPDPQFTGPK	299	S	0.909257	1.752	0.00126	Q3	Homoserine O-acetyltransferase
			BBA_02159	KNS(0.909)AGS(0.848)S(0.637)KQS(0.47)PNGS(0.071)NS(0.064)NQVVDSPDPQFTGPK	302	S	0.848103	1.702	0.000339	Q3	Homoserine O-acetyltransferase
			BBA_02163	KIDS(1)PRLDAEAK	453	S	1	6.469	6.21e-06	Q4	Uncharacterized protein
			BBA_02177	S(0.005)S(0.103)S(0.892)FGMDK	793	S	0.892134	0.386	5.09e-06	Q1	DENN domain-containing protein
			BBA_02177	IKADEIPS(0.091)GRMS(0.909)PLR	181	S	0.908844	4.545	0.000391	Q4	DENN domain-containing protein
			BBA_02187	WNYDPEGS(1)R	64	S	0.999987	1.841	0.000733	Q3	Uncharacterized protein
			BBA_02191	S(1)IDERLPALGPPGMGR	679	S	1	2.469	0.000435	Q4	Protein histidine kinase
			BBA_02191	S(0.211)PS(0.789)VAQGRR	757	S	0.788821	2.415	0.000333	Q4	Protein histidine kinase
			BBA_02194	RPKPS(1)PS(1)PK	412	S	1	0.343	0.000112	Q1	SART-1 family protein
			BBA_02194	RPKPS(1)PS(1)PK	414	S	1	0.334	6.52e-05	Q1	SART-1 family protein
			BBA_02197	AAS(0.951)S(0.048)WMS(0.001)GIIR	191	S	0.951393	0.487	0.000327	Q1	Nucleoside-diphosphate-sugar epimerase
			BBA_02211	MQVDGVAAGQS(1)EIDESLYSR	21	S	0.999997	1.533	0.00278	Q3	Ubiquitin-activating enzyme E1
			BBA_02215	T(0.187)IS(0.817)NS(0.996)FVNVDGAVSVPPLEK	22	S	0.816541	0.554	0.00154	Q2	Monocarboxylate transporter
			BBA_02215	T(0.187)IS(0.817)NS(0.996)FVNVDGAVSVPPLEK	24	S	0.996328	0.568	0.00943	Q2	Monocarboxylate transporter
			BBA_02217	AFGS(1)PPFDGR	753	S	1	1.907	2.09e-05	Q3	Uncharacterized protein
			BBA_02217	T(0.006)KS(0.994)WRER	246	S	0.994392	9.158	2.8e-05	Q4	Uncharacterized protein
			BBA_02217	GGS(1)AGPEDEKQAFAQLLAK	419	S	1	2.937	1.9e-05	Q4	Uncharacterized protein
			BBA_02217	QT(0.045)VS(0.956)NT(0.999)PPGLSLFSPPQQTASEVGKK	442	S	0.955934	3.042	0.00201	Q4	Uncharacterized protein
			BBA_02228	MTGFFETPAAVAEDS(1)NDDDDAATAMATTMAK	96	S	0.999975	3.403	0.00079	Q4	Uncharacterized protein
			BBA_02242	QKPT(0.005)AT(0.781)PT(0.196)T(0.018)R	559	T	0.781289	0.652	0.0052	Q2	Cullin-4B protein
			BBA_02245	KS(1)S(1)IAVAPPPR	199	S	1	0.487	2.9e-05	Q1	Uncharacterized protein
			BBA_02245	KS(1)S(1)IAVAPPPR	200	S	1	0.65	0.00185	Q2	Uncharacterized protein
			BBA_02245	T(0.229)LS(0.77)FET(0.001)DDARR	211	S	0.770395	1.633	7.44e-05	Q3	Uncharacterized protein
			BBA_02246	THAFGGGGDS(1)DDDDDKKR	71	S	1	0.649	0.000432	Q2	Pre-mRNA-splicing factor SPP2
			BBA_02247	S(0.005)IT(0.008)DRGT(0.986)PK	398	T	0.986358	0.623	0.000255	Q2	MYB and HSA domain-containing protein
			BBA_02248	KNS(1)NRGGGDLANPDDFER	535	S	1	1.884	0.000873	Q3	Sodium/hydrogen exchanger
			BBA_02248	ANLLGRGDES(1)DLGS(1)DIDTSDLPPPAR	560	S	1	1.664	2.95e-07	Q3	Sodium/hydrogen exchanger
			BBA_02248	ANLLGRGDES(1)DLGS(1)DIDTSDLPPPAR	564	S	0.999998	1.664	2.95e-07	Q3	Sodium/hydrogen exchanger
			BBA_02259	GAEAHS(1)DS(1)DDDDAFMMKK	178	S	1	1.759	0.000162	Q3	KRI1-like family protein
			BBA_02259	GAEAHS(1)DS(1)DDDDAFMMKK	180	S	1	1.759	0.000162	Q3	KRI1-like family protein
			BBA_02262	NAS(0.755)T(0.245)DQPDFSALATHMR	554	S	0.754937	1.511	0.000587	Q3	Phosphatidylinositol 3
			BBA_02262	LSSGATTSSTTLDAAT(1)PR	525	T	0.999742	1.866	0.00121	Q3	Phosphatidylinositol 3
			BBA_02263	HS(1)PDPEPAAK	121	S	1	0.494	0.000134	Q1	DNA polymerase epsilon subunit C
			BBA_02280	RIPNIANAPQT(0.002)FAS(0.995)PT(0.006)ES(0.998)EFS(0.973)ES(0.027)DSPDSVK	45	S	0.994675	0.488	0.000535	Q1	Mitogen-activated protein kinase kinase kinase
			BBA_02280	RIPNIANAPQT(0.002)FAS(0.995)PT(0.006)ES(0.998)EFS(0.973)ES(0.027)DSPDSVK	52	S	0.973006	0.488	0.000535	Q1	Mitogen-activated protein kinase kinase kinase
			BBA_02280	RIPNIANAPQT(0.002)FAS(0.995)PT(0.006)ES(0.998)EFS(0.973)ES(0.027)DSPDSVK	49	S	0.997931	0.56	0.00272	Q2	Mitogen-activated protein kinase kinase kinase
			BBA_02280	ELERS(0.199)S(0.797)PS(0.003)S(0.001)ETRPSSK	428	S	0.79714	1.907	0.0164	Q3	Mitogen-activated protein kinase kinase kinase
			BBA_02286	ASDVRPVPGGRPPS(1)K	919	S	0.999941	0.287	5.88e-05	Q1	Protein tyrosine phosphatase (Pyp1), putative
			BBA_02303	VES(1)ILMSLPR	371	S	0.999999	0.604	0.00199	Q2	Coproporphyrinogen III oxidase
			BBA_02313	SVLSGDTLVLT(0.176)S(0.824)PNNPATER	22	S	0.823633	1.56	0.00165	Q3	Tudor domain-containing protein
			BBA_02313	NLWKDWDPS(1)QDEEEEDEAPADTQETEVSLEK	618	S	1	3.529	0.000215	Q4	Tudor domain-containing protein
			BBA_02316	NIERKS(0.998)Y(0.002)INDEPAFR	278	S	0.998243	2.577	0.00047	Q4	Transaldolase
			BBA_02321	AAS(1)ERLPMLESR	561	S	1	1.6	0.000252	Q3	Uncharacterized protein
			BBA_02321	QAIPGLGLGFFGKAES(0.986)PT(0.011)T(0.003)K	62	S	0.986187	13.578	0.000262	Q4	Uncharacterized protein
			BBA_02322	RVS(1)NTTTPTR	1601	S	0.999921	0.226	8.39e-05	Q1	Myosin
			BBA_02324	EKAALEKT(1)DEDEPK	136	T	1	1.746	2.34e-05	Q3	Protein kinase rad3
			BBA_02326	VIDGEAVKAEET(0.004)S(0.013)GS(0.013)VT(0.97)PVRAEPMAK	670	T	0.97019	2.492	9.5e-06	Q4	Sodium symporter family protein
			BBA_02329	KS(0.002)NRS(0.797)Y(0.202)EGR	232	S	0.796725	7.867	0.000335	Q4	SUR7 protein
			BBA_02330	ATGQDAAGNDKT(0.005)PT(0.008)S(0.987)PAQGR	615	S	0.986704	0.385	2.29e-05	Q1	Tyrosine protein kinase of the MAP kinase kinase family
			BBA_02330	PALHAVPLTSVS(1)PLGS(1)PAASE	632	S	0.999924	0.544	0.000566	Q2	Tyrosine protein kinase of the MAP kinase kinase family
			BBA_02330	PALHAVPLTSVS(1)PLGS(1)PAASE	636	S	0.999997	0.576	6.21e-05	Q2	Tyrosine protein kinase of the MAP kinase kinase family
			BBA_02348	VGS(1)PLAEIAVK	517	S	1	0.507	0.000295	Q2	Hsp70-like protein
			BBA_02350	LS(0.974)S(0.042)S(0.07)DS(0.914)LK	108	S	0.974131	0.565	0.00147	Q2	Zinc finger protein 76 (Expressed in testis)
			BBA_02356	AHGIKPDS(1)PPS(1)DLDQAR	178	S	1	0.634	1.92e-07	Q2	Uncharacterized protein
			BBA_02356	AHGIKPDS(1)PPS(1)DLDQAR	181	S	1	0.634	1.92e-07	Q2	Uncharacterized protein
			BBA_02359	S(1)RDDVAALIEFLR	93	S	1	0.619	0.00968	Q2	Uncharacterized protein
			BBA_02360	LAHHHRPS(1)GS(1)RAS(1)LAAAEEK	400	S	1	0.461	6.24e-05	Q1	BRCA1 C Terminus domain-containing protein
			BBA_02360	KDEDDEDEDES(1)VIEGQEDAR	328	S	1	0.651	0.000109	Q2	BRCA1 C Terminus domain-containing protein
			BBA_02368	ES(1)PQQSQLPFRPPSDVK	800	S	1	0.272	0.000203	Q1	RhoGAP domain-containing protein
			BBA_02370	APTPGS(1)PLKK	119	S	0.999747	0.497	3.17e-05	Q1	Serine/threonine-protein kinase DBF20
			BBA_02370	S(1)IVGSPDYMAPEVLR	452	S	0.999991	0.338	7.08e-07	Q1	Serine/threonine-protein kinase DBF20
			BBA_02370	LTDFGLAAGVLAPSRIES(1)MR	408	S	0.999833	6.226	0.000532	Q4	Serine/threonine-protein kinase DBF20
			BBA_02371	S(0.248)QS(0.751)FKS(0.001)SGAR	506	S	0.750676	4.786	0.000504	Q4	Zinc finger, GATA-type
			BBA_02372	DT(1)PPPIPK	139	T	1	0.429	9.2e-05	Q1	WW domain binding protein 11
			BBA_02375	QQQQQAKGDGS(1)PGDEDVEAFDNFDAPR	223	S	1	2.398	4.36e-05	Q4	DNA/pantothenate metabolism flavoprotein
			BBA_02377	ES(0.961)FS(0.039)LDDPVPR	68	S	0.960505	0.549	0.000611	Q2	Acetyl-coenzyme A transporter 1
			BBA_02377	T(0.842)PT(0.154)S(0.004)SNAGFFQLPLQDQR	78	T	0.842345	0.492	0.00105	Q1	Acetyl-coenzyme A transporter 1
			BBA_02396	AAT(0.039)LS(0.961)VIDLEAQSLPLLDEPGVPSK	48	S	0.96101	0.474	0.00137	Q1	NADPH-dependent FMN reductase
			BBA_02401	NGAMTGWTTINDS(1)DECVLETR	335	S	0.99999	1.556	0.00022	Q3	Integral membrane protein PTH11
			BBA_02405	KLS(0.767)PT(0.233)QPPVGSTSASAKPLQSNR	370	S	0.767114	2.268	7.23e-06	Q4	RNA recognition domain-containing protein
			BBA_02409	RTES(0.996)IT(0.003)GSK	864	S	0.995959	0.533	0.000327	Q2	EFR3-like protein
			BBA_02409	T(0.033)ES(0.959)IT(0.191)GS(0.817)KK	868	S	0.816592	0.602	0.00065	Q2	EFR3-like protein
			BBA_02425	TSTNANIANPAAVASPS(1)PAPTTR	72	S	0.99981	1.611	0.0004	Q3	SH3 domain-containing protein
			BBA_02431	MNKDGDGES(1)DS(1)DDDDEDTEPILESK	182	S	1	1.501	0.000392	Q3	Ribosome assembly protein RRB1
			BBA_02431	MNKDGDGES(1)DS(1)DDDDEDTEPILESK	184	S	1	1.501	0.000392	Q3	Ribosome assembly protein RRB1
			BBA_02441	S(0.999)VS(0.714)PS(0.12)KS(0.167)VIR	741	S	0.99858	2.013	0.000141	Q4	WD repeat domain-containing protein
			BBA_02451	FKDDS(1)DRR	13	S	1	0.334	0.000106	Q1	Oligopeptide transporter
			BBA_02451	RAS(1)S(1)GEVS(0.149)GRPPS(0.824)IAS(0.012)S(0.01)T(0.003)PS(0.001)R	19	S	0.999949	0.452	0.000531	Q1	Oligopeptide transporter
			BBA_02451	RAS(1)S(1)GEVS(0.149)GRPPS(0.824)IAS(0.012)S(0.01)T(0.003)PS(0.001)R	18	S	0.999966	0.64	7.24e-06	Q2	Oligopeptide transporter
			BBA_02451	RAS(0.896)S(0.104)GEVS(0.003)GRPPS(0.997)IASSTPSR	28	S	0.996654	0.587	2.7e-06	Q2	Oligopeptide transporter
			BBA_02467	LS(1)VTGLDLDPLPY	441	S	0.999854	0.44	0.0425	Q1	Carbon-nitrogen hydrolase
			BBA_02474	IPS(1)ILRPGGGK	113	S	1	1.595	0.0015	Q3	DUF544 domain-containing protein
			BBA_02478	AAKS(1)FADLR	460	S	1	4.816	4.05e-05	Q4	R3H domain-containing protein
			BBA_02483	REVGLIDQIDSTDDLASQADS(0.972)T(0.028)K	928	S	0.972104	0.615	0.000178	Q2	Serine/threonine-protein kinase ssp1
			BBA_02483	NT(0.003)LS(0.997)PAPR	1148	S	0.996513	1.583	0.00183	Q3	Serine/threonine-protein kinase ssp1
			BBA_02483	VADEQYPSEEPEDDDGS(1)DDGFWLMTK	1132	S	1	2.981	0.000326	Q4	Serine/threonine-protein kinase ssp1
			BBA_02487	INPS(0.003)GS(0.997)PLK	432	S	0.997352	0.296	0.00328	Q1	WD repeat domain-containing protein
			BBA_02487	APFPS(1)PDKRR	421	S	1	3.255	0.00299	Q4	WD repeat domain-containing protein
			BBA_02489	RYS(1)AGGLR	1051	S	0.999842	0.504	0.000466	Q2	Inositol polyphosphate kinase
			BBA_02489	T(0.027)T(0.027)T(0.121)S(0.789)PS(0.036)KLR	380	S	0.788889	2.01	0.000256	Q4	Inositol polyphosphate kinase
			BBA_02489	ASFVPPLDVGPVPEPAGALDQLPS(1)PNT(1)PK	586	T	1	0.407	0.000268	Q1	Inositol polyphosphate kinase
			BBA_02498	VDTTPLFRPDDKPLT(1)PR	345	T	0.999999	0.31	0.000189	Q1	Integral inner nuclear membrane protein Ima1
			BBA_02498	TFSELFNEALDS(0.029)T(0.971)PQK	374	T	0.97121	0.241	0.000259	Q1	Integral inner nuclear membrane protein Ima1
			BBA_02501	YEGGDGVREGS(0.997)PAPS(0.002)S(0.001)AFR	594	S	0.997246	3.107	1.34e-05	Q4	Chloride-bicarbonate anion exchanger AE2
			BBA_02502	KSTALLDDGT(1)DDEDEEDNLQFAQR	1051	T	0.999869	1.914	0.00446	Q3	Timeless protein
			BBA_02519	ITLRDS(1)PK	991	S	0.999984	0.47	0.000603	Q1	Kelch repeat-containing protein
			BBA_02519	LS(0.958)T(0.042)NFDFDPPADLKK	1405	S	0.957874	0.176	6.45e-07	Q1	Kelch repeat-containing protein
			BBA_02519	GAS(1)VDRPGPASPKPASVEASSR	558	S	0.999998	0.62	0.00481	Q2	Kelch repeat-containing protein
			BBA_02519	S(0.5)S(0.5)GRNS(1)QTVALLK	655	S	0.999771	0.636	0.0011	Q2	Kelch repeat-containing protein
			BBA_02520	HQLDYT(1)NR	423	T	0.999947	0.595	0.00136	Q2	CTD kinase subunit alpha
			BBA_02528	S(0.878)PS(0.12)IFPTY(0.001)LTATEDLK	470	S	0.877976	0.415	0.0245	Q1	GARP complex component (Vps54)
			BBA_02528	VLLDIASSLADTPNGDGIKS(0.989)PT(0.011)VR	611	S	0.988901	0.347	2.88e-06	Q1	GARP complex component (Vps54)
			BBA_02528	S(1)PLGSPR	616	S	1	0.387	7.6e-05	Q1	GARP complex component (Vps54)
			BBA_02528	KLS(1)DAVEQLR	348	S	1	0.664	0.00304	Q2	GARP complex component (Vps54)
			BBA_02533	LDASEGGLFT(1)	676	T	0.999999	0.576	0.0314	Q2	Tetratricopeptide-like protein
			BBA_02534	ELESEPLPGAEGLDLEVQRNT(0.928)S(0.072)ER	166	T	0.927744	1.899	0.00196	Q3	Uncharacterized protein
			BBA_02534	LQAT(0.001)LAT(0.999)PPPPPK	183	T	0.999203	1.601	0.000395	Q3	Uncharacterized protein
			BBA_02534	RPAT(1)ADAALHGNQR	699	T	1	1.65	0.000364	Q3	Uncharacterized protein
			BBA_02545	DRDVT(1)PK	468	T	1	0.308	2.63e-05	Q1	Uncharacterized protein
			BBA_02563	RPS(0.227)S(0.773)PIKLDPDIAEEFR	511	S	0.772911	0.436	0.000449	Q1	5-Methylcytosine G/T mismatch-specific DNA glycosylase, putative
			BBA_02566	RPMT(0.02)PT(0.025)RES(0.878)T(0.077)EDAR	862	S	0.877882	0.331	0.0003	Q1	Transient receptor potential ion channel
			BBA_02566	RPMT(0.999)PT(0.001)R	857	T	0.999201	0.537	1.14e-08	Q2	Transient receptor potential ion channel
			BBA_02571	S(0.003)LNVES(0.937)PS(0.06)FTPANLGPTAAVK	74	S	0.936729	1.864	0.0121	Q3	PAB-dependent poly(A)-specific ribonuclease subunit PAN3
			BBA_02588	VIRPGGENPLNDPLRPLDNDS(1)DEEEVVTELDDGSYK	138	S	1	0.381	0.000275	Q1	Nop16-like protein
			BBA_02591	RLS(1)LGQDTR	422	S	1	0.36	1.54e-05	Q1	C6 zinc finger domain protein
			BBA_02612	THQQKQPIDESAGPTDDAAS(1)GR	335	S	0.999978	2.686	0.00114	Q4	Uncharacterized protein
			BBA_02621	VNSIGVFSSVPT(0.012)T(0.988)PQEELALELNDKDR	605	T	0.988297	0.497	0.000789	Q1	Putative response regulator protein
			BBA_02623	LRKS(1)AS(1)HLAQVQVQNR	33	S	1	1.97	0.000272	Q3	Coiled-coil domain-containing protein
			BBA_02623	LRKS(1)AS(1)HLAQVQVQNR	35	S	1	1.504	0.00209	Q3	Coiled-coil domain-containing protein
			BBA_02630	VFSLQPTTDLVES(1)ENGDCLSTPASER	208	S	1	1.697	9e-05	Q3	Bassianolide nonribosomal peptide synthetase
			BBA_02630	VFSLQPTTDLVES(0.035)ENGDCLS(0.751)T(0.203)PAS(0.011)ER	215	S	0.751413	2.153	2.8e-05	Q4	Bassianolide nonribosomal peptide synthetase
			BBA_02641	VMS(1)DAKDLVK	1230	S	1	1.831	7.72e-06	Q3	GANP/Nin1/mts3/eIF-3 p25 family protein
			BBA_02642	NLGDLASELGS(1)DAEHIR	61	S	0.999999	1.772	0.0132	Q3	Low temperature viability protein
			BBA_02646	LS(1)WAEDDSPFLGLAGPSGK	834	S	1	0.445	0.000956	Q1	GAS2 domain-containing protein
			BBA_02648	S(0.004)AS(0.992)LS(0.004)SIDSR	21	S	0.992075	1.508	0.000226	Q3	Malic enzyme
			BBA_02648	SFNDANS(0.937)S(0.063)RL	672	S	0.937387	1.97	8.55e-05	Q3	Malic enzyme
			BBA_02648	NT(0.997)MS(0.003)AVDISAIQEAMK	62	T	0.997032	2.308	0.00558	Q4	Malic enzyme
			BBA_02649	KRS(0.976)DT(0.021)VS(0.002)ETGR	1175	S	0.976264	0.347	0.000272	Q1	Uncharacterized protein
			BBA_02649	QQS(1)PLEPK	778	S	1	0.534	1.79e-07	Q2	Uncharacterized protein
			BBA_02649	NLDEVEDEMKS(1)QPDVNMGIK	965	S	1	0.515	0.000396	Q2	Uncharacterized protein
			BBA_02651	AS(0.988)KT(0.012)DVTAPVAAR	473	S	0.988131	0.554	0.000255	Q2	LPXTG-domain-containing protein
			BBA_02652	DFSAPDAAAAAAAAATPAAAVVAT(1)PQKADK	763	T	1	0.467	0.000269	Q1	Centromere/microtubule-binding protein cbf5
			BBA_02655	EEANS(1)PLIPAPK	406	S	1	0.481	0.000579	Q1	Carbon-nitrogen hydrolase
			BBA_02655	GPT(0.989)PT(0.011)LHGR	747	T	0.988918	0.547	0.000841	Q2	Carbon-nitrogen hydrolase
			BBA_02655	FAT(0.017)AKT(0.982)PEPGT(0.001)AVTAVPQGPMEYDER	648	T	0.982204	1.764	7.66e-05	Q3	Carbon-nitrogen hydrolase
			BBA_02656	MAAVAAATAKPPS(0.999)IS(0.593)S(0.407)MPANSPR	451	S	0.999132	1.684	0.000342	Q3	LPXTG-domain-containing protein
			BBA_02656	MAAVAAATAKPPS(0.79)IS(0.87)S(0.835)MPANS(0.504)PR	453	S	0.870428	1.601	0.000176	Q3	LPXTG-domain-containing protein
			BBA_02656	MAAVAAATAKPPS(0.864)IS(0.221)S(0.911)MPANS(0.004)PR	454	S	0.910798	1.606	6.5e-05	Q3	LPXTG-domain-containing protein
			BBA_02656	S(1)ILSMFSLR	467	S	0.999632	1.65	0.00126	Q3	LPXTG-domain-containing protein
			BBA_02673	QLSSGLAS(0.133)S(0.865)PS(0.003)K	596	S	0.864606	0.457	6.9e-05	Q1	Ulp1 protease family protein
			BBA_02681	PAS(1)PVASVTELGADPQQQNRPLLK	191	S	0.999977	0.48	8.05e-05	Q1	FAT domain-containing protein
			BBA_02681	AGAS(0.861)PS(0.139)VVK	3246	S	0.861289	0.55	0.000203	Q2	FAT domain-containing protein
			BBA_02687	S(0.183)S(0.817)LGGDLLAK	102	S	0.816603	0.499	0.000904	Q1	F-box domain-containing protein
			BBA_02693	S(0.996)REKEDGY(0.004)VK	193	S	0.99636	0.323	0.000187	Q1	Kinase phosphorylation protein
			BBA_02698	AAAAASTEKPAAS(1)LGETSDQNKPK	268	S	0.999992	1.666	0.000465	Q3	Cytochrome P450 CYP5080B3
			BBA_02708	AAAARS(1)PVR	543	S	1	5.209	0.000105	Q4	Arginine rich protein
			BBA_02729	AIFGDT(0.999)S(0.999)DEDEDDGLLPDVDVAAAT(0.001)ATTPTK	161	S	0.99922	0.66	0.0419	Q2	Origin recognition complex subunit 2
			BBA_02729	AIFGDT(0.999)S(0.999)DEDEDDGLLPDVDVAAAT(0.001)ATTPTK	160	T	0.999216	0.66	0.0419	Q2	Origin recognition complex subunit 2
			BBA_02730	ALNRS(0.995)PHPY(0.005)HR	52	S	0.994728	2.876	6.83e-05	Q4	Cytidylyltransferase-like protein
			BBA_02730	RHT(1)LPPLDKPAR	517	T	1	0.452	0.00458	Q1	Cytidylyltransferase-like protein
			BBA_02730	ALNRS(0.018)PHPY(0.982)HR	56	Y	0.982214	2.562	0.000193	Q4	Cytidylyltransferase-like protein
			BBA_02737	S(1)PFS(0.002)VADS(0.998)Y(0.001)S(1)AGPAR	5	S	0.999834	1.756	0.000111	Q3	Aminopeptidase I zinc metalloprotease
			BBA_02737	S(1)PFS(0.002)VADS(0.998)Y(0.001)S(1)AGPAR	12	S	0.998119	1.8	1.78e-05	Q3	Aminopeptidase I zinc metalloprotease
			BBA_02737	RPQPHS(1)VADS(0.998)Y(0.004)NS(0.997)APTMSSR	40	S	0.999995	1.671	0.000138	Q3	Aminopeptidase I zinc metalloprotease
			BBA_02737	RPQPHSVADS(1)YNS(1)APTMSSR	44	S	0.999984	1.533	0.000335	Q3	Aminopeptidase I zinc metalloprotease
			BBA_02737	RPQPHSVADS(1)YNS(1)APTMSSR	47	S	0.999593	1.536	0.000311	Q3	Aminopeptidase I zinc metalloprotease
			BBA_02737	T(0.062)LS(0.936)KAS(0.003)QSFLLADMDGR	57	S	0.935711	1.927	0.00493	Q3	Aminopeptidase I zinc metalloprotease
			BBA_02737	T(0.267)RRS(0.723)PFS(0.96)VADS(0.005)Y(0.043)S(0.001)AGPAR	8	S	0.960368	2.072	0.000161	Q4	Aminopeptidase I zinc metalloprotease
			BBA_02737	QAPTPAAS(0.999)FT(0.111)S(0.829)FT(0.061)YR	27	S	0.99945	3.99	1.8e-06	Q4	Aminopeptidase I zinc metalloprotease
			BBA_02737	QAPT(1)PAAS(0.999)FT(0.152)S(0.841)FT(0.007)YR	30	S	0.841199	7.354	2.07e-05	Q4	Aminopeptidase I zinc metalloprotease
			BBA_02737	QAPT(1)PAAS(0.988)FT(0.241)S(0.742)FT(0.029)YR	23	T	1	3.112	1.52e-06	Q4	Aminopeptidase I zinc metalloprotease
			BBA_02737	T(0.009)RRS(0.972)PFS(0.021)VADSY(0.997)SAGPAR	13	Y	0.997151	2.588	5.93e-06	Q4	Aminopeptidase I zinc metalloprotease
			BBA_02738	IEPLMAQAT(0.048)S(0.886)T(0.066)EQS(1)PVIRPGHK	890	S	0.885616	1.924	0.00494	Q3	EXS family protein
			BBA_02738	IEPLMAQAT(0.048)S(0.886)T(0.066)EQS(1)PVIRPGHK	894	S	0.99989	1.924	0.00494	Q3	EXS family protein
			BBA_02755	ADDAMAVGS(1)LIGTLPS(0.09)S(0.91)YK	526	S	0.909616	1.661	0.00131	Q3	VTC domain-containing protein
			BBA_02755	ADDAMAVGSLIGT(0.047)LPS(0.191)S(0.514)Y(0.191)KAAKS(0.833)S(0.682)S(0.541)VGK	532	S	0.833453	3.259	0.000252	Q4	VTC domain-containing protein
			BBA_02755	AAKS(0.454)S(0.586)S(0.926)VGKS(0.031)Y(0.003)LADR	534	S	0.926462	3.431	0.000659	Q4	VTC domain-containing protein
			BBA_02758	GALT(1)PPKEAAEAQVGESNEEKGDGEK	260	T	1	0.527	3.5e-07	Q2	Uncharacterized protein
			BBA_02769	QAS(1)PVRFVESTGSAVTFESFDLPATNQR	11	S	1	2.923	0.000146	Q4	Taurine catabolism dioxygenase TauD
			BBA_02773	FEDRT(1)PVPIDQVEPWTDIVR	918	T	1	0.544	5.8e-06	Q2	Glutamate synthase
			BBA_02773	KAT(1)EILGR	2106	T	1	0.569	0.00978	Q2	Glutamate synthase
			BBA_02778	S(0.142)AT(0.858)PNQKGQYSDAVLNELESQNDAQVAGILGK	306	T	0.857559	5.746	0.000392	Q4	SNARE domain-containing protein
			BBA_02786	FPLT(0.056)ES(0.944)GAPS(1)EVGTASVDETK	501	S	0.943622	0.439	0.000344	Q1	Apopolysialoglycoprotein
			BBA_02786	FPLT(0.056)ES(0.944)GAPS(1)EVGTASVDETK	505	S	0.999599	0.439	0.000344	Q1	Apopolysialoglycoprotein
			BBA_02786	NVVLPS(0.997)PT(0.003)EAK	377	S	0.997026	0.595	0.000425	Q2	Apopolysialoglycoprotein
			BBA_02786	ADDAS(0.004)S(0.004)RVS(0.992)DNEEKSK	456	S	0.991833	2.191	3.25e-05	Q4	Apopolysialoglycoprotein
			BBA_02786	DLELAPIPSEALLPPPPEQVGNIAT(1)PK	445	T	0.999999	0.299	4.06e-05	Q1	Apopolysialoglycoprotein
			BBA_02810	VQKDS(1)DDAARPK	124	S	1	0.636	0.00233	Q2	Suppressor protein SRP40
			BBA_02828	AATLATPGFGGAGAS(0.004)WT(0.996)PGKGS(0.999)PLR	1112	S	0.999325	1.532	0.000513	Q3	PAB-dependent poly(A)-specific ribonuclease subunit PAN2
			BBA_02828	IDT(1)PPLPVDGNGGPSTPVTK	1073	T	1	0.401	0.000418	Q1	PAB-dependent poly(A)-specific ribonuclease subunit PAN2
			BBA_02832	S(0.126)S(0.873)PSGDKKPQR	244	S	0.873374	0.505	0.00403	Q2	Elongation factor Tu GTP binding domain-containing protein
			BBA_02834	ADNAIVRPNS(0.899)S(0.114)Y(0.001)DGS(0.987)DKPDVAAR	19	S	0.898705	0.577	0.00242	Q2	Allantoate permease
			BBA_02834	ADNAIVRPNS(0.899)S(0.114)Y(0.001)DGS(0.987)DKPDVAAR	24	S	0.986812	0.577	0.00242	Q2	Allantoate permease
			BBA_02835	LTDVS(1)QDK	314	S	0.999993	0.603	0.000137	Q2	ATP synthase F0
			BBA_02835	S(0.001)VFAAS(0.999)QAHAS(1)GS(1)EENILNK	323	S	0.999408	0.598	0.0018	Q2	ATP synthase F0
			BBA_02842	LRVS(0.99)S(0.01)NAK	1320	S	0.989519	0.596	0.000278	Q2	Nucleoporin autopeptidase
			BBA_02842	APS(1)PPDDSPSTQNEDTPR	852	S	0.999856	1.821	0.00399	Q3	Nucleoporin autopeptidase
			BBA_02842	SDLFT(0.018)T(0.982)PQK	811	T	0.981681	0.381	0.00209	Q1	Nucleoporin autopeptidase
			BBA_02844	TDRKS(1)WK	148	S	0.999945	2.906	0.00035	Q4	ENTH domain-containing protein
			BBA_02845	NEPFS(0.968)PS(0.032)LRPK	1157	S	0.968017	0.6	0.00158	Q2	BTB/POZ domain-containing protein
			BBA_02848	SSEGT(0.051)S(0.894)PS(0.042)T(0.013)FGR	184	S	0.893926	1.518	1.14e-06	Q3	Autophagy-related protein 13
			BBA_02848	ATQPEVGS(1)LRDHRR	355	S	0.999999	1.539	0.0011	Q3	Autophagy-related protein 13
			BBA_02848	RPS(0.999)IS(0.001)FQPFK	444	S	0.998821	2.347	3.63e-05	Q4	Autophagy-related protein 13
			BBA_02848	LIRGDDES(1)VGDEPLMFTLSEMDAQGR	888	S	1	2.59	0.00012	Q4	Autophagy-related protein 13
			BBA_02853	LAPEDAKS(1)QGELADGVNR	439	S	1	0.459	8.69e-07	Q1	Uncharacterized protein
			BBA_02853	AS(1)VDQSVFGGDK	518	S	0.999995	0.204	0.000843	Q1	Uncharacterized protein
			BBA_02853	S(1)GQLDFSNLGPLK	361	S	0.999998	1.968	0.00112	Q3	Uncharacterized protein
			BBA_02853	RQQRQS(1)MSLEGQDAGR	203	S	0.999501	5.889	0.0013	Q4	Uncharacterized protein
			BBA_02855	SVS(1)PQPK	726	S	0.999888	0.636	0.000743	Q2	Cell division control protein
			BBA_02855	S(0.202)T(0.222)KEINS(0.368)ET(0.141)NRNT(0.068)WHAS(0.98)AS(0.008)S(0.008)GS(0.003)PQR	534	S	0.979718	4.355	0.0191	Q4	Cell division control protein
			BBA_02861	VGEGTY(1)GVVYK	15	Y	0.999939	0.559	3.3e-06	Q2	Cell division control protein 2
			BBA_02878	WFQVVQGVCGATGPAEPNS(0.999)PVS(0.001)PSSPASISPK	417	S	0.99921	0.363	0.000532	Q1	PH domain-containing protein
			BBA_02878	WFQVVQGVCGATGPAEPNS(0.995)PVS(0.873)PS(0.111)S(0.021)PASISPK	420	S	0.873143	0.314	0.00245	Q1	PH domain-containing protein
			BBA_02878	DDALPLNS(1)PVEPGK	438	S	1	0.406	0.000215	Q1	PH domain-containing protein
			BBA_02878	S(1)VS(1)GASTKPAAAAAVPYDEK	468	S	0.999994	1.612	4e-05	Q3	PH domain-containing protein
			BBA_02879	KIS(1)APPK	177	S	1	0.173	8.13e-06	Q1	KilA-N domain-containing protein
			BBA_02879	EAAASVNGDSESSVPQAADFEPTVVLQPVAS(0.971)EDET(0.028)AK	269	S	0.971288	0.656	0.00181	Q2	KilA-N domain-containing protein
			BBA_02879	S(1)AS(1)PAKASLR	209	S	0.999999	7.022	0.000151	Q4	KilA-N domain-containing protein
			BBA_02879	S(1)AS(1)PAKASLR	211	S	0.999941	5.83	0.000164	Q4	KilA-N domain-containing protein
			BBA_02882	RIS(1)NGEQHHGS(1)PNPNK	361	S	1	0.48	5.47e-05	Q1	Zinc knuckle protein
			BBA_02882	RIS(1)NGEQHHGS(1)PNPNK	369	S	1	0.48	5.47e-05	Q1	Zinc knuckle protein
			BBA_02882	DSLNQHPQRS(1)PR	350	S	0.999985	1.817	0.00262	Q3	Zinc knuckle protein
			BBA_02882	RDS(0.945)HT(0.61)PKAT(0.391)ET(0.368)T(0.679)PT(0.006)FIK	383	S	0.944918	1.794	0.00437	Q3	Zinc knuckle protein
			BBA_02884	KS(0.974)S(0.026)AALR	379	S	0.973807	3.133	0.000293	Q4	Leucine Rich Repeat family protein
			BBA_02897	VVEDS(1)DDEEVVEKK	44	S	1	0.579	8.81e-05	Q2	Replication factor RFC1 C terminal domain-containing protein
			BBA_02897	AATTKPDVPVRS(0.999)S(1)PR	111	S	0.999701	1.748	5.81e-05	Q3	Replication factor RFC1 C terminal domain-containing protein
			BBA_02911	ELS(0.141)S(0.859)PEK	764	S	0.85885	0.478	7.22e-05	Q1	AT hook domain-containing protein
			BBA_02915	VKS(1)FLADIR	289	S	1	0.551	0.000116	Q2	Peptidase family M3
			BBA_02924	MLMEAGS(1)DDEGGGPSGGAK	191	S	1	1.549	5.22e-06	Q3	NAF1 domain-containing protein
			BBA_02939	ARES(1)GMILER	276	S	1	0.516	7.1e-05	Q2	T-complex protein 1
			BBA_02949	TY(1)SEGWER	296	Y	0.999741	0.574	0.000972	Q2	ATP synthase F0
			BBA_02955	LS(1)LQQQAEGQLS(1)R	260	S	1	1.724	0.0348	Q3	Scd2/ral3
			BBA_02968	HS(1)NPGLAR	114	S	1	0.597	0.00105	Q2	Regulator of G protein signaling
			BBA_02968	NFDADLGRAPERS(0.977)QS(0.023)R	681	S	0.976981	1.941	0.00179	Q3	Regulator of G protein signaling
			BBA_02980	RVS(1)AEDIIK	91	S	1	0.315	8.36e-06	Q1	Eukaryotic translation initiation factor 2 alpha subunit
			BBA_02980	AVT(0.995)ES(0.005)DDAELQALMEK	272	T	0.994901	0.615	2.21e-06	Q2	Eukaryotic translation initiation factor 2 alpha subunit
			BBA_02987	RNS(0.981)GS(0.009)T(0.009)DANTVTASK	869	S	0.981404	1.736	0.000421	Q3	Suppressor of Mek1
			BBA_02994	PSLFAPRPDIT(1)PPQT(0.995)PT(0.005)DESQSPNLFANEDGLR	64	T	0.994847	0.471	0.00073	Q1	Glycosyltransferase family 20
			BBA_02994	PSLFAPRPDIT(1)PPQT(0.957)PT(0.043)DESQSPNLFANEDGLR	60	T	0.999658	0.505	4.64e-05	Q2	Glycosyltransferase family 20
			BBA_03014	LPS(1)RKS(1)S(1)GPLVVPR	49	S	1	0.66	1.16e-05	Q2	BZIP transcription factor
			BBA_03014	RT(0.036)S(0.964)EDIDKLGK	83	S	0.964129	1.591	0.000269	Q3	BZIP transcription factor
			BBA_03014	LPS(1)RKS(1)S(1)GPLVVPR	46	S	1	2.503	0.00941	Q4	BZIP transcription factor
			BBA_03022	DVS(1)PRPQTSK	569	S	0.999709	0.185	0.000296	Q1	Serine/threonine protein kinase
			BBA_03022	RLS(1)AASSR	375	S	0.999981	0.615	0.00168	Q2	Serine/threonine protein kinase
			BBA_03022	S(0.895)T(0.105)PDLHNK	552	S	0.895129	0.579	0.0005	Q2	Serine/threonine protein kinase
			BBA_03022	S(0.024)VS(0.953)AS(0.016)KT(0.007)PLGR	699	S	0.952828	4.616	8e-06	Q4	Serine/threonine protein kinase
			BBA_03042	KPVPPVLQS(1)PAK	406	S	1	0.082	0.000161	Q1	Putative germinal center kinases group protein
			BBA_03042	IPLPAS(1)PMK	415	S	1	0.333	0.000437	Q1	Putative germinal center kinases group protein
			BBA_03042	QFLPET(0.997)PT(0.003)K	427	T	0.997325	0.57	8.83e-05	Q2	Putative germinal center kinases group protein
			BBA_03054	NT(0.033)S(0.806)Y(0.16)DAPK	139	S	0.806441	0.54	5.82e-05	Q2	Pheromone-regulated membrane protein
			BBA_03054	VLS(1)EEKQR	90	S	1	2.161	0.000583	Q4	Pheromone-regulated membrane protein
			BBA_03063	GGALSLS(0.015)T(0.985)PK	187	T	0.985308	0.638	0.00332	Q2	Chromo domain-containing protein
			BBA_03069	WSETTIAYDPPT(0.007)MDNS(0.993)RAPT(1)PR	205	T	0.999974	1.678	5.3e-05	Q3	Glycerol-3-phosphate dehydrogenase [NAD(+)]
			BBA_03108	RAS(1)S(1)AAAAGVYNVNDLEK	29	S	1	0.516	8.6e-05	Q2	Uncharacterized protein
			BBA_03108	RAS(1)S(1)AAAAGVYNVNDLEK	30	S	1	0.522	9.15e-05	Q2	Uncharacterized protein
			BBA_03108	VDS(1)AVQGLS(0.996)S(0.296)S(0.708)PPKDK	16	S	0.996052	1.879	9.4e-06	Q3	Uncharacterized protein
			BBA_03108	VDSAVQGLS(0.006)S(0.995)S(0.999)PPKDK	17	S	0.994725	1.571	6.78e-06	Q3	Uncharacterized protein
			BBA_03108	S(0.001)T(0.003)S(0.978)T(0.018)VDDPSILK	67	S	0.977839	1.501	8.13e-06	Q3	Uncharacterized protein
			BBA_03108	VDSAVQGLS(0.006)S(0.995)S(0.999)PPKDK	18	S	0.999471	2.041	1.2e-05	Q4	Uncharacterized protein
			BBA_03111	SSPDGAS(0.999)AT(0.001)GGGSGRPR	8	S	0.998631	1.803	0.00392	Q3	Uncharacterized protein
			BBA_03113	GLKPRPPPALS(0.999)PT(0.001)R	224	S	0.998933	0.561	0.000147	Q2	Uncharacterized protein
			BBA_03113	LTNIQFGDLTLTESNPASATET(1)PK	705	T	0.999992	0.396	0.000202	Q1	Uncharacterized protein
			BBA_03116	NKASPDGLS(0.001)GPS(0.989)PT(0.009)GS(0.001)TFSDR	312	S	0.988865	1.647	0.000134	Q3	Uncharacterized protein
			BBA_03116	SALPT(0.027)PLS(0.11)LS(0.083)S(0.072)RAS(0.708)DDNLS(1)VEDR	537	S	0.999998	1.59	0.00152	Q3	Uncharacterized protein
			BBA_03116	T(0.01)T(0.204)S(0.786)GEIAPQEPALPVRK	735	S	0.786305	1.629	0.000559	Q3	Uncharacterized protein
			BBA_03116	TLLS(0.002)KAS(0.998)APNLR	333	S	0.998014	3.765	0.0017	Q4	Uncharacterized protein
			BBA_03120	DGS(1)PIQLPAKPVTAK	471	S	1	0.463	0.00123	Q1	Uncharacterized protein
			BBA_03124	DDLMSFMENGS(1)QR	975	S	1	0.43	4.19e-05	Q1	Importin-beta domain-containing protein
			BBA_03127	HAHNDS(0.95)T(0.05)DS(1)NNEKPGHHGR	60	S	0.949922	0.492	0.00182	Q1	Mechanosensitive ion channel
			BBA_03127	HAHNDS(0.95)T(0.05)DS(1)NNEKPGHHGR	63	S	0.999641	0.492	0.00182	Q1	Mechanosensitive ion channel
			BBA_03132	GAS(1)KQMIQPK	26	S	1	9.27	0.00199	Q4	Uncharacterized protein
			BBA_03132	T(0.114)GS(0.886)PALGDETRPAQPPGGFGLMSQLQK	370	S	0.885626	2.975	0.000101	Q4	Uncharacterized protein
			BBA_03136	VT(0.999)PQPT(0.001)GGFSQFGAR	144	T	0.998945	0.514	7.32e-06	Q2	Actin-related protein 2/3 complex subunit 5
			BBA_03136	VTPQPT(1)GGFSQFGAR	148	T	0.999801	0.609	0.0023	Q2	Actin-related protein 2/3 complex subunit 5
			BBA_03143	S(0.202)S(0.798)FSSVR	42	S	0.79766	0.328	0.00138	Q1	Leucine Rich Repeat domain-containing protein
			BBA_03143	S(0.755)S(0.245)FSSVR	41	S	0.755241	0.646	0.00346	Q2	Leucine Rich Repeat domain-containing protein
			BBA_03143	S(1)CEDLHK	123	S	1	0.526	0.000465	Q2	Leucine Rich Repeat domain-containing protein
			BBA_03147	TEGDKDVDGDTGDSSSTLLPDS(1)PQPR	250	S	0.999996	0.619	0.00331	Q2	Ditrans,polycis-polyprenyl diphosphate synthase ((2E,6E)-farnesyl diphosphate specific)
			BBA_03157	S(1)PIGRPR	144	S	1	0.25	0.000685	Q1	Myb-like DNA-binding domain-containing protein
			BBA_03157	S(1)PNRDFR	151	S	1	1.787	0.00545	Q3	Myb-like DNA-binding domain-containing protein
			BBA_03157	GKPDART(1)PNPIESAPQSR	285	T	0.999997	2.142	0.000413	Q4	Myb-like DNA-binding domain-containing protein
			BBA_03174	PALS(1)PIVR	974	S	1	0.222	0.000994	Q1	Uncharacterized protein
			BBA_03174	AS(1)KS(1)PALR	1034	S	1	0.289	1.22e-05	Q1	Uncharacterized protein
			BBA_03174	AS(1)KS(1)PALR	1036	S	1	0.289	1.22e-05	Q1	Uncharacterized protein
			BBA_03175	RAPS(1)KPTSINK	228	S	0.999923	0.614	0.000863	Q2	RhoGEF domain-containing protein
			BBA_03175	APS(0.998)KPT(0.047)S(0.955)INK	232	S	0.955266	0.601	0.00254	Q2	RhoGEF domain-containing protein
			BBA_03175	SFLLTAS(1)PVK	796	S	0.999644	0.514	0.00262	Q2	RhoGEF domain-containing protein
			BBA_03175	LQS(1)PQRLR	1324	S	1	2.064	0.00344	Q4	RhoGEF domain-containing protein
			BBA_03218	T(0.061)PKPS(0.938)RENLNAAPT(0.001)DTVIAQHVK	337	S	0.937935	0.652	0.00145	Q2	Microtubule associated protein
			BBA_03218	AIS(0.99)PNKS(0.01)ADVESSNAGFSAASTLVDELRR	611	S	0.990238	4.254	3.45e-05	Q4	Microtubule associated protein
			BBA_03228	QRPIS(0.782)T(0.218)DGAAPSYSAFAAQDPTLQR	130	S	0.782295	1.544	1.38e-05	Q3	STAM-binding protein
			BBA_03279	S(0.003)EPS(0.997)PPPPPPPPK	309	S	0.9967	0.462	2.84e-05	Q1	Chromatin assembly protein
			BBA_03279	WPAGIVNGS(1)AEPGIK	299	S	1	0.593	0.009	Q2	Chromatin assembly protein
			BBA_03280	PSDAAS(0.071)T(0.928)PRPR	40	T	0.928434	2.646	0.00398	Q4	Peroxin 11C
			BBA_03314	SATATSFGPAS(0.995)PT(0.005)AQQFTR	86	S	0.995348	1.747	0.000211	Q3	Uncharacterized protein
			BBA_03314	NS(0.319)LRS(0.682)VS(0.998)PPK	311	S	0.998051	1.996	0.000724	Q3	Uncharacterized protein
			BBA_03314	S(0.239)VS(0.761)PPKRFDS(0.908)PS(0.092)DTVPLPPPSANAFR	318	S	0.907919	1.645	0.00129	Q3	Uncharacterized protein
			BBA_03315	APS(1)DARW	1446	S	1	2.2	0.000389	Q4	Cell division control protein
			BBA_03316	FT(0.01)RS(0.989)PDTLEAAR	175	S	0.989299	1.52	0.000823	Q3	Uncharacterized protein
			BBA_03335	VQT(1)PILPLSGDAK	28	T	0.999907	0.607	0.00435	Q2	Malate dehydrogenase
			BBA_03342	LREPS(1)AS(1)PPPSEEQLK	187	S	0.999996	0.535	0.000256	Q2	Peptidyl-prolyl cis-trans isomerase cyp6
			BBA_03342	LREPS(1)AS(1)PPPSEEQLK	189	S	0.999832	0.535	0.000256	Q2	Peptidyl-prolyl cis-trans isomerase cyp6
			BBA_03345	TTGFALVYDS(1)PEAMLK	81	S	0.999905	0.631	0.00523	Q2	40S ribosomal protein S24
			BBA_03345	AQKDQIS(1)VFGLR	59	S	1	1.972	1.11e-05	Q3	40S ribosomal protein S24
			BBA_03347	S(0.003)LGEES(0.946)PAKPS(0.026)S(0.026)GR	303	S	0.945647	0.445	2.95e-05	Q1	Clumping factor B
			BBA_03361	RAS(1)EESGVK	20	S	0.999958	0.658	0.0017	Q2	Ribosomal protein L7Ae
			BBA_03361	KAAAAADDNS(1)DS(1)DMEDGDKAAELPLER	76	S	1	1.986	4.91e-08	Q3	Ribosomal protein L7Ae
			BBA_03361	KAAAAADDNS(1)DS(1)DMEDGDKAAELPLER	78	S	1	1.962	2.23e-06	Q3	Ribosomal protein L7Ae
			BBA_03361	QSFWAKGDS(1)QA	259	S	1	2.328	0.00027	Q4	Ribosomal protein L7Ae
			BBA_03369	YQYMGDDRAS(1)FMKS(1)NTQLDK	604	S	1	0.596	0.000813	Q2	Transient receptor potential ion channel
			BBA_03369	MFDEEEFEAKPHSHVLGS(0.902)LNNQS(0.098)QR	650	S	0.902249	1.532	0.00189	Q3	Transient receptor potential ion channel
			BBA_03381	GLEMS(1)PPRK	325	S	1	0.666	4.24e-06	Q2	Uncharacterized protein
			BBA_03381	S(0.001)PVS(0.001)S(0.003)QGLGT(0.222)S(0.768)PPT(0.404)S(0.706)NPAS(0.895)IK	310	S	0.767799	1.701	0.00274	Q3	Uncharacterized protein
			BBA_03381	S(0.458)PS(0.495)PIRS(0.025)PVS(0.021)S(0.022)QGLGT(0.472)S(0.508)PPT(0.56)S(0.449)NPAS(0.988)IKGLEMS(0.003)PPR	318	S	0.987706	1.701	0.00274	Q3	Uncharacterized protein
			BBA_03381	KLMGS(1)PK	333	S	1	1.734	0.00018	Q3	Uncharacterized protein
			BBA_03390	VPFDDHS(1)MPALHAK	395	S	1	0.171	6.94e-05	Q1	Protein kinase kin1
			BBA_03390	AKS(1)LGHAR	825	S	1	1.78	0.00124	Q3	Protein kinase kin1
			BBA_03390	KS(0.001)FS(0.999)MRR	729	S	0.999003	3.711	4.35e-05	Q4	Protein kinase kin1
			BBA_03407	QS(0.952)T(0.048)ETIKPK	360	S	0.951878	0.516	0.000174	Q2	Phospholipid metabolism enzyme regulator
			BBA_03407	S(0.142)GS(0.862)AS(0.995)PKPDPDLPAINILQASPVVK	181	S	0.862452	2.463	7.92e-05	Q4	Phospholipid metabolism enzyme regulator
			BBA_03407	S(0.142)GS(0.862)AS(0.995)PKPDPDLPAINILQASPVVK	183	S	0.995335	2.463	7.92e-05	Q4	Phospholipid metabolism enzyme regulator
			BBA_03417	QFQFRGDT(1)DDEDDELEAAATTTSK	344	T	1	3.393	2.57e-05	Q4	DNA repair protein rad10
			BBA_03423	EAPIVT(1)PPEPLQEENTAAEMLSDDAR	271	T	1	1.649	0.00404	Q3	Uncharacterized protein
			BBA_03441	EAPRPPFRS(0.981)PS(0.253)S(0.766)VK	165	S	0.766181	0.557	0.004	Q2	Pathway-specific nitrogen regulator
			BBA_03442	NEGKDNDAAAQS(1)AK	980	S	1	0.313	0.000136	Q1	Uncharacterized protein
			BBA_03442	ES(1)QPERPEKK	984	S	1	0.483	0.000361	Q1	Uncharacterized protein
			BBA_03442	GNTENEEATPSQPPPAAAQPS(0.002)NPY(0.001)GNGS(0.99)PPADT(0.007)R	110	S	0.990312	1.554	0.00209	Q3	Uncharacterized protein
			BBA_03442	T(0.001)AS(0.999)LLNLLK	22	S	0.998764	2.306	0.000223	Q4	Uncharacterized protein
			BBA_03442	HLHEQS(0.093)AT(0.11)RS(0.818)NEHS(0.983)PHAS(0.996)PR	265	S	0.81815	5.056	0.00378	Q4	Uncharacterized protein
			BBA_03442	HLHEQS(0.105)AT(0.142)RS(0.753)NEHS(1)PHAS(1)PR	269	S	0.999949	6.371	0.00458	Q4	Uncharacterized protein
			BBA_03442	HLHEQS(0.105)AT(0.142)RS(0.753)NEHS(1)PHAS(1)PR	273	S	1	6.108	0.00369	Q4	Uncharacterized protein
			BBA_03442	LKTPQTTDNHT(1)PEGRPGNR	929	T	1	1.825	3.86e-05	Q3	Uncharacterized protein
			BBA_03444	HHDVAGGYIQHPDADADAVS(1)DEKK	43	S	1	0.294	3.37e-05	Q1	POT family protein
			BBA_03452	S(1)PIQLPLGAPPR	145	S	1	0.62	0.0109	Q2	Pathway-specific nitrogen regulator
			BBA_03452	TASTDDLPS(0.029)S(0.935)PT(0.036)ALRR	198	S	0.934817	1.591	0.00116	Q3	Pathway-specific nitrogen regulator
			BBA_03467	KPS(0.902)FIS(0.098)QLPQR	127	S	0.902162	0.545	0.000567	Q2	C6 zinc finger domain protein
			BBA_03489	GAAT(1)PPAAS(0.999)PQS(0.001)TGSGGGGGLLNQGAVNR	238	T	1	2.684	2.04e-06	Q4	GMP synthase
			BBA_03491	T(1)PGEGAIHLR	215	T	1	0.333	0.000174	Q1	Tousled-like kinase
			BBA_03499	RPS(1)FS(0.969)GS(0.031)HEGR	473	S	0.969414	0.642	0.00838	Q2	Uncharacterized protein
			BBA_03499	T(0.169)S(0.831)PPKPTIPMYVVNVASR	939	S	0.830789	0.651	0.0117	Q2	Uncharacterized protein
			BBA_03499	RAS(0.995)S(0.938)T(0.067)VSGGSGLLQR	437	S	0.995218	1.647	0.00809	Q3	Uncharacterized protein
			BBA_03499	RAS(0.995)S(0.938)T(0.067)VSGGSGLLQR	438	S	0.938051	1.805	0.0137	Q3	Uncharacterized protein
			BBA_03499	T(0.87)S(0.13)PPKPTIPMYVVNVASR	938	T	0.8704	0.592	4.75e-05	Q2	Uncharacterized protein
			BBA_03507	KTAAET(0.066)ES(0.934)LRQAK	284	S	0.933543	0.536	0.00245	Q2	DNA polymerase subunit Cdc27
			BBA_03509	EKS(0.914)PT(0.193)S(0.883)ET(0.009)GIGK	432	S	0.883099	1.633	2.29e-05	Q3	Snf7 family protein
			BBA_03512	AGS(0.916)PT(0.084)PAGAS(0.987)PPPS(0.01)S(0.003)AGIEPWEILEK	585	S	0.916377	0.268	3.77e-05	Q1	Transcription initiation factor IIF subunit alpha
			BBA_03512	VSGAQGAT(0.031)T(0.969)PQGK	482	T	0.968531	0.608	0.00121	Q2	Transcription initiation factor IIF subunit alpha
			BBA_03512	S(0.011)GT(0.989)PVPGVVRK	532	T	0.98926	1.592	2.52e-08	Q3	Transcription initiation factor IIF subunit alpha
			BBA_03515	AS(1)S(1)FFVPEK	342	S	1	0.301	0.000312	Q1	Ribose-phosphate diphosphokinase
			BBA_03515	AS(1)S(1)FFVPEK	343	S	1	0.44	7.24e-05	Q1	Ribose-phosphate diphosphokinase
			BBA_03515	LVHGHVVEDDFPS(1)PEQGHS(1)DGEEDPMAMSR	323	S	1	1.509	0.00138	Q3	Ribose-phosphate diphosphokinase
			BBA_03521	MKS(1)PLAVV	666	S	1	1.574	0.017	Q3	GDA1/CD39 family protein
			BBA_03531	NDGGS(1)EAS(1)DDS(0.023)ES(0.977)VDLKPYSLPSVR	362	S	1	0.627	0.000367	Q2	Sec7 domain-containing protein
			BBA_03531	NDGGS(1)EAS(1)DDS(0.955)ES(0.045)VDLKPYSLPSVR	365	S	1	0.627	0.000367	Q2	Sec7 domain-containing protein
			BBA_03531	NDGGS(1)EAS(1)DDS(0.003)ES(0.997)VDLKPYSLPSVR	370	S	0.997288	0.627	0.000367	Q2	Sec7 domain-containing protein
			BBA_03531	AT(1)PVPVKDR	525	T	1	0.334	6.58e-05	Q1	Sec7 domain-containing protein
			BBA_03531	DS(0.008)T(0.036)S(0.166)T(0.789)PT(0.001)PEESQKQPVAIDSEQDKQATAAAEPK	329	T	0.788687	3.247	0.000157	Q4	Sec7 domain-containing protein
			BBA_03536	APQGFVAASGGPVGGGVQDSKPAVAANPDAIDIDS(1)GDDE	823	S	1	1.869	0.000143	Q3	Pre-mRNA-splicing factor SYF1
			BBA_03540	LAARPAS(0.079)RAS(0.909)T(0.835)PGDAS(0.177)R	197	S	0.909139	2.16	8.94e-05	Q4	Viral A-type inclusion protein repeat domain-containing protein
			BBA_03540	DQTEKPAESTEIAT(1)PVRDDHAITALK	252	T	0.999704	0.605	1.36e-07	Q2	Viral A-type inclusion protein repeat domain-containing protein
			BBA_03540	LAARPAS(0.079)RAS(0.909)T(0.835)PGDAS(0.177)R	198	T	0.83546	2.16	8.94e-05	Q4	Viral A-type inclusion protein repeat domain-containing protein
			BBA_03541	GVVEPIENYGS(1)DAEHPK	24	S	1	0.542	0.00116	Q2	Putative allantoate permease
			BBA_03551	VAPGQEAEPIES(0.053)KS(0.947)PVK	1120	S	0.94676	0.231	1.57e-05	Q1	RNA recognition domain-containing protein
			BBA_03553	ARES(1)LVLDR	695	S	1	0.402	3.12e-05	Q1	Telomere silencing protein Zds1, putative
			BBA_03554	TPASANGGPDPVT(0.029)S(0.971)PAPK	526	S	0.971213	0.543	0.00083	Q2	Calcineurin-like phosphoesterase
			BBA_03554	GSTPAKPAT(1)PQPNQSNTNK	498	T	0.999683	0.481	3.01e-05	Q1	Calcineurin-like phosphoesterase
			BBA_03558	QATSS(0.001)DPRS(0.998)PAKPAR	1003	S	0.998464	0.368	0.000176	Q1	HECT-domain-containing protein
			BBA_03560	DVVPPPLNS(1)PINKK	363	S	1	0.287	8.78e-05	Q1	Exocyst complex component Sec3
			BBA_03560	SSDRNS(1)PMK	382	S	0.99993	1.579	0.00588	Q3	Exocyst complex component Sec3
			BBA_03563	S(0.892)S(0.108)PVPARPR	131	S	0.892253	0.528	0.00349	Q2	GTPase-activator protein for Ras-like GTPase
			BBA_03563	IGGRAES(1)PDFK	1210	S	1	0.609	0.000345	Q2	GTPase-activator protein for Ras-like GTPase
			BBA_03563	LKS(0.018)NES(0.982)IES(0.946)PS(0.054)DRELIVR	794	S	0.946117	1.842	0.00267	Q3	GTPase-activator protein for Ras-like GTPase
			BBA_03565	IGS(1)AAERR	10	S	1	5.402	3.62e-05	Q4	GABA-specific permease
			BBA_03565	RT(1)FEMIDDDDEQLRK	16	T	1	0.545	0.000385	Q2	GABA-specific permease
			BBA_03566	MFLTEKS(0.099)S(0.901)PK	8	S	0.900626	2.176	1.74e-07	Q4	Transmembrane amino acid transporter
			BBA_03572	QS(0.915)VS(0.081)T(0.001)T(0.001)S(0.002)PPPALQAELDSK	209	S	0.914716	0.527	5.8e-07	Q2	M protein repeat protein
			BBA_03572	AS(0.178)S(0.811)IS(0.011)GMPASPGPLSPDGDTAPDIYRK	105	S	0.811103	1.879	0.000925	Q3	M protein repeat protein
			BBA_03572	QS(0.892)VS(0.286)T(0.789)T(0.029)S(0.004)PPPALQAELDSK	212	T	0.788565	0.461	0.000358	Q1	M protein repeat protein
			BBA_03576	VS(1)NAAAAAATASAVEK	274	S	0.999983	0.572	0.00315	Q2	Uncharacterized protein
			BBA_03576	RKS(1)DADVTPSGR	344	S	0.999998	0.538	0.00129	Q2	Uncharacterized protein
			BBA_03576	KS(0.004)DADVT(0.993)PS(0.003)GRR	349	T	0.99334	2.573	0.00028	Q4	Uncharacterized protein
			BBA_03587	S(1)PPLDATKPTVAGK	970	S	1	0.333	1.03e-05	Q1	C-x8-C-x5-C-x3-H type zinc finger protein
			BBA_03588	GLVPRPGAADAEMKS(1)E	247	S	1	1.648	0.000123	Q3	Translin-like protein
			BBA_03598	S(0.999)PGRPPS(0.001)S(0.001)LR	327	S	0.998577	0.617	0.00313	Q2	RasGEF domain-containing protein
			BBA_03598	GLTDY(0.001)GGS(0.017)VRLS(0.982)R	1295	S	0.982485	2.398	0.00318	Q4	RasGEF domain-containing protein
			BBA_03602	LADLAGLS(1)VKK	519	S	1	0.568	0.000124	Q2	Nucleolar protein NOP58-like protein
			BBA_03602	RKHDS(1)DDEDEPEPK	575	S	1	0.647	0.00202	Q2	Nucleolar protein NOP58-like protein
			BBA_03622	WS(0.99)PT(0.47)KS(0.482)PT(0.058)R	195	S	0.989743	0.396	4.24e-05	Q1	Calponin-like protein
			BBA_03622	WS(0.94)PT(0.094)KS(0.829)PT(0.136)R	199	S	0.829359	0.252	2.83e-05	Q1	Calponin-like protein
			BBA_03622	T(0.062)GDS(0.908)AS(0.048)GRWS(0.561)PT(0.335)KS(0.081)PT(0.006)R	189	S	0.907773	1.661	0.00836	Q3	Calponin-like protein
			BBA_03622	S(1)RS(1)PVKLR	358	S	1	4.578	0.000169	Q4	Calponin-like protein
			BBA_03622	S(1)RS(1)PVKLR	360	S	1	4.578	0.000169	Q4	Calponin-like protein
			BBA_03622	VS(0.056)NRS(0.192)S(0.752)VVSTAGPFK	419	S	0.752361	2.03	0.00111	Q4	Calponin-like protein
			BBA_03622	SPLAGT(0.245)KS(0.755)PK	436	S	0.754983	6.172	6.69e-06	Q4	Calponin-like protein
			BBA_03622	SPLAGT(0.869)KS(0.131)PK	434	T	0.868831	8.347	3.7e-05	Q4	Calponin-like protein
			BBA_03641	S(1)FGKGDYSVASPTQAK	372	S	0.999549	1.845	1.33e-05	Q3	Arrestin domain-containing protein
			BBA_03641	S(1)LELSRPLMNLNIENMTK	894	S	0.999999	3.027	0.000204	Q4	Arrestin domain-containing protein
			BBA_03647	AASAEDVVGWDDDGS(1)DDEGTAPKKPASVESSTTINPR	309	S	0.999999	1.695	0.000114	Q3	BSD domain-containing protein
			BBA_03647	ES(0.001)KKDEDS(0.999)DDDWE	383	S	0.999472	2.264	7.84e-05	Q4	BSD domain-containing protein
			BBA_03649	DSNANVGT(0.001)RLS(0.999)AAK	43	S	0.998611	0.598	8.11e-05	Q2	Glucose-repressible protein
			BBA_03649	DAVGDKLDES(1)GHNAK	56	S	1	0.569	0.000675	Q2	Glucose-repressible protein
			BBA_03651	AITTDAAVPAPPANDVRPVET(0.222)AGS(0.778)DEAVYPHPVR	417	S	0.778041	1.781	0.000262	Q3	Protein kinase
			BBA_03698	LNS(0.993)GGPRPAAT(0.007)DDAPALPELTLPPIVAPSSYLR	39	S	0.992514	2.37	0.0289	Q4	Nuclear protein SNF4
			BBA_03702	RAT(0.026)S(0.974)PSIDTDKSLK	20	S	0.973894	1.565	0.000368	Q3	Uncharacterized protein
			BBA_03702	RAT(0.8)S(0.199)PS(0.001)IDTDKSLK	19	T	0.799967	1.731	0.000114	Q3	Uncharacterized protein
			BBA_03726	LLS(1)IEGLEGAR	187	S	1	0.64	0.0136	Q2	Gln/Pro-rich protein G6G8.11
			BBA_03726	LLSIEGLEGARLDS(1)IGIDDPESR	198	S	1	4.831	0.00169	Q4	Gln/Pro-rich protein G6G8.11
			BBA_03742	DAAKAEGEEEAPES(1)EDVHFEPVIK	123	S	1	1.865	1.7e-05	Q3	Ran-specific GTPase-activating protein
			BBA_03742	AQKENEELFNQAEAEAT(1)A	274	T	1	1.779	0.00216	Q3	Ran-specific GTPase-activating protein
			BBA_03744	FIQAPTGPLS(1)GR	858	S	0.999999	0.508	5.69e-05	Q2	Fungal Zn binuclear cluster domain containing protein
			BBA_03745	RKS(0.995)VT(0.005)ADALPPK	163	S	0.994529	0.184	1.03e-05	Q1	GPI-anchored cell surface glycoprotein
			BBA_03745	TPIEPSWNLDPVTLNADLAS(0.003)S(0.996)PEQS(0.001)K	193	S	0.996399	0.323	0.000831	Q1	GPI-anchored cell surface glycoprotein
			BBA_03745	MATPPS(1)R	862	S	0.999967	0.666	0.00114	Q2	GPI-anchored cell surface glycoprotein
			BBA_03745	LS(0.001)MFQPS(0.998)PDS(0.767)S(0.234)R	893	S	0.997699	0.513	0.000568	Q2	GPI-anchored cell surface glycoprotein
			BBA_03745	LS(0.001)MFQPS(0.992)PDS(0.771)S(0.236)R	896	S	0.771146	0.513	0.000568	Q2	GPI-anchored cell surface glycoprotein
			BBA_03745	ALEMLSASSGTET(0.003)RPVS(0.997)R	826	S	0.997127	1.548	0.000854	Q3	GPI-anchored cell surface glycoprotein
			BBA_03746	HS(1)PDMAS(1)PIQK	101	S	1	0.659	0.00688	Q2	Protein phosphatase 2C
			BBA_03746	AGEDT(1)PVQEKPAK	563	T	1	0.599	0.000686	Q2	Protein phosphatase 2C
			BBA_03753	S(0.997)AT(0.003)VGYVAPEFTGK	59	S	0.996552	0.542	0.00105	Q2	Glutamate/Leucine/Phenylalanine/Valine dehydrogenase
			BBA_03753	HY(0.004)LAPT(0.996)PK	470	T	0.995552	0.448	2.16e-05	Q1	Glutamate/Leucine/Phenylalanine/Valine dehydrogenase
			BBA_03754	GRS(0.189)S(0.811)LEKMER	616	S	0.811462	2.226	8.86e-05	Q4	SH3 domain-containing protein
			BBA_03754	S(0.024)AS(0.967)LS(0.008)DKASALSK	768	S	0.967187	2.902	1.51e-05	Q4	SH3 domain-containing protein
			BBA_03760	MS(0.999)ALGS(0.001)GLR	90	S	0.999293	0.64	0.000661	Q2	DEAD/DEAH box helicase
			BBA_03787	LDGFVIDS(0.999)EDES(0.001)GEMNELS(1)DLEDQPSK	533	S	0.999032	0.493	0.00142	Q1	ATPase protein
			BBA_03787	LDGFVIDS(0.999)EDES(0.001)GEMNELS(1)DLEDQPSK	544	S	0.999998	0.493	0.00142	Q1	ATPase protein
			BBA_03791	DRQS(1)LEALREFNDMAIK	207	S	1	2.107	1.6e-06	Q4	O-methyltransferase family protein
			BBA_03792	S(0.997)LEY(0.003)DAADHPAK	651	S	0.997448	0.621	0.00154	Q2	Cyclin-like protein
			BBA_03792	S(0.129)LEY(0.871)DAADHPAKR	654	Y	0.871173	1.672	0.0208	Q3	Cyclin-like protein
			BBA_03796	PGS(0.993)S(0.882)S(0.037)S(0.048)S(0.04)PAGRDPQQQAAIDAETK	312	S	0.993144	0.604	0.00111	Q2	Uncharacterized protein
			BBA_03796	PGS(0.993)S(0.882)S(0.037)S(0.048)S(0.04)PAGRDPQQQAAIDAETK	313	S	0.882337	0.604	0.00111	Q2	Uncharacterized protein
			BBA_03811	GMALS(0.961)LS(0.039)K	212	S	0.96089	0.448	0.00174	Q1	DNA binding regulatory protein AmdX
			BBA_03826	RLS(1)EFLAPVRR	273	S	1	0.582	0.000129	Q2	Sporulation associated protein
			BBA_03826	SGDEDGS(1)DAAT(1)EVDDETDKMYTFMK	172	S	1	1.691	0.00507	Q3	Sporulation associated protein
			BBA_03826	SGDEDGS(1)DAAT(1)EVDDETDKMYTFMK	176	T	1	1.523	0.00109	Q3	Sporulation associated protein
			BBA_03850	PS(0.16)S(0.84)LVSR	517	S	0.84005	0.652	0.0015	Q2	Sodium/hydrogen antiporter
			BBA_03859	GDS(1)VVLISPQVPF	85	S	0.999987	0.592	0.0016	Q2	U6 snRNA-associated Sm-like protein LSm3
			BBA_03862	QQQQQQLQPDS(1)LHDASEK	42	S	0.999998	0.511	0.00234	Q2	Major facilitator superfamily transporter
			BBA_03866	QVAGQSDAAS(1)EDEGAVSVGRK	186	S	0.999901	3.252	5.54e-05	Q4	Uncharacterized protein
			BBA_03870	AGS(1)EDALAALIQQR	229	S	1	0.334	0.0147	Q1	Chaperone protein dnaJ 6
			BBA_03876	RLS(0.999)VASTNDQESEQTAR	506	S	0.999359	1.66	4.66e-05	Q3	Uncharacterized protein
			BBA_03876	KRLS(0.993)VAS(0.951)T(0.056)NDQESEQTAR	509	S	0.951181	1.686	1.94e-05	Q3	Uncharacterized protein
			BBA_03879	S(0.87)S(0.065)S(0.065)AGGGLGQSAFPISGFTTLDSAEGFNEATRK	693	S	0.870105	4.178	0.00133	Q4	Acyltransferase-like protein
			BBA_03879	S(0.008)S(0.033)S(0.96)AGGGLGQSAFPISGFTTLDSAEGFNEATRK	695	S	0.959658	3.831	0.000375	Q4	Acyltransferase-like protein
			BBA_03879	MKMETGGDDQADDS(1)DDEGYDEAR	753	S	1	2.435	0.000256	Q4	Acyltransferase-like protein
			BBA_03882	RIS(0.967)T(0.033)GKK	441	S	0.966712	4.883	0.000154	Q4	C6 finger domain-containing protein
			BBA_03896	ANLVS(0.018)RPS(0.982)LITLMLAQSER	378	S	0.982223	1.791	0.00862	Q3	Dsp1-1-like protein
			BBA_03935	KRPDT(1)ATSVR	161	T	0.99971	1.61	0.000816	Q3	Uncharacterized protein
			BBA_03939	VEVGEFRQEDVS(1)LR	18	S	1	1.971	2.37e-05	Q3	Hexose transporter
			BBA_03975	S(0.121)AS(0.816)PS(0.101)NS(0.932)Y(0.029)Y(0.002)AVT(1)DDDEGAYDTITHTETGK	21	S	0.931734	1.866	0.00359	Q3	GTPase-activating protein GYP7
			BBA_03975	GAPAS(1)RDAEMDPFVK	271	S	1	1.784	0.000261	Q3	GTPase-activating protein GYP7
			BBA_03975	LLRNS(1)DVQNLQDEYDSAR	325	S	0.999594	1.552	0.000476	Q3	GTPase-activating protein GYP7
			BBA_03975	ANFPAPRQS(0.987)LGS(0.009)AS(0.004)DGPLKPLAAAGSK	733	S	0.986848	1.515	0.00141	Q3	GTPase-activating protein GYP7
			BBA_03975	S(0.121)AS(0.816)PS(0.101)NS(0.932)Y(0.029)Y(0.002)AVT(1)DDDEGAYDTITHTETGK	26	T	0.999997	1.505	0.00509	Q3	GTPase-activating protein GYP7
			BBA_03981	S(0.813)NT(0.187)QEAMDAVLGVK	1393	S	0.813365	0.444	0.000194	Q1	Hypercellular protein (HypA)
			BBA_03981	AS(1)QDVNPFIYNPFLK	796	S	0.999999	0.632	0.00706	Q2	Hypercellular protein (HypA)
			BBA_03985	S(0.999)PPPT(0.001)IAPAPAPEPLVK	426	S	0.998666	0.236	4.14e-05	Q1	SNF2 family domain-containing protein
			BBA_03987	LKNKS(0.922)GT(0.25)S(0.35)T(0.478)PK	24	S	0.921916	1.843	0.0017	Q3	ATP-binding cassette sub-family F member 2
			BBA_03998	RLS(1)ISEER	381	S	0.999992	0.564	0.000116	Q2	cAMP phosphodiesterase class-II
			BBA_04002	LNSAPVVS(1)PIEEK	621	S	0.999998	0.513	2.41e-05	Q2	Actin patch protein
			BBA_04002	TTEPIFSRPNLS(1)R	732	S	0.999855	1.551	9.72e-06	Q3	Actin patch protein
			BBA_04002	SGAVTPS(0.013)GS(0.986)PT(0.001)IGAQGGVNKK	819	S	0.986336	1.54	0.000389	Q3	Actin patch protein
			BBA_04002	S(0.999)GAVT(0.992)PS(0.722)GS(0.285)PT(0.003)IGAQGGVNK	815	T	0.991786	1.54	0.000389	Q3	Actin patch protein
			BBA_04003	ANDVS(1)ADEDQEVDGIWGQK	56	S	1	0.553	4.78e-05	Q2	DEAD/DEAH box helicase
			BBA_04004	GGT(0.119)T(0.88)PS(0.001)APGR	144	T	0.879628	0.623	0.000202	Q2	EB1-like domain-containing protein
			BBA_04006	APS(0.242)S(0.758)PPKKQPPAPTAR	361	S	0.757695	3.186	0.00109	Q4	Trans-sialidase-like protein
			BBA_04028	ALPPPPS(1)PKT(1)PPRQK	526	T	1	1.597	0.000851	Q3	Nonribosomal peptide synthetase 10
			BBA_04029	VS(1)NEKKQPEGNEK	20	S	1	1.644	0.000895	Q3	Amino acid permease
			BBA_04039	AATADAGGS(1)IAT(1)VKGK	231	S	1	0.563	0.00182	Q2	Uncharacterized protein
			BBA_04039	AATADAGGS(1)IAT(1)VKGK	234	T	1	0.597	0.00445	Q2	Uncharacterized protein
			BBA_04047	LY(0.001)SFEGEAKEERGT(0.99)PS(0.009)	620	T	0.990076	2.049	0.000103	Q4	WD domain-containing protein
			BBA_04048	LQAQS(0.002)HS(0.998)MADPLDVPK	149	S	0.998354	0.573	6.19e-05	Q2	Putative succinate-fumarate transporter
			BBA_04051	IAANS(0.984)PS(0.016)R	13	S	0.984336	0.478	0.00128	Q1	40S ribosomal protein S7
			BBA_04070	DS(0.187)S(0.763)S(0.224)S(0.769)PT(0.057)PGRPVLPTNASDPPGLQNFQSPLR	37	S	0.768852	1.597	0.000624	Q3	Calcium/calmodulin dependent protein kinase C, putative
			BBA_04070	VEYAS(1)DEDDGRTHHK	87	S	1	1.617	2.05e-05	Q3	Calcium/calmodulin dependent protein kinase C, putative
			BBA_04070	RQPS(1)AHREIK	70	S	1	4.696	0.000219	Q4	Calcium/calmodulin dependent protein kinase C, putative
			BBA_04070	T(0.003)RDDS(0.044)GS(0.908)S(0.044)NDEDVGKGHAK	503	S	0.907833	3.155	4.67e-05	Q4	Calcium/calmodulin dependent protein kinase C, putative
			BBA_04072	AAPAS(0.998)GKGS(0.983)PS(0.379)S(0.348)AS(0.293)KADVNPPK	67	S	0.982684	1.9	0.00114	Q3	Uncharacterized protein
			BBA_04072	AAPAS(0.998)GKGS(0.983)PS(0.379)S(0.348)AS(0.293)KADVNPPK	63	S	0.997688	3.234	2.55e-05	Q4	Uncharacterized protein
			BBA_04077	GDNS(0.981)PLS(0.02)AAGMS(0.997)PIT(0.002)PGMPLGK	715	S	0.997125	0.534	0.00914	Q2	Telomerase activating protein Est1
			BBA_04077	VHS(0.998)HS(0.002)NIR	756	S	0.997858	1.732	0.00525	Q3	Telomerase activating protein Est1
			BBA_04080	T(0.04)ALS(0.96)PVESIANALPTPDTEDRKPAPAETSTK	510	S	0.95976	1.634	0.000236	Q3	Uncharacterized protein
			BBA_04080	VKY(0.001)T(0.033)Y(0.001)S(0.965)DDEDAFYS(0.937)DS(0.032)T(0.032)NRR	341	S	0.964527	2.499	0.0014	Q4	Uncharacterized protein
			BBA_04080	VKY(0.001)T(0.033)Y(0.001)S(0.965)DDEDAFYS(0.937)DS(0.032)T(0.032)NRR	349	S	0.936525	2.499	0.0014	Q4	Uncharacterized protein
			BBA_04080	AT(0.001)ADIIMEDS(0.999)PAPAAEGENDSKLTAEIEPTGK	547	S	0.999146	2.916	1.03e-05	Q4	Uncharacterized protein
			BBA_04080	SDAGIESAVTGAIAAS(1)PAALPS(0.015)APLAFRGS(0.985)PEKK	589	S	1	2.876	0.00155	Q4	Uncharacterized protein
			BBA_04080	SDAGIESAVTGAIAAS(1)PAALPS(0.004)APLAFRGS(0.996)PEKK	603	S	0.99562	2.876	0.00155	Q4	Uncharacterized protein
			BBA_04080	T(0.032)ALS(0.944)PVES(0.024)IANALPT(0.993)PDT(0.007)EDR	521	T	0.992602	0.521	0.0023	Q2	Uncharacterized protein
			BBA_04083	EADDPIGVVLPEGMQT(0.04)T(0.04)LS(0.753)T(0.796)PS(0.372)KEK	661	S	0.752793	0.601	0.00359	Q2	PH domain-containing protein
			BBA_04083	S(0.002)FT(0.998)ALGK	482	T	0.997707	0.615	0.00612	Q2	PH domain-containing protein
			BBA_04083	EADDPIGVVLPEGMQT(0.04)T(0.04)LS(0.753)T(0.796)PS(0.372)KEK	662	T	0.795534	0.601	0.00359	Q2	PH domain-containing protein
			BBA_04088	S(0.015)EGRQS(0.813)PS(0.172)PQR	7	S	0.812658	4.352	1.16e-05	Q4	Uncharacterized protein
			BBA_04088	S(0.507)EGRQS(0.516)PS(0.919)PQRQT(0.058)GAQVNDPPGSGVHSK	9	S	0.918519	3.775	0.000205	Q4	Uncharacterized protein
			BBA_04091	S(1)FLS(1)ALEK	462	S	1	0.329	6.28e-06	Q1	Uncharacterized protein
			BBA_04091	S(1)FLS(1)ALEK	465	S	1	0.176	5.36e-06	Q1	Uncharacterized protein
			BBA_04095	TFNITNDFT(1)PEEEEQIRR	154	T	0.999997	1.553	0.00379	Q3	SCF complex subunit Skp1
			BBA_04101	S(0.998)WVGVTDQQPFAY(0.002)LR	241	S	0.997834	0.429	0.000811	Q1	Phosphodiesterase
			BBA_04101	NKGS(0.989)NPS(0.094)S(0.917)PPLPAADATS	882	S	0.98853	1.932	0.000666	Q3	Phosphodiesterase
			BBA_04101	NKGS(0.989)NPS(0.094)S(0.917)PPLPAADATS	886	S	0.917389	1.756	0.000364	Q3	Phosphodiesterase
			BBA_04101	APT(0.132)T(0.868)PVPK	387	T	0.867553	0.175	0.000483	Q1	Phosphodiesterase
			BBA_04102	LTNNDEVDGADTDMVAT(0.135)S(0.866)DADS(0.796)S(0.203)GEGKVAAK	980	S	0.866366	3.944	5.88e-05	Q4	Ubiquitin carboxyl-terminal hydrolase
			BBA_04102	LTNNDEVDGADTDMVAT(0.183)S(0.817)DADS(0.817)S(0.183)GEGKVAAK	984	S	0.817121	3.944	5.88e-05	Q4	Ubiquitin carboxyl-terminal hydrolase
			BBA_04102	VAAKS(1)VEGEDDMVDVTMK	994	S	1	2.217	7.47e-05	Q4	Ubiquitin carboxyl-terminal hydrolase
			BBA_04104	ATSNKEAGNES(0.999)ENDDEDEGKSNSK	227	S	0.999075	3.282	0.000301	Q4	DNA-binding protein
			BBA_04106	FHVGS(1)VGS(0.999)Y(0.001)K	522	S	0.999941	0.658	0.00308	Q2	Uncharacterized protein
			BBA_04106	FHVGS(1)VGS(0.999)Y(0.001)K	525	S	0.998918	0.658	0.00308	Q2	Uncharacterized protein
			BBA_04106	S(0.33)S(0.33)S(0.33)INKT(0.08)PQS(0.93)PR	275	S	0.930436	1.503	0.000239	Q3	Uncharacterized protein
			BBA_04106	SLVPGDADEQS(1)DDEIAAATFVSSK	470	S	0.999999	2.469	0.000608	Q4	Uncharacterized protein
			BBA_04112	QSTLPGMVGDDDEIPS(1)R	324	S	1	1.569	1.33e-05	Q3	HEAT repeat protein
			BBA_04114	ANPTDAAPAPPS(1)IADT(0.001)T(0.005)LT(0.991)EDDS(0.004)K	115	S	0.999838	0.617	0.00332	Q2	Peroxin-3 protein
			BBA_04114	GDGLVES(1)AGNAK	473	S	1	0.517	0.00178	Q2	Peroxin-3 protein
			BBA_04114	ANPTDAAPAPPS(1)IADT(0.001)T(0.005)LT(0.991)EDDS(0.004)K	122	T	0.9908	0.617	0.00332	Q2	Peroxin-3 protein
			BBA_04116	VFEGLS(0.024)S(0.976)PSK	663	S	0.976112	0.505	0.00159	Q2	Fork head domain-containing protein
			BBA_04117	SAPPPPPMPVAS(1)PPPPTIVTSPPAVETESK	1177	S	0.999989	0.613	0.0011	Q2	Actin cytoskeleton-regulatory complex protein pan1
			BBA_04117	SAPPPPPMPVAS(0.645)PPPPT(0.354)IVT(0.244)S(0.757)PPAVETESK	1186	S	0.757019	0.53	0.00131	Q2	Actin cytoskeleton-regulatory complex protein pan1
			BBA_04117	S(0.004)ES(0.021)PS(0.137)S(0.838)VGS(0.998)NDELT(0.002)LDQLRK	624	S	0.837766	1.645	0.00117	Q3	Actin cytoskeleton-regulatory complex protein pan1
			BBA_04117	MMSQPSEATFAAT(0.007)AT(0.159)S(0.835)PEAAPAAAAT(1)PPPVPK	1216	S	0.834501	1.939	0.000449	Q3	Actin cytoskeleton-regulatory complex protein pan1
			BBA_04117	MMSQPSEATFAAT(0.007)AT(0.159)S(0.835)PEAAPAAAAT(1)PPPVPK	1226	T	1	1.805	3.87e-05	Q3	Actin cytoskeleton-regulatory complex protein pan1
			BBA_04131	KERAS(1)IADEPGER	1335	S	1	1.584	0.0104	Q3	Putative SPO76 protein
			BBA_04132	FREET(1)EDPGRLVVTLK	514	T	1	2.945	5.6e-08	Q4	Snf5 subunit
			BBA_04135	AT(0.003)PS(0.014)QS(0.982)PFNK	183	S	0.982337	0.39	6.07e-05	Q1	Pumilio domain-containing protein
			BBA_04135	INFAKPPS(0.948)AS(0.526)NT(0.526)PGHDGAFPS(0.099)PS(0.9)PDPFSK	529	S	0.947564	0.479	2.11e-05	Q1	Pumilio domain-containing protein
			BBA_04135	INFAKPPS(0.93)AS(0.265)NT(0.805)PGHDGAFPS(0.007)PS(0.993)PDPFSK	544	S	0.992886	0.434	7.29e-05	Q1	Pumilio domain-containing protein
			BBA_04135	ENIPES(0.16)PT(0.84)DGFPDFGQLPTPDSMPQTR	123	T	0.839966	0.333	0.00555	Q1	Pumilio domain-containing protein
			BBA_04135	INFAKPPS(0.754)AS(0.291)NT(0.955)PGHDGAFPSPSPDPFSK	533	T	0.955108	0.434	7.29e-05	Q1	Pumilio domain-containing protein
			BBA_04135	T(0.049)S(0.077)S(0.077)GT(0.795)PS(0.001)RETSAPAEPR	952	T	0.794882	3.183	0.000298	Q4	Pumilio domain-containing protein
			BBA_04144	KDDDEDAT(1)EEEKK	158	T	1	0.497	0.000102	Q1	Nuclear protein involved in pre-rRNA processing, putative
			BBA_04145	S(1)FIKDLGAK	492	S	1	2.448	5.92e-05	Q4	WD repeat domain-containing protein
			BBA_04146	S(1)LRPVLNK	277	S	1	0.121	2.4e-05	Q1	Serine/threonine-protein kinase ppk6
			BBA_04146	T(0.012)MT(0.979)DT(0.009)LSVALKDK	348	T	0.978964	3.875	1.85e-06	Q4	Serine/threonine-protein kinase ppk6
			BBA_04151	AKT(0.076)ES(0.931)PARS(0.993)PAMGGVAESSSAPLPK	6	S	0.930615	1.517	2.64e-06	Q3	Fungal specific transcription factor
			BBA_04151	AKT(0.105)ES(0.9)PARS(0.995)PAMGGVAESSSAPLPK	10	S	0.995089	1.517	2.64e-06	Q3	Fungal specific transcription factor
			BBA_04156	S(1)WSTFKPR	123	S	0.999797	0.225	0.000758	Q1	Uncharacterized protein
			BBA_04156	KDPPIRPS(0.216)S(0.784)R	148	S	0.78391	0.483	1.01e-05	Q1	Uncharacterized protein
			BBA_04156	IIRPPS(1)RAAS(0.99)AS(0.01)GGPK	451	S	0.990093	4.738	1.5e-06	Q4	Uncharacterized protein
			BBA_04171	S(1)VQGPKAPISK	108	S	1	3.543	1.67e-06	Q4	Uncharacterized protein
			BBA_04193	RKS(1)GGGGLK	2919	S	1	1.912	0.000229	Q3	Uncharacterized protein
			BBA_04193	AFT(1)PS(1)LT(0.001)R	1913	T	0.99995	0.495	0.000288	Q1	Uncharacterized protein
			BBA_04193	LS(0.217)WT(0.783)QGR	2962	T	0.782643	0.599	0.000338	Q2	Uncharacterized protein
			BBA_04195	QPS(1)DFGGERR	180	S	1	2.165	6.07e-05	Q4	RNA recognition domain-containing protein
			BBA_04204	S(1)ALQAIFGR	1029	S	1	1.701	0.00665	Q3	Protein kinase domain-containing protein
			BBA_04205	QDIIASKLS(1)	377	S	0.999982	1.625	0.0029	Q3	Major facilitator superfamily transporter
			BBA_04205	ET(0.215)QT(0.785)DLDDEPHPS(1)PLPDQRQDIIASK	362	S	1	2.912	2.63e-05	Q4	Major facilitator superfamily transporter
			BBA_04205	ET(0.049)QT(0.951)DLDDEPHPSPLPDQR	353	T	0.95075	2.072	6.55e-05	Q4	Major facilitator superfamily transporter
			BBA_04216	RAS(1)KQLGPK	175	S	1	34.452	1.23e-05	Q4	HSF-type DNA-binding protein
			BBA_04216	RHT(1)AADIR	398	T	1	1.817	0.00281	Q3	HSF-type DNA-binding protein
			BBA_04217	KKMEEES(1)EDEEELGR	129	S	1	1.776	0.000548	Q3	Uncharacterized protein
			BBA_04219	S(0.014)PGS(0.093)S(0.893)PIAELS(1)PIAK	430	S	0.892864	0.471	0.00497	Q1	Nucleoporin protein Ndc1-Nup
			BBA_04219	S(0.963)PGS(0.036)S(0.001)PIAELS(1)PIAK	426	S	0.963219	0.527	0.000431	Q2	Nucleoporin protein Ndc1-Nup
			BBA_04219	SPGSSPIAELS(1)PIAKK	436	S	1	0.537	0.000519	Q2	Nucleoporin protein Ndc1-Nup
			BBA_04232	ATGGILLTAS(1)HNPGGPKEDFGIK	114	S	0.999909	0.494	3.02e-05	Q1	Alpha-D-phosphohexomutase, alpha/beta/alpha I/II/III
			BBA_04234	YEDEKAAYNS(0.971)S(0.029)	95	S	0.971446	2.969	5.53e-05	Q4	HMG box protein
			BBA_04234	RY(0.008)EDEKAAY(0.008)NS(0.06)S(0.923)	96	S	0.923149	4.028	2.41e-05	Q4	HMG box protein
			BBA_04236	FAS(1)MHAEK	56	S	1	0.174	0.000133	Q1	Autophagy-related protein 11
			BBA_04236	LAGS(1)WEHYLNLAR	187	S	0.99999	0.083	0.00412	Q1	Autophagy-related protein 11
			BBA_04236	S(0.997)APT(0.003)HNNDTAQLLEDIEVVVK	275	S	0.996696	0.263	1.31e-05	Q1	Autophagy-related protein 11
			BBA_04236	NRDS(0.996)IS(0.216)S(0.788)IEGINK	1271	S	0.995549	1.582	4.06e-05	Q3	Autophagy-related protein 11
			BBA_04236	GKNRDS(0.973)IS(0.802)S(0.226)IEGINK	1273	S	0.801844	3.177	3.25e-06	Q4	Autophagy-related protein 11
			BBA_04242	RRS(1)S(1)DDDGNAAAYEK	93	S	0.999983	0.42	5.66e-05	Q1	Vacuolar iron transporter Ccc1
			BBA_04242	RRS(1)S(1)DDDGNAAAYEK	94	S	0.999984	0.466	1.21e-05	Q1	Vacuolar iron transporter Ccc1
			BBA_04245	VSWAPS(1)DMGEETPESKPDVQVKK	2207	S	0.999826	1.656	3.11e-05	Q3	ABC transporter
			BBA_04247	AT(0.592)S(0.501)S(0.907)EDEEDPNAEILLLEQGILESKK	30	S	0.907014	3.527	0.000158	Q4	CBF/Mak21 family protein
			BBA_04249	RS(0.17)S(0.791)T(0.038)VTADR	121	S	0.791313	1.905	0.00648	Q3	CorA-like Mg2+ transporter
			BBA_04254	DNRKS(1)HLAPQLS(0.992)PS(0.008)T(0.001)QDLLR	355	S	0.999999	1.682	2.15e-07	Q3	MAP kinase kinase
			BBA_04254	GPAS(1)ANAATFSLPVRPAPPSGPLPPAPVR	457	S	0.999847	1.736	0.00289	Q3	MAP kinase kinase
			BBA_04254	RNT(1)PDAPPRENR	485	T	1	28.035	1.37e-05	Q4	MAP kinase kinase
			BBA_04261	S(0.048)T(0.048)NAS(0.955)T(0.946)PT(0.003)ETEGKAETK	612	S	0.954715	1.875	2.13e-05	Q3	Protein kinase SNF1
			BBA_04261	MMQVSQLVETSAAETAAGS(1)PVMSMSSVR	416	S	0.999558	2.943	0.00495	Q4	Protein kinase SNF1
			BBA_04261	S(0.144)T(0.856)NAS(0.292)T(0.704)PT(0.003)ETEGKAETK	609	T	0.855781	1.869	0.000625	Q3	Protein kinase SNF1
			BBA_04261	STNAS(0.006)T(0.993)PT(0.001)ETEGKAETK	613	T	0.99306	1.664	0.000133	Q3	Protein kinase SNF1
			BBA_04269	RFS(0.781)S(0.224)DS(0.981)S(0.014)ALESPPQPQPR	78	S	0.78098	1.519	5.15e-06	Q3	Uncharacterized protein
			BBA_04269	RFS(0.781)S(0.224)DS(0.981)S(0.014)ALESPPQPQPR	81	S	0.980926	1.886	0.000166	Q3	Uncharacterized protein
			BBA_04270	RS(1)LDMDDDNVK	644	S	1	0.666	0.00377	Q2	Uncharacterized protein
			BBA_04270	KS(0.066)S(0.928)PT(0.006)VR	882	S	0.928229	1.78	0.00105	Q3	Uncharacterized protein
			BBA_04279	RIS(0.969)S(0.023)T(0.009)DGNR	900	S	0.968755	2.819	0.00096	Q4	BP28CT domain-containing protein
			BBA_04291	VAS(1)APNAQGMFVSDADK	156	S	1	0.486	0.000222	Q1	Protein kinase NRC-2
			BBA_04297	VLS(1)PLEK	759	S	1	0.665	9.63e-06	Q2	Uncharacterized protein
			BBA_04297	RS(1)LDS(1)PVVTK	853	S	0.999993	0.616	0.000218	Q2	Uncharacterized protein
			BBA_04297	IIDVQAPRS(0.917)PT(0.147)S(0.226)Y(0.001)T(0.159)QS(0.458)GS(0.092)PDIAQR	575	S	0.916694	1.975	3.45e-05	Q3	Uncharacterized protein
			BBA_04297	DAFGTREPLS(1)PR	715	S	1	3.985	0.000631	Q4	Uncharacterized protein
			BBA_04297	S(0.906)NDRT(0.093)VLSGPIPR	957	S	0.906409	2.056	0.00324	Q4	Uncharacterized protein
			BBA_04298	VVPVIS(0.016)S(0.016)QS(0.956)PS(0.013)LRPTR	235	S	0.955605	0.649	0.00274	Q2	Repressor of RNA polymerase III transcription MAF1
			BBA_04318	PAT(1)PIEDRPSR	229	T	0.999886	0.364	0.000925	Q1	PH domain-containing protein
			BBA_04321	RPAVAPLPS(0.854)PVRPFT(0.145)ALVS(0.001)TQTPAWPGQFSPR	731	S	0.854209	1.81	0.00303	Q3	F-box domain-containing protein
			BBA_04321	RLS(1)GGILNQWS(1)VPGSR	976	S	0.999801	1.65	0.013	Q3	F-box domain-containing protein
			BBA_04333	T(0.153)AS(0.802)KPS(0.523)S(0.523)RDAS(0.999)VAPT(0.001)GVK	261	S	0.802264	2.054	4.75e-05	Q4	DnaJ domain-containing protein
			BBA_04334	KLDNPLS(0.986)PT(0.014)FREEDMLEK	127	S	0.985712	0.426	1.64e-07	Q1	Uncharacterized protein
			BBA_04334	S(0.22)MS(0.755)APNT(0.936)PGFAAGGPKS(0.583)PALS(0.216)S(0.248)Y(0.117)AMS(0.925)PR	387	S	0.925456	2.693	0.0121	Q4	Uncharacterized protein
			BBA_04336	SIS(0.001)S(0.004)T(0.024)AS(0.971)PFS(0.205)S(0.796)PRAS(0.999)PR	120	S	0.795858	1.533	8.83e-08	Q3	Smr domain-containing protein
			BBA_04336	SIS(0.001)S(0.004)T(0.024)AS(0.971)PFS(0.205)S(0.796)PRAS(0.999)PR	124	S	0.999078	1.533	8.83e-08	Q3	Smr domain-containing protein
			BBA_04336	T(0.003)APS(0.961)PVPGS(0.012)S(0.011)PS(0.011)LET(0.002)R	460	S	0.961192	1.697	0.0116	Q3	Smr domain-containing protein
			BBA_04343	S(1)RGPADDQNGLFPDLPEAR	532	S	1	1.81	0.000805	Q3	Ribosomal protein L24E
			BBA_04344	KMLERGS(1)GAGVDTPDTSR	352	S	1	1.638	0.000324	Q3	Casein kinase I hhp1
			BBA_04344	AIGGS(1)DRM	368	S	1	3.307	0.000628	Q4	Casein kinase I hhp1
			BBA_04347	WAVS(0.001)DS(0.999)PGQSR	670	S	0.99855	1.647	0.0014	Q3	TBC domain-containing protein
			BBA_04347	S(0.997)VRS(0.939)S(0.064)DRDLLDGADASAGASAK	1068	S	0.997074	2.726	0.000144	Q4	TBC domain-containing protein
			BBA_04347	S(0.997)VRS(0.939)S(0.064)DRDLLDGADASAGASAK	1071	S	0.939079	2.504	2.69e-05	Q4	TBC domain-containing protein
			BBA_04347	S(0.486)VRS(0.757)S(0.757)DRDLLDGADASAGASAK	1072	S	0.757015	2.214	1.72e-06	Q4	TBC domain-containing protein
			BBA_04353	RAS(1)PPKPLK	467	S	1	0.617	0.0115	Q2	Uncharacterized protein
			BBA_04368	DAFDLPKPPRS(0.94)PT(0.06)GR	296	S	0.939916	0.473	0.000114	Q1	ANTH domain-containing protein
			BBA_04368	AS(0.144)S(0.854)AQNS(0.001)SNPFPAPPK	303	S	0.854386	1.772	0.000632	Q3	ANTH domain-containing protein
			BBA_04413	EQVQYEDGEELSQT(0.931)NS(0.069)VPQTDDIQAR	43	T	0.931378	1.843	0.00342	Q3	Eukaryotic translation initiation factor 3 subunit L
			BBA_04416	AS(1)PKPAT(1)PR	57	S	1	0.287	1.87e-05	Q1	Histone-lysine N-methyltransferase, H3 lysine-79 specific
			BBA_04420	PQS(1)IKS(0.991)S(0.009)DR	4	S	0.999991	1.952	0.00318	Q3	Mitochondrial integral membrane protein
			BBA_04420	LLPNRVDS(0.898)S(0.102)R	42	S	0.89846	1.697	9.02e-05	Q3	Mitochondrial integral membrane protein
			BBA_04421	S(0.227)WQS(0.778)AGRQT(0.995)PDNDHK	32	S	0.777814	0.508	2.68e-05	Q2	RhoGAP domain-containing protein
			BBA_04421	S(0.199)KS(0.772)Y(0.017)S(0.012)AAGDREHQR	601	S	0.771749	2.415	0.00104	Q4	RhoGAP domain-containing protein
			BBA_04421	VMDSDGRGPRAES(1)PAQGDSK	659	S	0.999951	2.009	0.00279	Q4	RhoGAP domain-containing protein
			BBA_04421	S(0.245)WQS(0.756)AGRQT(1)PDNDHK	37	T	0.999648	0.543	3.07e-05	Q2	RhoGAP domain-containing protein
			BBA_04430	S(0.907)T(0.093)DLADATPLK	133	S	0.907361	0.109	0.00149	Q1	RNA binding protein Pym, putative
			BBA_04430	KPAAPGS(1)DK	229	S	1	0.227	9.58e-05	Q1	RNA binding protein Pym, putative
			BBA_04430	DRS(0.993)T(0.007)SGSWR	94	S	0.993041	3.059	0.000351	Q4	RNA binding protein Pym, putative
			BBA_04432	T(1)KES(1)IEK	211	S	1	0.208	5.61e-05	Q1	E3 ubiquitin-protein ligase ubr1
			BBA_04432	EGT(1)PS(1)DS(1)DPAEAIQPPAAYPK	507	S	1	0.649	0.000736	Q2	E3 ubiquitin-protein ligase ubr1
			BBA_04432	EGT(1)PS(1)DS(1)DPAEAIQPPAAYPK	509	S	1	0.594	0.007	Q2	E3 ubiquitin-protein ligase ubr1
			BBA_04432	T(1)KES(1)IEK	208	T	1	0.208	5.61e-05	Q1	E3 ubiquitin-protein ligase ubr1
			BBA_04432	EGT(1)PS(1)DS(1)DPAEAIQPPAAYPK	505	T	1	0.649	0.000736	Q2	E3 ubiquitin-protein ligase ubr1
			BBA_04433	EEPS(1)DKEPT(1)PPPPPVFR	82	S	1	0.39	7.36e-05	Q1	Chromatin structure-remodeling complex protein RSC7
			BBA_04433	AAAALES(0.02)T(0.98)PK	22	T	0.979928	0.468	0.000554	Q1	Chromatin structure-remodeling complex protein RSC7
			BBA_04433	EEPS(1)DKEPT(1)PPPPPVFR	87	T	1	0.39	7.36e-05	Q1	Chromatin structure-remodeling complex protein RSC7
			BBA_04438	S(0.175)NT(0.82)PGS(0.004)DPNTGLAHQFSHQNLGGVAVR	111	T	0.820299	1.657	3.25e-05	Q3	Putative serine/threonine kinase
			BBA_04443	T(0.053)RS(0.938)PDT(0.009)FR	39	S	0.93775	0.556	0.00984	Q2	Chromatin remodelling complex subunit
			BBA_04444	AS(1)FDDEMFLGGLSPRPPVHK	231	S	1	0.266	3.69e-05	Q1	Uncharacterized protein
			BBA_04444	GIT(1)PIGEEEIQSWK	48	T	1	0.319	0.000535	Q1	Uncharacterized protein
			BBA_04445	EKS(0.992)IT(0.008)EGSTGNK	46	S	0.991715	0.403	0.000275	Q1	Histone-like transcription factor and archaeal histone
			BBA_04454	S(0.996)PAT(0.004)T(0.005)T(0.005)EQLS(0.004)VQT(0.985)PPRPPT(1)PEHR	2	S	0.996477	1.788	0.000627	Q3	Cys/Met metabolism PLP-dependent enzyme
			BBA_04461	GS(0.896)S(0.098)RPT(0.006)DLLR	82	S	0.89611	0.622	2.29e-05	Q2	Vacuolar sorting protein 39 domain 1
			BBA_04461	TAADAAS(1)ILS(1)VKR	519	S	0.999969	1.712	0.000299	Q3	Vacuolar sorting protein 39 domain 1
			BBA_04463	ALPS(0.978)PS(0.022)K	350	S	0.978383	1.844	1.12e-05	Q3	HbrB-like protein
			BBA_04470	GRDRS(1)PLR	150	S	1	2.979	2.39e-06	Q4	KH domain-containing protein
			BBA_04471	EKPVDVPKS(0.78)PS(0.855)T(0.364)PFGK	682	S	0.780265	0.658	0.00101	Q2	WD domain-containing protein
			BBA_04471	EKPVDVPKS(0.78)PS(0.855)T(0.364)PFGK	684	S	0.855238	0.658	0.00101	Q2	WD domain-containing protein
			BBA_04471	FRMS(0.99)FS(0.009)S(0.001)K	694	S	0.990091	2.754	5.08e-05	Q4	WD domain-containing protein
			BBA_04477	LLS(1)PPQQQAFTDPPKQPLWR	227	S	1	0.588	1.99e-06	Q2	Uncharacterized protein
			BBA_04487	DPS(1)HMNANQDRPS(0.5)S(0.5)PAAGGENAPS(0.988)PS(0.012)AKR	222	S	0.999993	2.309	0.00138	Q4	SOM1 protein
			BBA_04487	AQQGQGNPQQWQPGPNGQMVGQGMAQNPQAQGT(1)PQQR	560	T	1	1.805	0.000415	Q3	SOM1 protein
			BBA_04487	AAAASAAGATPAADGT(0.024)GDGDS(0.024)AAPAT(0.85)PMT(0.093)PS(0.01)FNK	647	T	0.849538	1.538	8.97e-06	Q3	SOM1 protein
			BBA_04519	VT(0.17)S(0.83)PYGPYGAQNHQPQQPS(1)PLAQPSAPAGPGPGAEQKR	759	S	0.829791	1.608	0.000217	Q3	Decapping enzyme Dcp2
			BBA_04519	AMFNNS(1)AFQEAAAK	456	S	1	2.194	6.81e-05	Q4	Decapping enzyme Dcp2
			BBA_04532	SDTFLS(0.999)PS(0.001)K	440	S	0.99906	0.504	0.000298	Q2	Uncharacterized protein
			BBA_04532	VPS(1)PDHDATWLIQK	549	S	1	0.525	0.00106	Q2	Uncharacterized protein
			BBA_04535	GPPRS(1)PR	51	S	1	0.246	0.000291	Q1	Serine/arginine repetitive matrix protein 1
			BBA_04535	S(1)PPPRPR	56	S	1	0.133	0.000405	Q1	Serine/arginine repetitive matrix protein 1
			BBA_04535	TPMPARS(1)PMR	129	S	0.999922	0.266	7.28e-05	Q1	Serine/arginine repetitive matrix protein 1
			BBA_04535	S(1)PLPPRS(1)PLR	146	S	1	0.493	8.96e-05	Q1	Serine/arginine repetitive matrix protein 1
			BBA_04535	S(1)PLPPRS(1)PLR	152	S	1	0.493	8.96e-05	Q1	Serine/arginine repetitive matrix protein 1
			BBA_04535	S(1)PGRDWAR	173	S	1	0.286	0.00132	Q1	Serine/arginine repetitive matrix protein 1
			BBA_04535	S(1)RS(1)IGFR	87	S	1	0.583	0.00533	Q2	Serine/arginine repetitive matrix protein 1
			BBA_04535	S(1)RS(1)IGFR	89	S	1	0.583	0.00533	Q2	Serine/arginine repetitive matrix protein 1
			BBA_04535	S(1)PVHRS(1)PPPGR	134	S	1	0.583	0.0138	Q2	Serine/arginine repetitive matrix protein 1
			BBA_04535	S(1)PVHRS(1)PPPGR	139	S	1	0.583	0.0138	Q2	Serine/arginine repetitive matrix protein 1
			BBA_04535	DGPAGIKS(1)PPRGPAALR	323	S	1	1.944	0.000261	Q3	Serine/arginine repetitive matrix protein 1
			BBA_04535	RAS(1)PIRDMR	158	S	1	4.673	0.000442	Q4	Serine/arginine repetitive matrix protein 1
			BBA_04535	T(0.822)PMPARS(0.178)PMRR	123	T	0.82191	3.006	0.00209	Q4	Serine/arginine repetitive matrix protein 1
			BBA_04536	VADTRGET(0.143)T(0.857)EDEKLLQ	731	T	0.857	1.906	0.000181	Q3	Histone deacetylase
			BBA_04546	RAS(1)VIAGAADAPGGAAPK	320	S	1	1.629	0.00325	Q3	Mediator of RNA polymerase II transcription subunit 4
			BBA_04550	LS(1)IS(0.137)S(0.863)LLK	453	S	0.999847	0.459	0.00118	Q1	Uncharacterized protein
			BBA_04550	LS(0.984)IS(0.02)S(0.996)LLK	456	S	0.99572	0.355	0.000295	Q1	Uncharacterized protein
			BBA_04550	VQS(1)PDIEPPMPPITDTK	553	S	1	0.651	0.00244	Q2	Uncharacterized protein
			BBA_04550	S(1)IEQLRER	590	S	1	2.009	0.000454	Q4	Uncharacterized protein
			BBA_04555	AAYDQDDS(1)EEESNVGK	119	S	1	0.511	0.000667	Q2	Translation initiation factor 1A/IF-1
			BBA_04560	S(1)PNGPFAGK	193	S	1	0.49	3.73e-05	Q1	Uncharacterized protein
			BBA_04568	VPS(0.997)Y(0.001)AT(0.002)AVR	511	S	0.997299	0.592	5.75e-06	Q2	Arrestin domain-containing protein
			BBA_04571	AIS(0.999)PS(0.001)EQPRK	51	S	0.998967	1.534	0.00026	Q3	mRNA capping enzyme
			BBA_04575	AADSDS(0.002)DRNS(0.912)T(0.077)S(0.008)AGSNTGVVEAK	340	S	0.912431	0.64	0.00755	Q2	Iron permease FTR1 family protein
			BBA_04580	KRQDT(1)PQQPPVPPTHVLWTR	607	T	1	1.679	0.000993	Q3	Extensin-like protein
			BBA_04582	KT(0.851)S(0.139)AT(0.01)NLR	889	T	0.851107	0.49	0.00418	Q1	WD repeat-containing protein
			BBA_04584	AS(0.027)S(0.973)LQIMSK	172	S	0.972879	2.018	0.000118	Q4	Intracellular protein transport protein (Sat1), putative
			BBA_04591	S(0.083)S(0.083)S(0.834)FAPK	906	S	0.833753	0.331	0.000192	Q1	Glycerophosphoryl diester phosphodiesterase
			BBA_04593	LRAGS(1)EDAK	763	S	1	3.268	0.00155	Q4	Uncharacterized protein
			BBA_04597	ISELGELLGPLS(0.998)PS(0.002)GR	629	S	0.997605	0.598	0.000253	Q2	Heat shock factor protein
			BBA_04597	SAFGQGGS(1)DDEIANEESTNQPSPNNASIPAGR	271	S	0.999522	1.557	8.13e-05	Q3	Heat shock factor protein
			BBA_04599	AT(0.861)PT(0.135)KDQS(0.003)LGQFR	133	T	0.861333	0.407	0.000253	Q1	Origin recognition complex subunit 6
			BBA_04619	QPQS(1)PVGQTR	470	S	0.999627	0.592	0.00354	Q2	Glycosyl hydrolase family 16
			BBA_04628	QFSFES(1)R	199	S	0.999969	0.443	0.000267	Q1	Poly(A) RNA polymerase cid11
			BBA_04630	EPS(1)GAADS(0.999)VT(0.001)QGLHILQK	119	S	1	0.639	2.01e-05	Q2	Solute carrier family 35 member F1
			BBA_04631	GILDDAVS(1)LIR	554	S	1	0.316	0.0013	Q1	Cytochrome P450 CYP6004A2
			BBA_04639	HHQPS(1)RGPNDAEQVMQAK	125	S	1	1.725	0.00266	Q3	Uncharacterized protein
			BBA_04667	PAS(0.867)T(0.133)FEDPDESWMQR	118	S	0.866807	0.479	0.000198	Q1	Chitin synthase 3a
			BBA_04685	KPS(0.987)PVS(0.013)AGEK	9	S	0.987495	0.36	0.000291	Q1	2OG-Fe(II) oxygenase superfamily protein
			BBA_04687	S(0.995)AT(0.005)AMPR	826	S	0.995052	0.582	0.000458	Q2	Nuclear migration protein
			BBA_04687	NS(1)FGAATASFEQMAMK	678	S	0.999989	2.01	4.74e-06	Q4	Nuclear migration protein
			BBA_04687	S(1)RT(1)PS(1)LPDGGNPPFPIPLR	764	T	1	0.631	0.00508	Q2	Nuclear migration protein
			BBA_04691	EAIGMDPIKPES(1)PAAAS(1)DQK	49	S	1	0.463	8.22e-05	Q1	DUF1711 domain-containing protein
			BBA_04691	EAIGMDPIKPES(1)PAAAS(0.997)DQKDS(0.002)S(0.001)DQK	44	S	1	0.522	2.17e-08	Q2	DUF1711 domain-containing protein
			BBA_04729	S(0.978)VS(0.022)EYVPDPISIPK	260	S	0.978278	0.651	0.000374	Q2	Protein kinase, putative
			BBA_04739	S(1)QESLVPQPK	25	S	0.999807	0.535	0.000111	Q2	Nuclear pore complex subunit Nup133
			BBA_04752	RLS(1)VAVVDRDTEIDIEQR	197	S	1	0.642	0.0069	Q2	Glutamic acid rich protein
			BBA_04752	S(0.997)MMGRPSADEGDY(0.003)ITSR	90	S	0.997347	1.65	0.000389	Q3	Glutamic acid rich protein
			BBA_04756	SIDLVIPRGS(1)NELVR	211	S	1	9.683	0.000494	Q4	Glutamate-5-semialdehyde dehydrogenase
			BBA_04773	GS(1)AS(0.98)PPKT(0.021)GLK	3	S	0.999736	1.736	0.000358	Q3	Zn(II)2Cys6 transcription factor
			BBA_04773	GS(1)AS(0.98)PPKT(0.021)GLK	5	S	0.979524	1.736	0.000358	Q3	Zn(II)2Cys6 transcription factor
			BBA_04795	AELLPQLVPTIT(0.001)T(0.001)T(0.001)DT(0.001)QDEPPVT(0.996)PPEQPIK	717	T	0.995561	0.308	8.84e-05	Q1	Uncharacterized protein
			BBA_04821	VES(0.041)DGIKS(0.959)EEDEHEKEQMR	953	S	0.959051	0.603	0.00104	Q2	RING-13 protein
			BBA_04843	LDDFVAGVAS(1)KRNS(1)ALILDEAK	616	S	1	0.318	9.33e-05	Q1	Ferric reductase like transmembrane component
			BBA_04843	RNS(1)ALILDEAK	620	S	1	0.45	0.000101	Q1	Ferric reductase like transmembrane component
			BBA_04843	QLS(1)HLLHNK	600	S	1	0.51	9.52e-05	Q2	Ferric reductase like transmembrane component
			BBA_04843	PRPTSTFGPPSGFDFGFPAT(0.985)PT(0.015)EFQK	774	T	0.984627	0.344	0.00203	Q1	Ferric reductase like transmembrane component
			BBA_04844	IS(1)RPFS(1)VPGS(1)PR	631	S	1	0.43	1.84e-06	Q1	Glycosyltransferase family 3
			BBA_04844	TKQPTVTDT(0.016)LS(0.983)PAAPAPLQGDN	699	S	0.983346	1.659	0.000483	Q3	Glycosyltransferase family 3
			BBA_04857	KGS(1)MVVK	483	S	1	0.605	2.8e-05	Q2	Ubiquitin carboxyl-terminal hydrolase
			BBA_04857	IS(1)LEMQNSR	688	S	0.99999	0.597	0.000692	Q2	Ubiquitin carboxyl-terminal hydrolase
			BBA_04857	NAS(1)FEVFR	846	S	1	1.652	3.99e-06	Q3	Ubiquitin carboxyl-terminal hydrolase
			BBA_04857	FNLS(0.551)RQS(0.437)RPS(0.092)S(0.854)QS(0.066)GEGR	798	S	0.85413	2.883	0.00218	Q4	Ubiquitin carboxyl-terminal hydrolase
			BBA_04866	SLHEMQAPS(0.856)PS(0.072)T(0.072)R	146	S	0.855667	1.511	0.000196	Q3	Finger protein AZF1
			BBA_04872	T(0.872)S(0.128)PNPFAR	1077	T	0.871707	0.523	4.91e-05	Q2	Variant SH3 domain-containing protein
			BBA_04875	QASVPRS(1)PR	1215	S	0.999994	1.951	0.000138	Q3	Uncharacterized protein
			BBA_04887	RLS(1)DGS(1)IADNQDYSRK	268	S	0.999998	1.577	0.00105	Q3	Transmembrane alpha-helix domain-containing protein
			BBA_04889	ERAES(1)LAGK	318	S	1	0.46	0.000496	Q1	Uncharacterized protein
			BBA_04898	RQNS(1)PKTPNDNTPTLR	119	S	0.999985	3.812	1.64e-05	Q4	Protein required for amino acid permease transport from the Golgi to the cell surface
			BBA_04902	DS(1)APPS(1)PRPES(1)DAGDETGIMALGPATTSK	741	S	1	0.512	6.88e-06	Q2	Uncharacterized protein
			BBA_04902	DS(1)APPS(1)PRPES(1)DAGDETGIMALGPATTSK	745	S	1	0.609	0.000572	Q2	Uncharacterized protein
			BBA_04902	DS(0.015)APPS(0.985)PRPES(1)DAGDETGIMALGPATTSK	750	S	0.999982	0.609	0.000572	Q2	Uncharacterized protein
			BBA_04925	DNWS(0.999)PGS(0.001)SIK	87	S	0.999282	0.287	0.000102	Q1	Protein-tyrosine phosphatase
			BBA_04925	VAS(1)PLPIEDTR	220	S	1	1.681	0.00289	Q3	Protein-tyrosine phosphatase
			BBA_04936	ERS(0.996)PS(0.942)PDT(0.019)S(0.017)T(0.015)RPT(0.01)IEAPTQTPK	8	S	0.995974	0.322	0.000427	Q1	Multidrug resistance protein 1
			BBA_04936	S(0.019)PS(0.953)PDT(0.012)S(0.012)T(0.004)RPTIEAPTQTPK	10	S	0.953153	0.493	0.000295	Q1	Multidrug resistance protein 1
			BBA_04936	ERS(0.929)PS(0.075)PDT(0.835)S(0.13)T(0.031)RPTIEAPTQTPK	13	T	0.834663	0.345	0.000101	Q1	Multidrug resistance protein 1
			BBA_04952	DIS(0.993)PAS(0.007)LR	105	S	0.993143	0.48	0.00106	Q1	Uncharacterized protein
			BBA_04985	DAS(1)PLNKS(1)R	74	S	1	0.489	0.000677	Q1	CC1-like family splicing factor
			BBA_04995	GPLS(0.051)S(0.949)PQKPNTMK	830	S	0.949447	1.542	0.00342	Q3	Ribonucleoside-diphosphate reductase
			BBA_04995	ADVDDGDS(1)PKVLATEPSQQVDDELAEGKR	846	S	1	3.174	6.09e-06	Q4	Ribonucleoside-diphosphate reductase
			BBA_05015	QDIEKPVKLEDS(1)EEDER	53	S	1	0.346	1.25e-05	Q1	Multidrug resistance protein CDR1
			BBA_05015	IAS(1)QISR	87	S	0.999799	0.469	0.0021	Q1	Multidrug resistance protein CDR1
			BBA_05015	IAS(0.003)QIS(0.997)R	90	S	0.99744	0.356	0.000377	Q1	Multidrug resistance protein CDR1
			BBA_05015	S(0.506)S(0.548)VAS(0.946)LQQVPS(1)QQGGGGVGLDWDDPR	98	S	0.945913	0.436	0.0241	Q1	Multidrug resistance protein CDR1
			BBA_05026	S(1)FDELEQPVVPK	46	S	1	0.136	0.0021	Q1	SPOC domain-containing protein
			BBA_05026	RAS(1)DPKDEIEK	178	S	1	0.246	0.000342	Q1	SPOC domain-containing protein
			BBA_05026	RES(1)GGRPGK	208	S	1	0.293	0.000259	Q1	SPOC domain-containing protein
			BBA_05026	QHDDQRS(0.895)PS(0.074)QS(0.031)K	426	S	0.895043	0.253	0.00136	Q1	SPOC domain-containing protein
			BBA_05026	LLEDENDS(1)PPYS(0.999)PT(0.001)EDSTDPDIVWR	478	S	1	0.349	2.21e-05	Q1	SPOC domain-containing protein
			BBA_05026	LLEDENDS(1)PPYS(0.999)PT(0.001)EDSTDPDIVWR	482	S	0.999294	0.349	2.21e-05	Q1	SPOC domain-containing protein
			BBA_05026	S(0.001)RDDS(0.999)QDS(1)DPKNVK	221	S	0.999146	1.71	0.00041	Q3	SPOC domain-containing protein
			BBA_05026	RVS(0.997)ANDS(0.001)T(0.001)AS(0.001)GVQYTPPADLATGISNLPTTR	235	S	0.996711	1.63	0.0334	Q3	SPOC domain-containing protein
			BBA_05027	T(0.001)AT(0.996)DENY(0.004)K	48	T	0.995647	1.66	0.000609	Q3	Mediator of RNA polymerase II transcription subunit 7
			BBA_05028	GVELRIPS(1)RPAT(1)PAHR	237	S	1	1.518	3.7e-05	Q3	Uncharacterized protein
			BBA_05028	AS(0.076)S(0.924)VGQNNDGPAR	406	S	0.923564	3.708	0.0018	Q4	Uncharacterized protein
			BBA_05028	T(0.827)T(0.173)PPTLAR	214	T	0.827054	0.53	4.84e-06	Q2	Uncharacterized protein
			BBA_05028	GVELRIPS(1)RPAT(1)PAHR	241	T	1	1.518	3.7e-05	Q3	Uncharacterized protein
			BBA_05031	IDWFTEDDS(0.999)QHERPMS(0.001)LK	126	S	0.999184	0.629	0.00387	Q2	Uncharacterized protein
			BBA_05036	AGS(0.994)MS(0.006)LISPR	21	S	0.994094	0.509	0.00387	Q2	Uncharacterized protein
			BBA_05036	T(0.19)S(0.19)S(0.19)S(0.431)PRNS(0.994)LS(0.004)S(0.001)LAAAAAR	56	S	0.994345	0.634	0.00912	Q2	Uncharacterized protein
			BBA_05040	S(0.869)KT(0.565)S(0.565)IT(0.001)ATQAIDQLFQVK	400	S	0.868699	0.452	0.00106	Q1	TPR/MLP1/MLP2-like protein
			BBA_05040	S(0.401)KT(0.761)S(0.761)IT(0.071)AT(0.006)QAIDQLFQVK	403	S	0.760858	0.44	0.00073	Q1	TPR/MLP1/MLP2-like protein
			BBA_05040	S(0.401)KT(0.761)S(0.761)IT(0.071)AT(0.006)QAIDQLFQVK	402	T	0.760858	0.44	0.00073	Q1	TPR/MLP1/MLP2-like protein
			BBA_05049	RS(0.241)S(0.759)YDAASVASSR	121	S	0.759232	1.586	3.33e-05	Q3	Uncharacterized protein
			BBA_05049	QES(1)DLFK	604	S	1	2.461	0.000728	Q4	Uncharacterized protein
			BBA_05074	KGVLLDDHHYFS(1)DGEEEREEQAK	371	S	1	0.646	8.36e-05	Q2	AARP2CN domain-containing protein
			BBA_05078	QKS(1)PHLLHTLR	658	S	0.999922	1.562	0.0181	Q3	Increased rDNA silencing protein 4
			BBA_05083	FIVPS(0.002)S(0.196)S(0.801)PPS(0.001)SAPSTPERR	11	S	0.800644	1.542	3.79e-05	Q3	Nuclear pore complex subunit Nup85
			BBA_05085	S(1)PVSAPLR	29	S	0.999941	0.366	3.65e-05	Q1	Uncharacterized protein
			BBA_05085	IQFNELPICDTPMPVNEPGS(1)PPPK	96	S	1	0.611	0.00116	Q2	Uncharacterized protein
			BBA_05090	LPLLGS(0.888)PT(0.112)R	9	S	0.888037	0.556	0.00682	Q2	F-box domain-containing protein
			BBA_05092	RT(0.234)S(0.757)AT(0.009)PEPSRR	249	S	0.756797	2.582	0.000205	Q4	SWIRM domain-containing protein
			BBA_05094	LLS(0.077)S(0.921)PS(0.003)R	1104	S	0.920727	0.629	0.00367	Q2	Vesicular transport protein
			BBA_05094	AGT(1)PKPPVPEK	171	T	1	0.655	4.4e-06	Q2	Vesicular transport protein
			BBA_05097	S(0.994)PT(0.006)LVTDTAAGK	507	S	0.994373	0.342	0.000113	Q1	Transcription factor SPT8
			BBA_05106	DTIIEVKS(1)PR	92	S	1	0.621	0.000711	Q2	Ubiquitin homeostasis protein lub1
			BBA_05123	RLS(1)IGGLINSTAK	584	S	1	1.871	3.89e-05	Q3	Putative Zn(II)2Cys6 transcription factor
			BBA_05132	GVS(0.027)AS(0.027)AAPPS(0.946)PPPRHPAVAAGFAETTPTSPFSQQR	11	S	0.945676	1.647	0.000543	Q3	Uncharacterized protein
			BBA_05136	SS(0.001)AT(0.019)GS(0.98)LAGGDLMDRA	375	S	0.979705	1.628	6.28e-05	Q3	Carbon catabolite repressor
			BBA_05136	S(0.916)GDIS(0.084)MLAK	168	S	0.916043	3.409	4.37e-06	Q4	Carbon catabolite repressor
			BBA_05138	RPT(1)PPIS(1)R	174	S	1	2.21	0.00745	Q4	GTPase-activating protein ZNF289
			BBA_05138	T(0.5)PS(0.5)PFINAGKDGS(1)R	197	S	1	3.036	2.33e-06	Q4	GTPase-activating protein ZNF289
			BBA_05153	VADRKS(0.954)WS(0.046)K	77	S	0.953902	9.171	0.000659	Q4	Eukaryotic translation initiation factor 3 subunit G
			BBA_05159	KS(1)PVPEQK	1167	S	1	2.836	2.87e-05	Q4	Revertant of glycogen synthase kinase mutation
			BBA_05174	EYLANDGKVS(1)PER	311	S	1	0.277	0.000176	Q1	Uncharacterized protein
			BBA_05174	VS(0.002)PERS(0.068)S(0.93)PVDK	316	S	0.929664	0.303	2.95e-05	Q1	Uncharacterized protein
			BBA_05174	LKS(1)IAEEEER	403	S	1	0.116	0.000237	Q1	Uncharacterized protein
			BBA_05174	RPQS(1)PQMAPGPLSLPVVIPQQRPGSPER	113	S	1	0.569	5.7e-05	Q2	Uncharacterized protein
			BBA_05174	RPQS(0.009)PQMAPGPLS(0.991)LPVVIPQQRPGSPER	122	S	0.991214	0.633	0.0294	Q2	Uncharacterized protein
			BBA_05185	SSTGASS(0.007)LS(0.993)IGK	325	S	0.992662	0.576	0.0169	Q2	Integral membrane protein
			BBA_05185	VT(0.002)QS(0.949)T(0.048)EVYR	388	S	0.949456	2.111	0.0152	Q4	Integral membrane protein
			BBA_05194	TVIATLPGS(1)PK	138	S	0.999878	0.656	0.00118	Q2	Molybdenum cofactor synthesis domain-containing protein
			BBA_05197	LVDDS(1)S(1)DDEADYPTIYK	163	S	1	0.508	0.000501	Q2	Fungal specific transcription factor
			BBA_05197	LVDDS(1)S(1)DDEADYPTIYK	164	S	1	0.508	0.000501	Q2	Fungal specific transcription factor
			BBA_05200	STSTSFMGKLPEDS(1)DADDAQKDAGGAGR	685	S	1	2.744	1.04e-05	Q4	PX domain-containing protein
			BBA_05201	EQDGLSGGLS(1)DK	17	S	0.999943	0.43	9.82e-06	Q1	Protein BCP1
			BBA_05215	APT(0.023)S(0.128)S(0.849)PDKR	220	S	0.848525	0.599	0.000257	Q2	GRAM domain-containing protein
			BBA_05215	AS(0.993)LT(0.007)ANEESDSFAK	933	S	0.992866	0.616	0.000439	Q2	GRAM domain-containing protein
			BBA_05223	S(0.994)FS(0.005)S(0.001)LTVDDKGR	161	S	0.994323	2.278	0.000755	Q4	Fungal specific transcription factor
			BBA_05231	VVGWVVPEHS(0.971)PT(0.029)VQK	687	S	0.970601	2.44	1.29e-05	Q4	Cyclic nucleotide-binding domain-containing protein
			BBA_05238	EAVGAVS(0.999)PT(0.001)K	106	S	0.999142	0.386	0.000775	Q1	Mitochondrial distribution and morphology protein 12
			BBA_05238	RDS(1)VPFNIPSNTDLNNASLK	778	S	1	0.613	0.00217	Q2	Mitochondrial distribution and morphology protein 12
			BBA_05243	QVDLSTIPIS(1)PNGK	155	S	0.999995	0.389	5.43e-06	Q1	Eukaryotic initiation factor 4E
			BBA_05244	YPVAPAQQEFPATT(0.003)HS(0.997)GELHSEDGIALAR	497	S	0.996964	1.578	4.04e-07	Q3	Uncharacterized protein
			BBA_05244	S(0.18)AS(0.815)PPRAT(0.005)GGGGMLR	1274	S	0.815067	3.808	0.000365	Q4	Uncharacterized protein
			BBA_05244	RFS(0.753)LS(0.247)KR	1289	S	0.753053	4.379	0.00011	Q4	Uncharacterized protein
			BBA_05252	RHS(1)HPRHY(0.001)S(1)S(0.999)DEDMDAEPIAPR	315	S	0.999999	1.84	3.21e-05	Q3	Hydroxyproline-rich glycoprotein DZ-HRGP
			BBA_05252	S(1)REQVRPSR	421	S	0.99965	2.682	0.0348	Q4	Hydroxyproline-rich glycoprotein DZ-HRGP
			BBA_05266	QRPPPQLIQVDDS(1)EDDS(1)DDEPNFR	758	S	1	1.634	0.00311	Q3	FHA domain-containing protein
			BBA_05266	QRPPPQLIQVDDS(1)EDDS(1)DDEPNFR	762	S	1	1.634	0.00311	Q3	FHA domain-containing protein
			BBA_05277	ES(0.185)S(0.815)NEDT(0.001)PLKNR	1386	S	0.814572	3.063	5.53e-05	Q4	Transcription initiation factor
			BBA_05278	MKEQQRLS(0.763)T(0.232)DPT(0.005)LLPEDQQGQDAAAR	58	S	0.763171	1.598	0.00192	Q3	IQ calmodulin-binding domain-containing protein
			BBA_05288	GIEKNS(1)PVS(1)NAEQEK	649	S	1	0.481	5.72e-06	Q1	Uncharacterized protein
			BBA_05288	GIEKNS(1)PVS(1)NAEQEK	652	S	1	0.563	0.000102	Q2	Uncharacterized protein
			BBA_05288	AS(0.825)AT(0.271)PGAS(0.904)PAPAAAKPATTDPVIALLAQK	300	S	0.824677	1.854	0.00388	Q3	Uncharacterized protein
			BBA_05288	AS(0.537)AT(0.464)PGAS(0.999)PAPAAAKPATTDPVIALLAQK	306	S	0.999371	1.854	0.00388	Q3	Uncharacterized protein
			BBA_05296	T(0.023)GGDQPS(0.461)S(0.517)DKPAS(1)EKS(1)LDELLK	732	S	0.999992	0.491	0.000308	Q1	EF hand domain-containing protein
			BBA_05296	S(1)LDELLK	735	S	1	0.445	0.000203	Q1	EF hand domain-containing protein
			BBA_05305	GGEDWTDEKRS(0.998)EY(0.002)ER	418	S	0.998116	0.553	0.000625	Q2	DnaJ domain-containing protein
			BBA_05313	WMPSVPKPVVT(0.065)GS(0.892)DS(0.044)GLLDGDGELK	1059	S	0.891572	0.256	0.000308	Q1	Histone deacetylase complex protein
			BBA_05320	ALS(0.884)T(0.116)PIEAQAK	367	S	0.883947	0.651	1.59e-05	Q2	Plasma membrane zinc ion transporter, putative
			BBA_05328	AS(0.179)S(0.821)NAARDDTSLYILQPR	500	S	0.820941	2.214	0.00049	Q4	Uncharacterized protein
			BBA_05332	TTVLAPLNS(1)AVDALPR	105	S	1	0.429	0.000241	Q1	FAS1 domain-containing protein
			BBA_05333	LADDIPKDLSDPQPT(0.002)HDHELDS(0.977)DNDGS(0.733)DS(0.289)EAMRR	195	S	0.976727	1.901	0.00616	Q3	Zinc finger, FYVE domain containing protein
			BBA_05333	AKT(0.987)PS(0.012)REDALTAR	42	T	0.987443	1.879	0.00129	Q3	Zinc finger, FYVE domain containing protein
			BBA_05338	T(0.161)S(0.839)PPLPR	399	S	0.839222	0.42	2.07e-05	Q1	SRF-type transcription factor
			BBA_05338	T(0.873)S(0.127)PPLPR	398	T	0.87339	0.399	4.95e-05	Q1	SRF-type transcription factor
			BBA_05338	NPADT(0.992)PT(0.008)HTQR	474	T	0.991515	0.546	2.57e-05	Q2	SRF-type transcription factor
			BBA_05348	LATNTGTNPFVS(1)PAVSR	69	S	0.999606	0.64	0.000389	Q2	Beta-1,3-glucan-binding protein
			BBA_05379	ERDS(1)PAVPPATLPFDARPLTK	78	S	1	1.948	4.14e-05	Q3	RNA helicase HEL117
			BBA_05379	EGS(1)PGGSMAAATDSELMGGGGGR	291	S	0.999988	1.605	0.000665	Q3	RNA helicase HEL117
			BBA_05380	TDWEALVDTWEAKS(1)EEDDDPER	386	S	0.99998	0.362	0.000889	Q1	Beta-lactamase family protein
			BBA_05391	RFS(1)WEELR	58	S	1	0.289	8.7e-06	Q1	Modin protein
			BBA_05402	AAT(1)PPLTAAAAAPK	138	T	0.999994	2.277	0.000148	Q4	C2HC5 finger protein
			BBA_05406	KGS(1)IVS(0.997)VT(0.002)TVTQK	201	S	0.997347	1.955	0.00014	Q3	Orotidine-5'-monophosphate decarboxylase
			BBA_05406	Y(0.001)ESALS(0.999)PR	214	S	0.998559	1.648	0.000347	Q3	Orotidine-5'-monophosphate decarboxylase
			BBA_05406	KGS(1)IVS(0.941)VT(0.055)T(0.004)VTQK	198	S	0.999995	2.101	1.67e-05	Q4	Orotidine-5'-monophosphate decarboxylase
			BBA_05413	S(0.836)RPQS(0.164)EQFAGAASLVSQMYK	455	S	0.835993	1.733	0.00927	Q3	M protein, serotype 2.1
			BBA_05413	S(0.831)DS(0.146)RS(0.5)S(0.503)S(0.019)KLILQK	217	S	0.831446	9.859	0.000133	Q4	M protein, serotype 2.1
			BBA_05413	S(0.007)DS(0.776)RS(0.454)S(0.382)S(0.382)KLILQK	219	S	0.776436	4.705	3.12e-05	Q4	M protein, serotype 2.1
			BBA_05413	S(0.097)DS(0.558)RS(0.372)S(0.942)S(0.029)KLILQK	222	S	0.942377	5.144	1.75e-05	Q4	M protein, serotype 2.1
			BBA_05416	RKS(1)FVAK	225	S	1	3.88	1.05e-05	Q4	Uncharacterized protein
			BBA_05416	AAS(1)DEAEVNGAFSKDEWER	409	S	1	3.696	1.8e-06	Q4	Uncharacterized protein
			BBA_05417	WRS(1)QS(1)PAVIR	673	S	1	0.647	0.00269	Q2	Uncharacterized protein
			BBA_05422	Y(0.012)MHNVAAQT(0.045)S(0.198)KPRS(0.714)PIS(0.209)DEGT(0.823)PPPPPPK	143	T	0.822615	1.948	0.00744	Q3	UBA/TS-N domain-containing protein
			BBA_05428	S(0.999)PIEEAS(0.001)GSQAPLPFELSQGAEAK	319	S	0.998619	0.511	7.56e-05	Q2	Start control protein cdc10
			BBA_05435	EETPSGAQT(1)PLK	14	T	0.999991	0.291	0.00553	Q1	Amino acid permease
			BBA_05442	T(0.01)T(0.01)RPAS(0.98)IGR	131	S	0.979964	0.27	0.000105	Q1	CAP-Gly domain-containing protein
			BBA_05442	CDAGILS(1)PQPK	269	S	1	0.494	0.00148	Q1	CAP-Gly domain-containing protein
			BBA_05442	RPSADSQAGYES(0.001)NT(0.128)GS(0.871)R	250	S	0.870887	0.607	0.000319	Q2	CAP-Gly domain-containing protein
			BBA_05442	S(0.201)AS(0.799)GRAPNVAGLR	218	S	0.799303	7.591	4.18e-05	Q4	CAP-Gly domain-containing protein
			BBA_05450	GS(0.96)LS(0.039)GLMPYGNANDVVLDMAK	61	S	0.960262	0.221	0.000538	Q1	TIM-barrel enzyme family protein
			BBA_05462	VLAS(0.018)GS(0.974)FS(0.009)APK	215	S	0.973594	0.517	0.00103	Q2	Mitotic apparatus protein p62
			BBA_05462	VLASGSFSAPKQEEPQEPS(1)PDPELEAPK	228	S	1	2.377	2.6e-05	Q4	Mitotic apparatus protein p62
			BBA_05466	TFLT(0.004)T(0.004)LS(0.003)GRPAVLS(0.989)PDHVEDAR	22	S	0.989457	2.019	5.96e-05	Q4	Uncharacterized protein
			BBA_05480	GAS(1)YDAIK	254	S	0.999507	0.568	0.000663	Q2	Glyceraldehyde-3-phosphate dehydrogenase
			BBA_05481	QES(1)PKKPVVPPLLS(1)PLR	304	S	1	0.495	4.34e-05	Q1	Uncharacterized protein
			BBA_05481	QES(1)PKKPVVPPLLS(1)PLR	315	S	1	0.555	0.000238	Q2	Uncharacterized protein
			BBA_05481	EQGS(1)PEPDERPKEK	384	S	1	3.621	0.00025	Q4	Uncharacterized protein
			BBA_05484	S(1)PHGLPLDFLDR	340	S	1	0.393	0.0101	Q1	RuvB-like helicase
			BBA_05485	S(1)AINKGPR	377	S	1	2.016	7.91e-05	Q4	Helix-loop-helix DNA-binding domain-containing protein
			BBA_05487	AAAAAPS(1)PAAGGDDGAFFPSDMTEEQR	107	S	1	1.546	0.000422	Q3	Sad1 interacting factor 1
			BBA_05488	TEGEEAAS(1)DKKK	492	S	0.999926	0.264	0.001	Q1	WD domain-containing protein
			BBA_05488	AS(1)PPPPPPK	946	S	1	0.288	0.00014	Q1	WD domain-containing protein
			BBA_05488	TAS(1)PYNAPPAGAPSSNR	1005	S	0.999986	1.56	1.27e-05	Q3	WD domain-containing protein
			BBA_05494	GVS(1)GRDFATGNCMTCGGLVR	117	S	0.999928	2.054	0.000218	Q4	HECT-domain-containing protein
			BBA_05504	RAS(1)EMDAEK	1130	S	1	0.337	0.000385	Q1	Immunoglobulin E-set
			BBA_05504	S(1)LWEPLTR	1082	S	0.999986	0.57	0.000166	Q2	Immunoglobulin E-set
			BBA_05505	GS(0.018)S(0.982)PFDPDSVFK	629	S	0.981912	0.485	5.78e-05	Q1	Subunit of the RNA polymerase II mediator complex
			BBA_05512	DALQLPAAS(0.957)PS(0.04)NET(0.003)R	260	S	0.956813	1.706	0.000105	Q3	RAM signaling pathway protein
			BBA_05514	LT(0.006)NRS(0.994)PK	13	S	0.994143	0.207	0.00236	Q1	3-oxo-5-alpha-steroid 4-dehydrogenase
			BBA_05517	NT(0.029)AS(0.194)S(0.764)VGT(0.016)LT(0.148)S(0.849)NPEMMLGK	238	S	0.763729	0.329	0.000207	Q1	TBC domain-containing protein
			BBA_05517	NT(0.029)AS(0.194)S(0.764)VGT(0.016)LT(0.148)S(0.849)NPEMMLGK	244	S	0.848705	0.341	0.000101	Q1	TBC domain-containing protein
			BBA_05517	RLS(0.784)T(0.443)T(0.387)S(0.387)DLDNVNLDDETAPSADEEPK	121	S	0.783796	0.507	0.00083	Q2	TBC domain-containing protein
			BBA_05517	S(0.003)HRDS(0.059)S(0.938)PLPR	114	S	0.938223	5.571	0.00621	Q4	TBC domain-containing protein
			BBA_05517	NT(0.056)AS(0.185)S(0.747)VGT(0.05)LT(0.912)S(0.051)NPEMMLGK	243	T	0.912064	0.314	0.000519	Q1	TBC domain-containing protein
			BBA_05518	RRES(1)LDT(1)VLVETEK	3284	S	0.999975	0.455	1.25e-05	Q1	HECT-domain-containing protein
			BBA_05518	DVQPELDMS(1)DAGS(1)EPMDKEMNAGEGSDKK	2042	S	1	0.615	0.00099	Q2	HECT-domain-containing protein
			BBA_05518	DVQPELDMS(1)DAGS(1)EPMDKEMNAGEGSDKK	2046	S	1	0.615	0.00099	Q2	HECT-domain-containing protein
			BBA_05518	RRES(1)LDT(1)VLVETEK	3287	T	0.999962	0.548	0.00111	Q2	HECT-domain-containing protein
			BBA_05518	DAEPRT(0.98)PQT(0.02)LKR	3160	T	0.979631	3.484	0.000627	Q4	HECT-domain-containing protein
			BBA_05519	RAS(1)S(1)MRK	262	S	1	0.585	0.00167	Q2	40S ribosomal protein S6
			BBA_05519	RAS(1)S(1)MRK	263	S	1	0.585	0.00167	Q2	40S ribosomal protein S6
			BBA_05530	RHS(1)ALPGHMGVK	610	S	1	1.593	2.87e-05	Q3	LsmAD domain-containing protein
			BBA_05531	WVS(1)QFFK	235	S	1	0.551	5.54e-05	Q2	Cytochrome b-c1 complex subunit 2
			BBA_05534	APPPLPLNPQS(1)PK	33	S	1	0.297	0.000276	Q1	Chromosome segregation ATPase
			BBA_05534	NS(1)FAGTELSSLLDSAR	1758	S	0.999877	0.507	0.0225	Q2	Chromosome segregation ATPase
			BBA_05537	ARS(0.975)PPS(0.017)S(0.007)PVPAVSPLTTPSR	136	S	0.975372	1.538	0.00125	Q3	Polysaccharide synthase Cps1p
			BBA_05538	AELLPLDQTEFEKGS(1)VGDLGVMPNFR	316	S	1	0.288	4.07e-05	Q1	Ubiquitin-protein ligase molybdopterin-converting factor
			BBA_05548	S(0.172)S(0.828)EDNLPDDFK	55	S	0.828302	0.53	1.19e-05	Q2	Transmembrane BAX inhibitor motif-containing protein
			BBA_05567	RS(0.507)S(0.507)NS(0.967)PPDS(0.01)S(0.009)RK	155	S	0.966598	2.583	0.00142	Q4	Choline kinase
			BBA_05586	GRLS(1)KEDIER	513	S	1	0.284	1.64e-05	Q1	Heat shock protein 70-2
			BBA_05589	S(0.996)PT(0.004)RPSLR	229	S	0.995555	0.286	0.000404	Q1	Cupin domain-containing protein
			BBA_05592	RPS(0.997)VY(0.002)TK	58	S	0.99727	0.383	0.00268	Q1	Choline/Carnitine O-acyltransferase
			BBA_05592	KDT(0.05)NT(0.863)PPS(0.037)DS(0.05)ER	48	T	0.862983	0.406	0.00733	Q1	Choline/Carnitine O-acyltransferase
			BBA_05594	NDLPISSLVS(1)PPR	26	S	0.999998	0.643	0.000259	Q2	Pumilio domain-containing protein
			BBA_05594	RDDQILSASSAALDLALS(0.001)PS(0.998)PKPDS(0.001)S(0.001)R	311	S	0.997787	1.667	0.0036	Q3	Pumilio domain-containing protein
			BBA_05594	RFT(0.99)T(0.009)DS(0.001)GR	54	T	0.989967	0.63	8.3e-06	Q2	Pumilio domain-containing protein
			BBA_05604	AMDS(1)VEQLVKR	237	S	1	1.671	0.00364	Q3	Uncharacterized protein
			BBA_05606	LRPEAEALLSEYSSSS(0.002)S(0.007)S(0.152)S(0.827)S(0.012)S(0.196)S(0.715)S(0.089)DGAPR	94	S	0.827173	1.616	1.73e-05	Q3	Short chain dehydrogenase
			BBA_05620	QPGDPAPRAT(1)PAAK	91	T	1	1.999	0.000313	Q3	Cytochrome b5
			BBA_05623	AMS(1)MS(1)PGMDLGAGFNR	280	S	1	0.634	0.00088	Q2	Zinc finger protein
			BBA_05623	AMS(1)MS(1)PGMDLGAGFNR	282	S	1	0.634	0.00088	Q2	Zinc finger protein
			BBA_05627	DMS(1)DGEDWYDKEEWGLDEDLKK	407	S	0.999975	0.411	3.4e-07	Q1	Uncharacterized protein
			BBA_05630	GS(0.991)MS(0.009)RPR	596	S	0.990758	0.358	0.00158	Q1	NDT80/PhoG like DNA-binding family protein
			BBA_05630	EAGAPINLSLSEDERS(1)PNR	617	S	0.999985	0.517	0.00128	Q2	NDT80/PhoG like DNA-binding family protein
			BBA_05636	KVT(1)S(1)EPEDDDDNEDEDKPVK	208	S	1	0.487	0.000255	Q1	Helix-loop-helix DNA-binding domain-containing protein
			BBA_05636	QQQIQQQQVQQQQQGAWS(0.171)NAS(0.829)PYFGK	427	S	0.829469	1.631	0.0016	Q3	Helix-loop-helix DNA-binding domain-containing protein
			BBA_05636	KVT(1)S(1)EPEDDDDNEDEDKPVK	207	T	1	0.413	1.49e-05	Q1	Helix-loop-helix DNA-binding domain-containing protein
			BBA_05637	FAGGQVPNFS(0.002)YKS(0.881)PT(0.117)R	141	S	0.880713	0.54	0.00228	Q2	Uncharacterized protein
			BBA_05637	EQGMALEMPVVGPT(0.089)S(0.911)PR	215	S	0.910864	1.651	1.95e-05	Q3	Uncharacterized protein
			BBA_05637	ASSFFAGLRS(1)PRK	259	S	1	1.668	0.00511	Q3	Uncharacterized protein
			BBA_05641	WNDRS(1)KS(1)PAVPR	246	S	1	0.277	5.54e-05	Q1	Universal stress protein family
			BBA_05641	WNDRS(1)KS(1)PAVPR	248	S	1	0.542	0.000765	Q2	Universal stress protein family
			BBA_05641	SMLDVGDDDAGS(0.995)AHGRT(0.562)S(0.443)PGPQPPVR	65	S	0.995287	1.515	0.00838	Q3	Universal stress protein family
			BBA_05641	S(0.998)VPS(0.453)S(0.495)PT(0.055)MANTSLYK	119	S	0.997524	1.668	0.000126	Q3	Universal stress protein family
			BBA_05641	S(0.006)VPS(0.137)S(0.816)PT(0.042)MANTSLYK	123	S	0.815654	1.909	0.00311	Q3	Universal stress protein family
			BBA_05641	S(0.017)S(0.058)S(0.925)DAAFKPADFGAR	149	S	0.925342	1.956	3.07e-06	Q3	Universal stress protein family
			BBA_05643	KS(0.997)Y(0.003)EAAR	324	S	0.996977	0.578	0.000613	Q2	Polyadenylate-binding protein
			BBA_05643	IMFAEFGPIT(0.045)S(0.955)AK	367	S	0.954788	0.563	0.00554	Q2	Polyadenylate-binding protein
			BBA_05655	AS(1)DGGFNPANEIDFTTR	96	S	1	2.089	4.59e-05	Q4	Mucin-like protein
			BBA_05675	T(0.208)S(0.772)MS(0.015)NS(0.004)S(0.001)RPSGTVTR	74	S	0.771688	1.561	0.000292	Q3	Uncharacterized protein
			BBA_05700	S(0.106)PS(0.894)GLS(1)MLSALSK	274	S	0.893516	1.965	0.00056	Q3	Protein YOP1
			BBA_05700	S(0.106)PS(0.894)GLS(1)MLSALSK	277	S	0.999978	1.818	0.000309	Q3	Protein YOP1
			BBA_05700	SEADFEKIEADS(0.997)GT(0.003)EEELTMR	298	S	0.996754	1.842	8.05e-05	Q3	Protein YOP1
			BBA_05711	S(1)NDVLVK	426	S	1	0.323	3.78e-05	Q1	CFEM domain-containing protein
			BBA_05725	FEIT(0.002)IS(0.998)PK	664	S	0.998406	0.272	6.99e-05	Q1	Phosphatidylinositol 3
			BBA_05737	GFSAAAVYS(1)NPFS(1)DEHHIDPEEFGNMGLGTGR	190	S	0.999998	1.576	0.0132	Q3	Uncharacterized protein
			BBA_05737	GFSAAAVYS(1)NPFS(1)DEHHIDPEEFGNMGLGTGR	194	S	1	1.576	0.0132	Q3	Uncharacterized protein
			BBA_05737	HAEKEDGFAT(1)PPAIQDRPDAPR	128	T	1	2.381	2.4e-05	Q4	Uncharacterized protein
			BBA_05758	REEHHS(1)PHHDDIK	304	S	1	0.3	0.000286	Q1	Uncharacterized protein
			BBA_05758	ARS(1)DIRAEIR	407	S	1	1.638	0.00047	Q3	Uncharacterized protein
			BBA_05758	T(0.001)IERDRS(0.998)PAGS(0.001)R	184	S	0.997656	5.133	1.67e-05	Q4	Uncharacterized protein
			BBA_05758	HHS(1)RDRDEDEYDIVR	432	S	1	2.33	9.79e-06	Q4	Uncharacterized protein
			BBA_05758	HHS(0.007)RDRDEDEY(0.993)DIVR	440	Y	0.992646	2.125	0.00449	Q4	Uncharacterized protein
			BBA_05766	GALVAQSPAGFEELS(1)DLDEGDKEALRR	90	S	1	1.501	8.94e-05	Q3	Hexose transporter
			BBA_05771	APS(1)FDHLR	4	S	1	0.59	0.000447	Q2	Eukaryotic translation initiation factor 3 subunit B
			BBA_05775	RS(0.506)S(0.506)S(0.988)VEDADAKLAAQLQAQENR	135	S	0.988382	2.665	4.2e-06	Q4	DEK C terminal domain-containing protein
			BBA_05782	LIDNSKNET(0.045)GS(0.899)S(0.055)GGVNVGDK	187	S	0.899414	0.436	3.71e-05	Q1	RAB/GTPase protein
			BBA_05785	GPLVHRPIS(1)DHTGLR	208	S	0.999999	0.516	0.00627	Q2	Nitrogen permease reactivator protein
			BBA_05785	GMFSVGGGS(1)VPVS(1)R	244	S	1	0.563	0.000764	Q2	Nitrogen permease reactivator protein
			BBA_05813	ILGASWGT(0.156)Y(0.845)RAVT(0.999)KR	95	T	0.998744	2.434	0.000362	Q4	Acetylornithine deacetylase
			BBA_05813	ILGASWGT(0.156)Y(0.845)RAVT(0.999)KR	91	Y	0.845158	2.434	0.000362	Q4	Acetylornithine deacetylase
			BBA_05822	RNS(1)VLHEDR	567	S	1	0.468	6.39e-08	Q1	Major facilitator superfamily transporter
			BBA_05822	RPS(1)LANLHAK	620	S	1	0.327	4.28e-05	Q1	Major facilitator superfamily transporter
			BBA_05827	GTSTERS(0.066)S(0.934)EENFGTAK	35	S	0.93354	0.566	0.00559	Q2	Siderophore iron transporter
			BBA_05828	LETNQAGS(1)PQKR	273	S	0.999996	0.53	3.03e-06	Q2	Uncharacterized protein
			BBA_05836	GGS(1)IDGWKAEDFVVK	306	S	1	1.848	0.000233	Q3	Dihydrofolate reductase-thymidylate synthase
			BBA_05842	S(1)PPVALVPK	366	S	1	0.095	0.000726	Q1	Uncharacterized protein
			BBA_05851	AVT(0.002)ADPIS(0.998)PR	9	S	0.99843	1.587	0.00649	Q3	Transmembrane anterior posterior transformation 1
			BBA_05851	T(0.022)VS(0.94)T(0.038)PPVGR	261	S	0.939904	1.618	0.00267	Q3	Transmembrane anterior posterior transformation 1
			BBA_05852	LVQLLQASQVPDT(1)EQVK	18	T	0.999741	0.647	0.0275	Q2	Karyopherin Kap123
			BBA_05861	LSQQRPS(1)PVK	170	S	0.999968	0.216	0.000217	Q1	Zinc finger protein Yan
			BBA_05875	VHRS(1)HVDLR	62	S	1	3.203	7.08e-05	Q4	Uncharacterized protein
			BBA_05903	KT(0.04)S(0.96)VSSAATGTTEK	511	S	0.959585	0.546	0.000737	Q2	Golgi matrix protein, putative
			BBA_05904	AAPS(1)PKPALK	51	S	1	0.315	6.24e-05	Q1	RNA recognition domain-containing protein
			BBA_05909	T(1)PEPVLGKR	422	T	1	0.533	0.000949	Q2	mRNA cleavage factor complex component Pcf11, putative
			BBA_05913	LRNS(1)AQIR	416	S	1	0.495	0.0012	Q1	Actin-related protein RO7
			BBA_05916	EGTSDPS(0.047)S(0.177)S(0.775)NPT(0.225)S(0.768)PVS(0.007)PANSKPFDSAR	22	S	0.77477	1.648	0.000141	Q3	cAMP-dependent protein kinase catalytic subunit
			BBA_05916	EGTSDPS(0.047)S(0.177)S(0.775)NPT(0.225)S(0.768)PVS(0.007)PANSKPFDSAR	26	S	0.768413	1.648	0.000141	Q3	cAMP-dependent protein kinase catalytic subunit
			BBA_05916	T(0.004)WT(0.989)LCGT(0.007)PDYLAPEVVSNK	390	T	0.989218	0.59	0.00131	Q2	cAMP-dependent protein kinase catalytic subunit
			BBA_05919	RKPMFGGEDS(1)DS(1)DANDGDNK	31	S	1	0.553	0.000228	Q2	Coiled-coil domain-containing protein 55
			BBA_05919	RKPMFGGEDS(1)DS(1)DANDGDNK	33	S	1	0.553	0.000228	Q2	Coiled-coil domain-containing protein 55
			BBA_05924	RAS(1)EPSIPEKLPISAR	91	S	0.999548	1.582	0.0103	Q3	Centromere binding protein B
			BBA_05926	T(0.5)S(0.5)EDRHS(1)HHDFDTR	491	S	0.999642	0.356	0.000245	Q1	Putative HOS4 protein
			BBA_05926	GRVS(1)AGKEPT(0.213)S(0.787)PK	804	S	0.999999	0.608	0.0073	Q2	Putative HOS4 protein
			BBA_05926	HRKS(0.985)T(0.63)T(0.385)PER	855	S	0.984863	1.708	0.00381	Q3	Putative HOS4 protein
			BBA_05926	VES(1)DDEADLRK	225	S	1	2.654	1.59e-05	Q4	Putative HOS4 protein
			BBA_05926	VS(0.062)AGKEPT(0.757)S(0.181)PKASR	810	T	0.756981	5.522	0.000226	Q4	Putative HOS4 protein
			BBA_05930	EASGETTASAPPPRNFS(1)PR	1008	S	0.999774	1.818	0.00105	Q3	Eukaryotic translation initiation factor 3 subunit A
			BBA_05930	GGS(0.97)S(0.03)RADAPPPR	1019	S	0.969628	3.211	4.02e-05	Q4	Eukaryotic translation initiation factor 3 subunit A
			BBA_05936	GS(0.765)S(0.235)GNLLAMGILPASK	425	S	0.765247	0.475	0.00573	Q1	Leucine Rich Repeat domain-containing protein
			BBA_05936	VGS(1)LT(1)PPGASDVPAS(1)PK	339	S	1	0.644	0.0144	Q2	Leucine Rich Repeat domain-containing protein
			BBA_05936	KES(1)EDYS(0.082)KS(0.918)PAK	363	S	0.999865	0.561	0.0012	Q2	Leucine Rich Repeat domain-containing protein
			BBA_05936	KES(1)EDYS(0.082)KS(0.918)PAK	369	S	0.917889	0.561	0.0012	Q2	Leucine Rich Repeat domain-containing protein
			BBA_05950	RT(0.197)GS(0.803)IALGNEDYFMNALR	645	S	0.802596	1.507	0.0187	Q3	Dihydroflavonal-4-reductase protein
			BBA_05950	S(0.015)DS(0.495)KS(0.495)APGT(0.78)PS(0.054)AS(0.161)KR	670	T	0.780364	2.397	0.00172	Q4	Dihydroflavonal-4-reductase protein
			BBA_05954	DAS(1)PPRVK	721	S	1	4.724	1.85e-06	Q4	MIF4G domain-containing protein
			BBA_05956	RPLS(0.995)Y(0.005)HMDAPIPAGET(1)PPR	146	S	0.995088	0.521	0.00296	Q2	Uncharacterized protein
			BBA_05956	RPLS(0.995)Y(0.005)HMDAPIPAGET(1)PPR	158	T	0.999991	0.521	0.00296	Q2	Uncharacterized protein
			BBA_05959	VEVVS(1)PK	16	S	1	0.29	0.000402	Q1	PHD-finger domain-containing protein
			BBA_05959	RT(1)PGPPK	234	T	1	0.378	3.4e-05	Q1	PHD-finger domain-containing protein
			BBA_05966	RPS(1)LGHGGTGNEDR	319	S	0.999998	0.514	3.71e-05	Q2	Tat pathway signal sequence
			BBA_05981	LEPIDS(1)DLDLHEDANGPKR	70	S	1	0.554	0.000187	Q2	Mucin-like protein
			BBA_05981	GLPGRDHEAT(1)PPR	185	T	1	2.202	0.000711	Q4	Mucin-like protein
			BBA_05987	S(0.246)S(0.754)VVVIGR	127	S	0.753808	0.656	0.0333	Q2	Uncharacterized protein
			BBA_05988	IT(0.044)PS(0.907)PT(0.049)YRLEPGAS(1)PR	287	S	0.906756	2.648	6.01e-06	Q4	Pumilio domain-containing protein
			BBA_05992	VES(0.794)S(0.206)AAPAVEPVVEELAK	221	S	0.793799	0.57	0.000552	Q2	NTF2 and RRM domain-containing protein
			BBA_05992	YILEEDET(1)EVDEAEK	156	T	0.999999	0.383	0.0007	Q1	NTF2 and RRM domain-containing protein
			BBA_05992	T(0.006)AT(0.993)PPAT(0.001)NQNR	292	T	0.992959	2.287	8.7e-06	Q4	NTF2 and RRM domain-containing protein
			BBA_06010	GLGGS(0.039)VIS(0.961)DFFGK	57	S	0.960778	0.362	2.3e-05	Q1	Uncharacterized protein
			BBA_06016	S(0.01)NRLS(0.99)DVSR	61	S	0.989819	0.567	0.00233	Q2	Checkpoint kinase 2
			BBA_06016	ELT(0.997)PT(0.003)PTGAK	103	T	0.997364	0.472	3.22e-05	Q1	Checkpoint kinase 2
			BBA_06016	TVEET(0.127)T(0.87)PRNS(0.003)DEPQLK	116	T	0.86963	5.339	9.56e-06	Q4	Checkpoint kinase 2
			BBA_06017	ADS(0.919)T(0.045)GS(0.036)QLK	602	S	0.918532	0.562	1.37e-05	Q2	PH domain-containing protein
			BBA_06017	ADST(0.003)GS(0.997)QLK	605	S	0.996834	0.634	0.000241	Q2	PH domain-containing protein
			BBA_06025	KGS(1)VDKQQQQQQQQQQQQQQT(0.33)S(0.67)PR	262	S	1	0.56	0.00382	Q2	Ankyrin repeat containing protein
			BBA_06046	NVFPSRPS(1)R	539	S	0.99987	0.509	3.01e-05	Q2	Glutamate-cysteine ligase
			BBA_06046	ANTVFGDDNNTNT(0.001)NGNT(0.888)NS(0.047)S(0.047)RPGS(0.016)R	557	T	0.888026	0.662	0.00381	Q2	Glutamate-cysteine ligase
			BBA_06048	ET(0.086)S(0.914)ANETDDAAEQNKAEPAGAGGAGIPIRR	144	S	0.913505	2.186	0.00125	Q4	cAMP-regulated phosphoprotein family protein Igo1
			BBA_06066	S(1)LKDIEGLLK	378	S	1	1.943	0.0091	Q3	FHA domain-containing protein
			BBA_06066	EQNKQY(0.003)IQNAMVSSDAQAELT(0.997)PPPHQEAPR	368	T	0.997104	2.473	0.000818	Q4	FHA domain-containing protein
			BBA_06069	AAEPEKS(0.001)VAES(0.999)PAPADK	502	S	0.99888	0.314	0.000213	Q1	RanBP1 domain-containing protein
			BBA_06069	S(1)PEGNAMFGSPMK	805	S	1	0.652	1.6e-05	Q2	RanBP1 domain-containing protein
			BBA_06072	HVS(0.994)VT(0.006)TTGEHQDGR	518	S	0.994421	1.776	0.0389	Q3	ZZ type zinc finger domain-containing protein
			BBA_06072	QLHTMGDRFEALS(1)R	542	S	0.999963	1.846	0.00144	Q3	ZZ type zinc finger domain-containing protein
			BBA_06072	AS(0.318)S(0.408)S(0.462)T(0.869)NS(0.943)VNAVQTVVDVKPEEPEEPVIK	550	S	0.943105	1.958	0.00814	Q3	ZZ type zinc finger domain-containing protein
			BBA_06072	IS(1)LPLRS(0.184)S(0.815)GPS(0.001)MTK	133	S	0.999939	6.283	0.00318	Q4	ZZ type zinc finger domain-containing protein
			BBA_06072	ISLPLRS(0.03)S(0.97)GPSMTK	139	S	0.97011	6.169	6.96e-05	Q4	ZZ type zinc finger domain-containing protein
			BBA_06072	AAS(1)MVAEREELRK	157	S	1	4.112	3.99e-05	Q4	ZZ type zinc finger domain-containing protein
			BBA_06072	DFESRLS(1)CLMSR	174	S	0.999987	2.293	2.39e-06	Q4	ZZ type zinc finger domain-containing protein
			BBA_06072	LSCLMS(1)R	178	S	0.999999	4.128	8.7e-05	Q4	ZZ type zinc finger domain-containing protein
			BBA_06072	SSTEKIS(1)PKPK	274	S	0.999969	13.936	0.0138	Q4	ZZ type zinc finger domain-containing protein
			BBA_06072	AAPPTPLLTEEEQEQEQEKT(0.002)DES(0.996)QAS(0.808)S(0.162)T(0.033)MIFPK	753	S	0.807742	2.757	2.55e-05	Q4	ZZ type zinc finger domain-containing protein
			BBA_06072	AS(0.318)S(0.408)S(0.462)T(0.869)NS(0.943)VNAVQTVVDVKPEEPEEPVIK	548	T	0.868973	1.958	0.00814	Q3	ZZ type zinc finger domain-containing protein
			BBA_06072	AAPPT(1)PLLT(1)EEEQEQEQEKTDESQASSTMIFPK	732	T	1	3.878	2.05e-06	Q4	ZZ type zinc finger domain-containing protein
			BBA_06072	AAPPT(1)PLLT(1)EEEQEQEQEKTDESQASSTMIFPK	736	T	1	4.513	0.00208	Q4	ZZ type zinc finger domain-containing protein
			BBA_06072	AAPPTPLLTEEEQEQEQEKTDESQAS(0.621)S(0.621)T(0.757)MIFPK	755	T	0.757026	4.289	7.34e-05	Q4	ZZ type zinc finger domain-containing protein
			BBA_06078	WLDDRPS(0.032)T(0.968)ADR	128	T	0.968028	0.481	5.12e-07	Q1	Synaptojanin
			BBA_06080	AAS(0.979)RPS(0.508)T(0.508)PKQS(0.006)PATAQDVK	118	S	0.978684	2.437	0.000454	Q4	Ergosterol biosynthesis ERG4/ERG24 family protein
			BBA_06080	ELFDGMVET(0.998)PT(0.002)K	23	T	0.997774	0.364	1.91e-05	Q1	Ergosterol biosynthesis ERG4/ERG24 family protein
			BBA_06080	AAS(0.014)RPS(0.049)T(0.937)PK	122	T	0.936583	1.504	0.00137	Q3	Ergosterol biosynthesis ERG4/ERG24 family protein
			BBA_06083	SLTPGALQS(1)PK	153	S	1	0.314	0.000195	Q1	Phospholipase D
			BBA_06083	AS(1)NFGAQK	347	S	1	0.415	0.000393	Q1	Phospholipase D
			BBA_06083	T(0.011)AS(0.962)S(0.027)GAIGISVPDLEALAR	1574	S	0.962028	0.658	0.000527	Q2	Phospholipase D
			BBA_06083	DTTTTTAAQAQFGS(1)VKR	1679	S	1	1.639	0.00189	Q3	Phospholipase D
			BBA_06083	RWS(1)NPEDMPSRTEGEGLLR	1695	S	1	1.59	0.00158	Q3	Phospholipase D
			BBA_06102	ALLATVDS(1)S(0.999)DEET(0.001)GATTALK	34	S	0.999965	0.617	0.000713	Q2	MRC1-like domain-containing protein
			BBA_06102	ALLATVDS(1)S(0.999)DEET(0.001)GATTALK	35	S	0.998687	0.617	0.000713	Q2	MRC1-like domain-containing protein
			BBA_06121	MHLIPEGS(1)PILGPASK	413	S	1	0.65	0.000647	Q2	C2H2 finger domain-containing protein
			BBA_06126	KVS(0.999)QT(0.001)LQR	215	S	0.998801	0.542	0.00318	Q2	Developmental regulatory protein wetA
			BBA_06130	APS(1)PQMNR	747	S	1	0.578	2.56e-05	Q2	Calcium-related spray protein
			BBA_06130	GPIPNRGPS(1)PQHGR	739	S	1	6.684	0.00011	Q4	Calcium-related spray protein
			BBA_06142	QFWPT(0.074)S(0.926)RPQS(1)PAR	295	S	0.925669	1.563	1.42e-05	Q3	Cytidylyltransferase-like protein
			BBA_06142	FTQS(0.004)S(0.014)S(0.014)DLARS(0.949)PT(0.015)T(0.003)PGASNSNSK	313	S	0.949196	1.746	0.00041	Q3	Cytidylyltransferase-like protein
			BBA_06143	T(0.006)S(0.027)S(0.961)S(0.005)QSLNKK	403	S	0.961069	1.533	0.021	Q3	Phosphatidylserine decarboxylase proenzyme 2
			BBA_06152	QDS(0.995)HPAHHGYS(0.005)PNIALQLSPMSQK	284	S	0.99454	1.698	0.00188	Q3	RTA1 like protein
			BBA_06152	SQASNPPEVPS(0.005)GS(0.995)PGLPANPRPANK	318	S	0.995005	1.816	0.000191	Q3	RTA1 like protein
			BBA_06153	RPFSFAFRPPS(1)PQGK	420	S	1	0.312	0.000363	Q1	Arrestin-like protein
			BBA_06153	KNS(0.99)FES(0.01)ESSADPPPPPQSVELSAR	436	S	0.989959	1.548	0.000126	Q3	Arrestin-like protein
			BBA_06158	S(1)PPLELK	634	S	1	0.265	3.32e-06	Q1	Fork head domain-containing protein
			BBA_06159	KQPS(1)FDR	431	S	1	0.26	8.57e-07	Q1	SAM domain-containing protein
			BBA_06159	AFDLGS(1)VGR	289	S	1	0.54	1.15e-06	Q2	SAM domain-containing protein
			BBA_06159	FGS(0.998)VDS(0.002)FR	523	S	0.998177	0.547	0.000319	Q2	SAM domain-containing protein
			BBA_06159	LRS(1)PLSTGSNLR	189	S	0.999774	1.528	0.000619	Q3	SAM domain-containing protein
			BBA_06159	AIS(1)EKFNLER	614	S	1	2.895	2.66e-05	Q4	SAM domain-containing protein
			BBA_06161	LS(1)PAAPR	117	S	1	0.283	3.33e-05	Q1	Zn(II)2Cys6 transcription factor
			BBA_06161	PAS(1)PPRR	12	S	1	0.548	0.00192	Q2	Zn(II)2Cys6 transcription factor
			BBA_06162	EVEIATSAS(0.999)PS(0.001)DNEILRK	364	S	0.998903	1.695	0.000141	Q3	Histone H1-binding protein
			BBA_06171	QVMRS(1)PAAT(0.01)DLS(0.965)VS(0.024)R	176	S	0.965059	1.506	0.00418	Q3	Fungal specific transcription factor
			BBA_06172	AATAADAS(1)EEDEIDKAIK	108	S	1	2.21	3.4e-06	Q4	Nulp1-pending protein
			BBA_06173	DEIKQPGEEVEGAEVEEVEASDS(0.999)PT(0.001)ANVYNK	400	S	0.998902	0.61	7.09e-05	Q2	Lsm14a protein
			BBA_06179	FLS(0.002)NS(0.998)ADDVK	219	S	0.997654	0.311	5.82e-06	Q1	Galactose-proton symport
			BBA_06181	GDDS(1)GALK	30	S	1	0.482	0.000714	Q1	Ubiquitin conjugating enzyme, putative
			BBA_06202	AHS(1)EKS(1)VHLDDDTPEDAMEDASPEDVEK	204	S	1	0.612	0.000208	Q2	Glc8 protein
			BBA_06202	AHS(1)EKS(1)VHLDDDTPEDAMEDASPEDVEK	207	S	1	0.612	0.000208	Q2	Glc8 protein
			BBA_06202	HYDPAEDPS(1)DDEYQGDKAGTQGAQASLENVQDVSK	132	S	1	1.529	3.43e-05	Q3	Glc8 protein
			BBA_06204	RS(0.998)PS(0.002)NAALDASSRPTK	431	S	0.998482	0.466	0.000151	Q1	Ribosomal protein L27
			BBA_06204	AMS(1)QVPLPDLRPVPR	327	S	1	1.677	0.00123	Q3	Ribosomal protein L27
			BBA_06205	LNEIDGS(1)PGQGQFLK	459	S	1	0.561	1.42e-05	Q2	Ankyrin repeat protein
			BBA_06238	LMIPPEIPS(1)T(1)PDVDR	400	S	1	0.563	0.000451	Q2	Rap1 Myb domain-containing protein
			BBA_06238	LMIPPEIPS(1)T(1)PDVDR	401	T	1	0.563	0.000451	Q2	Rap1 Myb domain-containing protein
			BBA_06246	RT(0.176)S(0.824)LAVEGR	295	S	0.82423	0.51	6.17e-05	Q2	Uncharacterized protein
			BBA_06246	RLS(1)IHEILDK	749	S	1	0.534	2.9e-05	Q2	Uncharacterized protein
			BBA_06246	TDQLTQS(1)PARPLR	1227	S	0.99988	0.508	2.13e-05	Q2	Uncharacterized protein
			BBA_06246	VFDDPGS(0.246)S(0.754)PPR	1256	S	0.754474	0.507	0.000381	Q2	Uncharacterized protein
			BBA_06250	FELGPPS(1)LHDR	43	S	1	0.572	0.00924	Q2	Transcription factor TamA
			BBA_06250	GFS(0.885)T(0.114)SDLHSR	122	S	0.885379	0.622	0.00169	Q2	Transcription factor TamA
			BBA_06255	RQS(0.801)T(0.199)LFDTWPR	387	S	0.80119	1.979	0.00912	Q3	Uncharacterized protein
			BBA_06255	MT(0.029)VRT(0.975)PS(0.996)PPPAEEIQAPSAPR	9	T	0.974584	1.913	0.000326	Q3	Uncharacterized protein
			BBA_06255	LLFPPKQPEQSEMDLEDEEAPT(1)DVEDEVMESK	321	T	1	2.631	0.00121	Q4	Uncharacterized protein
			BBA_06261	T(0.006)VT(0.994)PDLAR	783	T	0.993898	1.608	0.000935	Q3	Clathrin-coated vesicle protein
			BBA_06267	LSVQEPGQT(0.014)S(0.986)AGPPVVYSGR	132	S	0.985819	1.56	0.00233	Q3	Flavin-binding monooxygenase, putative
			BBA_06269	S(0.931)Y(0.068)DADEPNRPS(0.001)IR	422	S	0.930857	0.552	1.45e-05	Q2	Uncharacterized protein
			BBA_06269	FAQS(1)PLHGGVQLK	53	S	1	1.863	0.00891	Q3	Uncharacterized protein
			BBA_06269	VPMNSHLGDVQAPS(1)PAPEEGKR	219	S	1	1.538	4.86e-06	Q3	Uncharacterized protein
			BBA_06269	RAS(0.994)T(0.997)PQDS(0.007)S(0.002)KAEK	332	S	0.993677	3.557	4.56e-06	Q4	Uncharacterized protein
			BBA_06269	AAS(1)PAKESPASVLSVFQPQTIWSIDPEDR	762	S	0.999981	2.38	6.76e-05	Q4	Uncharacterized protein
			BBA_06269	RAS(0.994)T(0.997)PQDS(0.007)S(0.002)KAEK	333	T	0.997166	1.75	0.00068	Q3	Uncharacterized protein
			BBA_06269	DRT(0.998)PS(0.002)RDSK	169	T	0.997739	17.263	5.82e-05	Q4	Uncharacterized protein
			BBA_06274	KVS(1)PQETER	500	S	0.999923	0.417	0.000101	Q1	Endosomal peripheral membrane protein
			BBA_06274	GS(0.002)IRS(0.994)PS(0.003)VSR	732	S	0.994307	0.605	0.00595	Q2	Endosomal peripheral membrane protein
			BBA_06280	ASIDPS(0.052)MS(0.927)DT(0.013)T(0.004)S(0.005)R	593	S	0.926626	1.521	0.00803	Q3	Sec7 domain-containing protein
			BBA_06286	AAETVPRPTQTSPPATQDTEPVNQT(0.045)S(0.955)EPTVEK	41	S	0.955055	1.708	0.000167	Q3	ATPase protein
			BBA_06306	RAS(1)HGAWAEPGPQSMAK	277	S	1	1.62	0.00101	Q3	ATP synthase F0
			BBA_06315	RGS(1)ANLDCEAIGK	122	S	1	0.398	0.00125	Q1	C6 zinc finger domain protein
			BBA_06321	GLTSLSIS(1)PGSK	17	S	0.999601	0.579	0.00109	Q2	Monodehydroascorbate reductase
			BBA_06336	KLS(1)NAHLPEDERPQVELAQNQS(0.999)VS(0.001)PDEQK	10	S	1	0.627	5.29e-05	Q2	Hexose transporter-like protein
			BBA_06336	KLS(1)NAHLPEDERPQVELAQNQS(0.999)VS(0.001)PDEQK	29	S	0.999002	0.569	0.000543	Q2	Hexose transporter-like protein
			BBA_06342	RPAS(0.984)RPT(0.508)S(0.508)PEVPK	57	S	0.983838	0.166	9.64e-05	Q1	Glycosyltransferase family 28 domain-containing protein
			BBA_06342	APT(1)FHDKR	688	T	1	0.637	0.00544	Q2	Glycosyltransferase family 28 domain-containing protein
			BBA_06371	KADDGT(0.182)S(0.818)PDENKAGGDFSFDDDF	400	S	0.817936	1.79	6.49e-05	Q3	Ribonucleotide reductase
			BBA_06374	S(0.008)VPRDS(0.992)IEGETIFAVGEDGDRFS(1)IDDS(1)DEDVK	535	S	1	0.581	0.0018	Q2	Transmembrane receptor, eukaryota
			BBA_06376	S(0.221)S(0.779)PGQGFAGGVTTATNR	127	S	0.778856	1.522	0.00098	Q3	Glycine-rich cell wall structural protein 1
			BBA_06378	KT(0.088)S(0.912)LAPERK	22	S	0.911702	1.699	0.000222	Q3	C2H2 finger domain protein
			BBA_06383	EVDGENGEGS(1)DQEQEPEKNAATLFYETLMEK	198	S	1	1.502	0.000103	Q3	Structure-specific recognition protein
			BBA_06391	QAGGGTKRPAPAVIDLTLS(1)S(1)DDEDEEPIER	454	S	0.99987	2.228	0.00756	Q4	MIZ/SP-RING zinc finger protein
			BBA_06391	QAGGGTKRPAPAVIDLTLS(1)S(1)DDEDEEPIER	455	S	0.999986	2.228	0.00756	Q4	MIZ/SP-RING zinc finger protein
			BBA_06396	GVGRPPNAVGPATPQINTPAPY(0.003)PANAS(0.914)PQVS(0.768)HPT(0.315)PDHR	228	S	0.768393	1.554	0.0044	Q3	Chromatin associated protein
			BBA_06396	GVGRPPNAVGPATPQINTPAPYPANAS(0.997)PQVS(0.003)HPT(1)PDHR	231	T	0.999623	1.608	2.21e-05	Q3	Chromatin associated protein
			BBA_06400	AS(1)IAHHGR	233	S	1	1.77	0.00731	Q3	Transmembrane amino acid transporter
			BBA_06401	VS(0.062)PAAGS(0.937)LPITMAK	375	S	0.937327	0.28	0.00148	Q1	Kinase domain containing protein
			BBA_06401	QLSAIPDDES(0.995)YT(0.005)EDLFSK	319	S	0.994983	0.656	0.000588	Q2	Kinase domain containing protein
			BBA_06401	DT(0.002)VS(0.041)KS(0.945)WS(0.012)DMWDEDEEEEVEQKR	401	S	0.945334	1.54	9.68e-05	Q3	Kinase domain containing protein
			BBA_06401	EPLRT(0.994)PS(0.726)LQS(0.28)PQVEFGAFPWSR	281	T	0.993904	0.64	0.00715	Q2	Kinase domain containing protein
			BBA_06405	LT(1)PDVDALDIAANK	136	T	1	0.247	0.000564	Q1	60S ribosomal protein L23a
			BBA_06406	ALS(0.999)VS(0.001)SR	135	S	0.998941	0.655	0.000753	Q2	CorA-like Mg2+ transporter
			BBA_06408	VDES(1)PLDFMFR	176	S	1	0.626	0.00127	Q2	Uncharacterized protein
			BBA_06433	AKS(0.998)EGRGS(0.002)DIR	395	S	0.997779	8.159	1.87e-05	Q4	Uncharacterized protein
			BBA_06435	T(0.127)AS(0.11)GPS(0.41)T(0.354)PPRDQHPDDFS(1)EDDDLYNVTPR	212	S	1	1.573	0.00139	Q3	Replication Fork Protection Component Swi3
			BBA_06445	RKS(1)ICSSSAPSR	129	S	0.999657	1.608	0.00459	Q3	Uncharacterized protein
			BBA_06457	NNS(0.999)LT(0.001)FRPPKR	49	S	0.999307	0.451	9.46e-06	Q1	Nitrogen metabolite repression-(Nmr)-responsible protein
			BBA_06458	TVHMDEKS(1)AI	619	S	1	0.364	7.42e-06	Q1	POT family protein
			BBA_06460	VS(1)LNEEGPAILPR	365	S	1	0.505	0.0374	Q2	INO80 chromatin remodeling complex Ies1
			BBA_06460	Y(0.004)QVFEGS(0.999)S(0.997)PAR	418	S	0.996564	1.502	0.000478	Q3	INO80 chromatin remodeling complex Ies1
			BBA_06461	GS(0.991)PFQS(0.008)S(0.002)APGSPFSPPVDSSPLLSK	180	S	0.990683	0.364	0.000236	Q1	Nuclear pore complex component
			BBA_06462	S(0.115)LS(0.885)PANLPIVSGTTPINYGS(1)FDS(1)RR	131	S	0.999741	1.999	0.00023	Q3	Transmembrane amino acid transporter
			BBA_06462	S(0.115)LS(0.885)PANLPIVSGTTPINYGS(1)FDS(1)RR	134	S	0.999998	1.701	0.00588	Q3	Transmembrane amino acid transporter
			BBA_06462	LAAPVPAET(1)PS(1)VNR	50	S	1	2.079	0.00195	Q4	Transmembrane amino acid transporter
			BBA_06470	LRS(0.859)S(0.141)PPR	84	S	0.858633	0.536	5.23e-05	Q2	Ribosomal protein L32
			BBA_06470	LRS(0.037)S(0.963)PPR	85	S	0.962749	0.658	0.0104	Q2	Ribosomal protein L32
			BBA_06470	QEAEGRLS(0.998)AT(0.002)SK	188	S	0.998285	0.606	0.00461	Q2	Ribosomal protein L32
			BBA_06486	S(0.201)AS(0.796)RQES(0.002)FFEDLPVVAKPR	714	S	0.796291	0.492	0.00045	Q1	COPII coat assembly protein SEC16
			BBA_06486	ELPDLS(1)PNPQLSLEAK	1137	S	1	0.386	7.9e-05	Q1	COPII coat assembly protein SEC16
			BBA_06486	Y(0.067)S(0.932)PAPT(0.001)QHQK	814	S	0.93172	0.642	0.000361	Q2	COPII coat assembly protein SEC16
			BBA_06486	IAS(0.172)T(0.828)PNIS(1)R	1550	S	0.999998	0.596	6.73e-07	Q2	COPII coat assembly protein SEC16
			BBA_06486	QESFFEDLPVVAKPRPGS(1)R	733	S	1	2.787	0.00131	Q4	COPII coat assembly protein SEC16
			BBA_06486	Y(0.996)S(0.004)PAPTQHQK	813	Y	0.996245	0.348	2.2e-07	Q1	COPII coat assembly protein SEC16
			BBA_06491	ENS(0.612)S(0.388)IKDS(1)IEGEVK	583	S	1	0.53	6.58e-05	Q2	SepA/Bni1-like protein
			BBA_06512	IKREDS(1)ADAPNR	319	S	1	0.513	0.000326	Q2	Transcription initiation factor TFIID, subunit TAF5
			BBA_06516	S(0.112)LS(0.888)NDWEDHLGVK	288	S	0.887689	0.604	0.000115	Q2	Heat shock protein Hsp90
			BBA_06516	GVVDSEDLPLNLS(1)R	370	S	1	0.578	0.0127	Q2	Heat shock protein Hsp90
			BBA_06518	VYAT(0.005)EDS(0.995)DS(1)DEFIRR	338	S	0.999935	1.651	0.013	Q3	DnaJ domain-containing protein
			BBA_06523	AEPVDAKS(0.785)T(0.215)PELPSNTTAK	212	S	0.785463	0.531	0.000147	Q2	Rnapii degradation factor def1
			BBA_06523	GAPGPS(0.998)PS(0.002)LGGAR	792	S	0.997686	0.569	0.000153	Q2	Rnapii degradation factor def1
			BBA_06525	AS(1)PKPEEAQKR	22	S	1	0.21	0.000132	Q1	Oxidoreductase, 2OG-Fe(II) oxygenase family protein
			BBA_06532	VVDKLGAPINRLS(1)NR	40	S	1	3.606	3.26e-07	Q4	DUF500 domain protein
			BBA_06537	DMPVRPLLRT(1)PELER	518	T	1	0.209	0.00172	Q1	Ceramide glucosyltransferase
			BBA_06538	S(1)VRFS(1)PK	277	S	1	0.214	0.000653	Q1	tRNA-splicing endonuclease subunit Sen2
			BBA_06538	S(1)VRFS(1)PK	281	S	1	0.549	0.000113	Q2	tRNA-splicing endonuclease subunit Sen2
			BBA_06547	DMS(0.128)AS(0.872)AITINPLK	127	S	0.871904	0.248	0.000863	Q1	Vacuolar protein sorting-associated protein
			BBA_06547	SDEFS(0.002)PT(0.011)RS(0.986)PAENDDKR	188	S	0.98632	0.633	0.0203	Q2	Vacuolar protein sorting-associated protein
			BBA_06547	RYAS(1)EEEPDGGSR	199	S	0.999894	1.778	0.00073	Q3	Vacuolar protein sorting-associated protein
			BBA_06547	SSQDGGS(0.01)LPRRS(0.989)AEQVR	732	S	0.989445	2.082	7.9e-06	Q4	Vacuolar protein sorting-associated protein
			BBA_06547	DGS(0.004)FGT(0.996)PPR	303	T	0.996498	0.495	0.000106	Q1	Vacuolar protein sorting-associated protein
			BBA_06549	S(0.952)AQGDELY(0.048)R	496	S	0.951622	1.685	0.000217	Q3	C2H2 finger domain-containing protein
			BBA_06549	RDS(1)LGRWEPDTR	266	S	0.999999	3.806	1.06e-05	Q4	C2H2 finger domain-containing protein
			BBA_06549	S(0.998)FPS(0.002)VIDAEGVISGNFFK	435	S	0.998489	2.319	0.000868	Q4	C2H2 finger domain-containing protein
			BBA_06549	KLS(0.952)IS(0.048)KAEPR	455	S	0.951982	3.699	0.00018	Q4	C2H2 finger domain-containing protein
			BBA_06552	TAQLEEPS(1)PILKR	9	S	0.999992	1.516	0.0315	Q3	C6 finger domain protein
			BBA_06554	SENAPLLGS(1)DDES(1)DYGQLIVPR	205	S	0.999998	0.588	0.00141	Q2	Uncharacterized protein
			BBA_06554	SENAPLLGS(1)DDES(1)DYGQLIVPR	209	S	0.999963	0.588	0.00141	Q2	Uncharacterized protein
			BBA_06567	RADADGDEKS(0.234)S(0.766)PNPATK	309	S	0.765817	0.65	0.000844	Q2	Catalase-like domain, heme-dependent
			BBA_06575	ELEHLLMAS(0.002)LPAS(0.998)PR	1451	S	0.997997	0.561	0.00622	Q2	Uncharacterized protein
			BBA_06590	VVLFAIPT(1)GK	632	T	1	0.562	0.00267	Q2	Glutamyl-tRNA synthetase
			BBA_06597	KS(1)FT(0.998)PEVAS(0.002)TR	335	S	0.999972	0.45	3.5e-05	Q1	PLU-1-like protein
			BBA_06597	LPAEPVS(1)R	1274	S	1	0.375	4.19e-05	Q1	PLU-1-like protein
			BBA_06597	GKS(0.984)T(0.075)S(0.94)RGPETLDK	1553	S	0.98422	0.47	3.79e-05	Q1	PLU-1-like protein
			BBA_06597	GKS(0.984)T(0.075)S(0.94)RGPETLDK	1555	S	0.940214	0.47	3.79e-05	Q1	PLU-1-like protein
			BBA_06597	S(0.999)IGNS(0.001)YQDQK	975	S	0.999472	0.505	2.09e-05	Q2	PLU-1-like protein
			BBA_06597	KS(1)FT(0.998)PEVAS(0.002)TR	337	T	0.998396	0.45	3.5e-05	Q1	PLU-1-like protein
			BBA_06622	T(0.212)AS(0.788)PPPLDQVQLLFR	39	S	0.788081	0.435	0.000654	Q1	Uncharacterized protein
			BBA_06626	ELAAAS(1)PK	341	S	1	0.477	9.13e-05	Q1	DUF221 domain-containing protein
			BBA_06626	LS(0.001)RFS(0.999)S(1)EKLEVDLPGPR	348	S	0.999255	0.509	3.27e-05	Q2	DUF221 domain-containing protein
			BBA_06629	VNSISPGYINTGLS(1)DFIDQK	211	S	0.999728	0.446	0.00155	Q1	Mannitol dehydrogenase
			BBA_06629	TQDLWNSMIPIGRPAES(1)PELK	234	S	1	0.65	0.000538	Q2	Mannitol dehydrogenase
			BBA_06652	LS(1)PQKNDLTR	548	S	0.999618	0.378	0.000135	Q1	Oxysterol-binding protein
			BBA_06652	LTPGYEANLDAS(1)AK	1093	S	0.99965	0.299	5.58e-05	Q1	Oxysterol-binding protein
			BBA_06652	LS(0.569)LS(0.43)RT(0.004)PS(0.996)QK	75	S	0.996405	0.576	0.000321	Q2	Oxysterol-binding protein
			BBA_06656	AS(0.927)S(0.073)ERPHS(0.816)PGAET(0.184)R	366	S	0.92745	0.641	0.00362	Q2	MFS1 family protein
			BBA_06656	RLS(0.999)S(0.996)RY(0.005)GPHK	350	S	0.998993	2.006	0.000224	Q4	MFS1 family protein
			BBA_06656	RLS(0.999)S(0.996)RY(0.005)GPHK	351	S	0.995901	2.006	0.000224	Q4	MFS1 family protein
			BBA_06656	AS(0.912)S(0.089)ERPHS(0.232)PGAET(0.767)R	377	T	0.767111	0.471	0.00507	Q1	MFS1 family protein
			BBA_06664	S(0.163)IT(0.81)PPQS(0.027)VY(0.011)AQT(0.989)PDS(0.999)DVEWS(0.001)SNK	303	S	0.998757	0.186	0.00107	Q1	Ubiquitin interaction domain-containing protein
			BBA_06664	S(0.158)IT(0.831)PPQS(0.013)VY(0.008)AQT(0.99)PDS(0.998)DVEWS(0.002)S(0.001)NK	300	T	0.989766	0.186	0.00107	Q1	Ubiquitin interaction domain-containing protein
			BBA_06664	S(0.158)IT(0.831)PPQS(0.013)VY(0.008)AQT(0.99)PDS(0.998)DVEWS(0.002)S(0.001)NK	291	T	0.830996	0.524	0.00179	Q2	Ubiquitin interaction domain-containing protein
			BBA_06681	NS(1)FPHAFER	138	S	1	0.613	0.0143	Q2	Uncharacterized protein
			BBA_06683	ATQPERT(0.055)S(0.945)PGVR	103	S	0.944869	1.605	0.00218	Q3	Phosphoribosylaminoimidazole-succinocarboxamide synthase
			BBA_06689	DITDT(0.003)RS(0.023)NS(0.88)T(0.094)NQGNQSSNR	510	S	0.879507	3.572	0.000151	Q4	RNB domain-containing protein
			BBA_06693	RKS(0.99)S(0.01)LPEAR	260	S	0.989754	2.188	0.00081	Q4	Uncharacterized protein
			BBA_06696	ESLPS(1)PLS(0.221)S(0.779)PFR	35	S	0.999956	0.471	1.59e-05	Q1	Vacuolar ATP synthase catalytic subunit A
			BBA_06696	ESLPS(1)PLS(0.221)S(0.779)PFR	39	S	0.778568	0.471	1.59e-05	Q1	Vacuolar ATP synthase catalytic subunit A
			BBA_06704	RES(1)DLIRDK	496	S	1	0.573	0.00114	Q2	SMI1/KNR4 family protein
			BBA_06704	S(0.036)MAS(0.964)PKAAS(0.993)PLGS(0.007)R	387	S	0.964243	2.148	0.000179	Q4	SMI1/KNR4 family protein
			BBA_06710	EES(1)IEPLPEIK	39	S	1	0.309	2.19e-05	Q1	UV-endonuclease UvdE
			BBA_06718	T(0.221)AS(0.779)LLFQSFVGAEDK	939	S	0.77892	0.424	1.96e-05	Q1	WD repeat domain-containing protein mip1
			BBA_06718	NHS(1)PDGHDHRPSTAPGRK	41	S	1	2.228	0.000827	Q4	WD repeat domain-containing protein mip1
			BBA_06719	AEGPEEYRNVS(1)DDEDMSTPQEK	452	S	0.999999	1.813	0.000568	Q3	Aspartyl-tRNA synthetase
			BBA_06729	RPS(1)FGS(1)LLR	17	S	1	0.604	0.0277	Q2	Cell division/GTP binding protein
			BBA_06729	RVS(0.967)S(0.033)QTMIR	480	S	0.96681	0.661	0.0369	Q2	Cell division/GTP binding protein
			BBA_06733	RLS(0.976)APS(0.024)HWLLDK	13	S	0.976105	0.424	0.000706	Q1	40S ribosomal protein S4
			BBA_06739	RGS(1)LENVAGLDDLQEWRK	485	S	1	2.143	0.000412	Q4	Pantothenate kinase
			BBA_06742	GGLEGAWRPPS(1)LPR	470	S	1	2.18	8.07e-07	Q4	HET domain-containing protein
			BBA_06746	RIS(0.999)WT(0.001)VLFR	50	S	0.999473	0.539	0.00515	Q2	60S ribosomal protein L24
			BBA_06746	QVS(1)KMGAK	143	S	1	6.372	0.000287	Q4	60S ribosomal protein L24
			BBA_06748	LAESYQAMS(1)K	127	S	0.99957	0.342	0.000319	Q1	Nascent polypeptide-associated complex subunit beta
			BBA_06761	GCENKAGEAS(0.012)GS(0.205)S(0.782)PR	325	S	0.782445	18.143	3.93e-06	Q4	C2H2 finger domain protein
			BBA_06767	S(1)PLAVIPK	79	S	1	0.605	0.00139	Q2	Uncharacterized protein
			BBA_06769	HS(1)VENPLHR	1447	S	1	0.435	0.000219	Q1	Phospholipid-transporting ATPase
			BBA_06769	LS(0.938)T(0.062)DRPR	1456	S	0.938409	0.169	0.000172	Q1	Phospholipid-transporting ATPase
			BBA_06769	PDS(0.987)LT(0.013)PEAAAADGADLDKVQTQR	4	S	0.986978	1.982	0.0021	Q3	Phospholipid-transporting ATPase
			BBA_06769	MRAS(1)MDR	1470	S	1	1.839	0.000108	Q3	Phospholipid-transporting ATPase
			BBA_06775	SWLDNIDIVADGES(1)PQK	441	S	1	0.336	7.28e-05	Q1	TPR Domain containing protein
			BBA_06787	T(0.838)S(0.162)PLTQGPNR	89	T	0.837617	0.643	0.00013	Q2	Hsp70-like protein
			BBA_06788	RHT(1)ASTPMGYR	160	T	0.999541	0.487	0.000462	Q1	Phosphotransferase
			BBA_06813	NIIIS(0.997)PS(0.003)K	574	S	0.996949	0.452	0.000169	Q1	DNA mismatch repair protein MutL
			BBA_06817	TETGANGESAATNGVAGS(0.999)PELT(0.001)K	342	S	0.999289	1.578	2.44e-05	Q3	SWI/SNF complex protein
			BBA_06819	S(0.037)KS(0.963)PAPGK	357	S	0.963229	0.268	5.75e-05	Q1	Adenylyl cyclase-associated protein
			BBA_06839	IT(0.008)VVDS(0.079)LS(0.914)LPPS(0.999)PAPS(1)S(1)PRNGR	33	S	0.999819	1.671	0.0256	Q3	Cystathionine beta-lyase
			BBA_06842	NNELKEHFAS(1)PK	74	S	1	0.334	0.000151	Q1	Nuclear protein export protein Yrb2
			BBA_06851	RPS(1)DYEGDQTK	151	S	0.999749	0.593	0.0108	Q2	Vps52/Sac2 family protein
			BBA_06851	S(0.002)FS(0.998)PLPR	26	S	0.997892	2.285	0.000352	Q4	Vps52/Sac2 family protein
			BBA_06859	NPFIAS(1)KEQLVS(1)GGNT(0.999)PLMY(0.001)AGEK	804	S	1	0.316	0.000378	Q1	Class V chitin synthase
			BBA_06859	NPFIAS(1)KEQLVS(1)GGNT(1)PLMYAGEK	810	S	1	0.536	0.00198	Q2	Class V chitin synthase
			BBA_06859	NPFIAS(1)KEQLVS(1)GGNT(1)PLMYAGEK	814	T	1	0.594	0.00362	Q2	Class V chitin synthase
			BBA_06865	GNNPFDDDHAES(1)LRGVS(1)PRPMDQGQK	195	S	1	1.623	0.000263	Q3	Uncharacterized protein
			BBA_06865	GRQPS(1)RS(1)PGGGPR	175	S	1	6.617	0.000762	Q4	Uncharacterized protein
			BBA_06865	GRQPS(1)RS(1)PGGGPR	177	S	1	6.665	0.000754	Q4	Uncharacterized protein
			BBA_06867	IRQS(0.998)LS(0.002)R	59	S	0.998047	0.493	0.00138	Q1	Major facilitator superfamily transporter
			BBA_06872	ILAGLDGGS(1)EFSK	87	S	1	0.525	0.000465	Q2	Aspartyl-tRNA synthetase
			BBA_06872	AQS(0.994)PS(0.006)HTGVHSEATRK	65	S	0.993713	1.655	6.79e-05	Q3	Aspartyl-tRNA synthetase
			BBA_06891	LANDT(1)AS(1)EDADAGVS(1)AAEATAKPK	415	S	1	0.651	0.00182	Q2	Uncharacterized protein
			BBA_06891	LANDT(1)AS(1)EDADAGVS(1)AAEATAKPK	413	T	1	0.651	0.00182	Q2	Uncharacterized protein
			BBA_06892	MT(1)VAQLK	610	T	1	0.166	0.000508	Q1	Ku70 protein
			BBA_06894	LIAMGVSQDPS(1)VFK	349	S	1	0.133	0.00501	Q1	Cell division/GTP binding protein
			BBA_06902	LAPLSYLGS(1)PDHR	29	S	0.999995	1.828	0.000146	Q3	Fungal specific transcription factor
			BBA_06907	S(1)FINSVR	1259	S	0.999999	0.66	0.0047	Q2	Histidine acid phosphatase
			BBA_06913	RIEELDKT(1)DEEGTNGDK	447	T	1	0.584	0.000782	Q2	Nuclear segregation protein
			BBA_06919	RLS(0.999)PT(0.001)LQR	286	S	0.998537	0.546	0.00112	Q2	SH3 domain-containing protein
			BBA_06934	AS(0.997)FS(0.003)QADR	780	S	0.996694	2.587	0.000415	Q4	Uncharacterized protein
			BBA_06946	RDS(1)PPATVK	7	S	1	1.619	2.41e-05	Q3	Bromodomain associated domain-containing protein
			BBA_06951	DY(0.036)S(0.964)PRKEDR	211	S	0.96443	13.796	2.98e-05	Q4	Pre-mRNA-splicing factor srp1
			BBA_06951	DY(0.994)S(0.006)PRKEDR	210	Y	0.994215	5.402	1.78e-05	Q4	Pre-mRNA-splicing factor srp1
			BBA_06953	DS(0.071)S(0.929)PAQKR	148	S	0.929163	0.646	0.00866	Q2	Fimbrin-like protein
			BBA_06955	VDEFLNS(0.002)LDGT(0.998)PNKGK	100	T	0.998471	0.654	0.000304	Q2	Putative enolase
			BBA_06958	PPAKQWDNEDS(1)ES(1)DT(0.997)PPT(0.297)S(0.706)PVVAAPR	12	S	0.999999	2.11	0.000207	Q4	Eukaryotic translation initiation factor 3 subunit J
			BBA_06958	PPAKQWDNEDS(1)ES(1)DT(1)PPT(0.294)S(0.706)PVVAAPR	14	S	0.999994	2.571	0.000203	Q4	Eukaryotic translation initiation factor 3 subunit J
			BBA_06958	PPAKQWDNEDS(1)ES(1)DT(1)PPT(0.294)S(0.706)PVVAAPR	16	T	0.999694	2.571	0.000203	Q4	Eukaryotic translation initiation factor 3 subunit J
			BBA_06961	S(0.004)VT(0.996)DPFRPGAAAK	376	T	0.996406	0.447	1.68e-07	Q1	Oocyte zinc finger protein XlCOF20
			BBA_06962	T(0.009)ES(0.991)EVIVEK	590	S	0.991054	0.459	2.23e-05	Q1	Uncharacterized protein
			BBA_06962	WTT(0.001)GGNS(0.999)WDWSGTTGAPAEAK	317	S	0.998517	0.646	1.44e-06	Q2	Uncharacterized protein
			BBA_06962	GVDLEPEPEPASVPEPDPVDS(0.004)WGGWS(0.996)AAGK	647	S	0.995884	0.653	0.0016	Q2	Uncharacterized protein
			BBA_06962	EAGIPGSFPIDDEDPDFVVADT(0.022)S(0.955)PFT(0.022)DK	1280	S	0.955216	0.517	7.85e-05	Q2	Uncharacterized protein
			BBA_06963	MNS(1)RPQS(1)PVPDYISR	624	S	0.999857	1.691	0.000463	Q3	M protein repeat protein
			BBA_06963	APTQASAVPAAAKIT(1)PNAS(1)R	68	T	0.999993	1.991	0.000169	Q3	M protein repeat protein
			BBA_06963	GDKMNS(0.127)RPQS(0.934)PVPDY(0.928)IS(0.012)R	629	Y	0.927523	1.664	0.00204	Q3	M protein repeat protein
			BBA_06970	S(0.961)GGGLT(0.039)FNEDALAK	14	S	0.961327	0.612	0.00132	Q2	Ribosome biogenesis protein MAK21
			BBA_06980	RKS(1)QPLPGWK	465	S	1	2.177	0.00346	Q4	LIM domain-containing protein
			BBA_06983	S(0.994)PEDS(0.006)FK	16	S	0.994421	0.542	0.000737	Q2	Fungal specific transcription factor
			BBA_06985	EQS(1)PILVAQPVAR	590	S	1	0.602	0.000307	Q2	SH3 domain-containing protein
			BBA_06985	ESGGSAGAALPS(0.028)S(0.972)PAPISQQT(0.056)S(0.943)GNKEWK	451	S	0.972304	1.976	6.17e-05	Q3	SH3 domain-containing protein
			BBA_06985	RDDRPT(1)PVK	312	T	1	0.354	0.000351	Q1	SH3 domain-containing protein
			BBA_06988	S(1)PGGLNLDFFK	26	S	1	0.178	5.63e-06	Q1	BZIP-type transcription factor
			BBA_06990	NDS(1)PMSEFGDLRR	617	S	0.999795	1.829	4.78e-06	Q3	Putative response regulator receiver RIM15p
			BBA_06990	GKAPTPQQLAIS(1)PQK	1443	S	1	1.672	1.33e-05	Q3	Putative response regulator receiver RIM15p
			BBA_06990	RQES(0.958)PS(0.041)RGAT(0.028)QPS(0.486)S(0.486)PLR	652	S	0.958135	3.814	8.19e-06	Q4	Putative response regulator receiver RIM15p
			BBA_06990	RLS(1)EPLATDDFGNFSFK	1270	S	1	2.061	2.58e-06	Q4	Putative response regulator receiver RIM15p
			BBA_06990	AATTIGAS(1)PVKGK	1428	S	0.999999	2.607	0.000403	Q4	Putative response regulator receiver RIM15p
			BBA_06990	KPT(1)GDWEEGGLGITESDIFSPGTEGAPK	1730	T	1	1.655	0.000307	Q3	Putative response regulator receiver RIM15p
			BBA_06993	DVAEQPALDS(0.032)S(0.892)AT(0.076)FR	1696	S	0.891579	0.406	0.0002	Q1	ABC transporter
			BBA_06993	LGS(1)LLLGSDSK	1930	S	1	0.404	0.00214	Q1	ABC transporter
			BBA_06993	ERDS(1)IAKDDEPVK	830	S	1	0.528	0.0012	Q2	ABC transporter
			BBA_06998	GS(0.025)RS(0.975)PLAR	59	S	0.974566	1.796	0.00118	Q3	ATROPHIN-1 protein
			BBA_06998	RLS(1)FNLLNR	463	S	1	2.375	0.000144	Q4	ATROPHIN-1 protein
			BBA_07000	RS(1)EQFDGGEIVTGK	71	S	0.999999	0.603	0.00204	Q2	PAPA-1-like region family protein
			BBA_07001	DVGT(0.004)QT(0.134)S(0.862)FSEALPAAGQGATNSKEEAK	245	S	0.862001	1.711	0.00112	Q3	Peroxin 14/17
			BBA_07006	PAEPVS(0.999)PQKPY(0.001)QPQAGQPGGR	791	S	0.998709	0.201	0.000939	Q1	Protein kinase C
			BBA_07013	LES(0.012)S(0.012)RS(0.891)PS(0.065)T(0.021)EGAK	50	S	0.890677	1.567	0.000428	Q3	SET domain-containing protein
			BBA_07013	GIKLES(0.547)S(0.601)RS(0.852)PS(0.941)T(0.059)EGAK	52	S	0.940793	1.741	0.0111	Q3	SET domain-containing protein
			BBA_07014	RNS(1)T(1)PERLPPVGDIMGT(1)PK	250	T	1	0.632	0.00387	Q2	Uncharacterized protein
			BBA_07016	QPS(1)WGQR	84	S	1	0.648	0.000356	Q2	Voltage gated chloride channel
			BBA_07016	SPRPIGRLS(1)R	64	S	0.999866	1.637	0.018	Q3	Voltage gated chloride channel
			BBA_07022	VLNAIS(1)PQKK	188	S	1	0.615	0.00129	Q2	A49-like RNA polymerase I associated factor
			BBA_07029	GKS(1)LDIKR	711	S	1	0.292	0.000486	Q1	RhoGAP domain-containing protein
			BBA_07029	T(0.003)AS(0.997)NASAGAESVR	318	S	0.996888	0.598	0.00439	Q2	RhoGAP domain-containing protein
			BBA_07029	AAELQHPQS(1)PGAAIEDAASVSVEATNKTE	845	S	1	1.602	0.00138	Q3	RhoGAP domain-containing protein
			BBA_07029	T(0.05)AS(0.156)NAS(0.793)AGAES(0.001)VRR	321	S	0.792575	2.142	0.00649	Q4	RhoGAP domain-containing protein
			BBA_07035	KY(1)PS(1)DLLQK	379	S	1	0.374	1.6e-05	Q1	Glycosyltransferase family 57
			BBA_07035	AMAS(1)PASHKPR	5	S	0.999989	0.659	0.000343	Q2	Glycosyltransferase family 57
			BBA_07035	KY(1)PS(1)DLLQK	377	Y	1	0.374	1.6e-05	Q1	Glycosyltransferase family 57
			BBA_07037	EES(1)DEDMGFGLFD	101	S	1	0.355	2.99e-05	Q1	60S acidic ribosomal protein P2, putative
			BBA_07038	APRVT(1)PPAPAPVPKPTQASSAAQR	48	T	0.999999	1.921	0.000222	Q3	Chromatin SPT2
			BBA_07039	KTNTLGLTPGTGEES(1)EDDEGEEK	294	S	0.999999	0.663	5.12e-05	Q2	Nuclear fragile X mental retardation-interacting protein 1
			BBA_07046	S(0.15)S(0.85)RPGTATGSVIGGK	1320	S	0.850094	0.544	3.11e-07	Q2	ATPase protein
			BBA_07052	LAPLS(1)PPRPAFAK	740	S	1	0.307	0.000891	Q1	Uncharacterized protein
			BBA_07052	S(0.955)S(0.045)GGGFLK	324	S	0.954881	0.651	0.000528	Q2	Uncharacterized protein
			BBA_07052	NNRDEEY(0.033)S(0.001)AVS(0.075)T(0.075)ET(0.815)PRR	367	T	0.814755	1.826	0.000951	Q3	Uncharacterized protein
			BBA_07054	PAVEAARPS(0.933)T(0.067)EQPR	27	S	0.932864	0.655	0.000935	Q2	C6 zinc finger domain-containing protein
			BBA_07055	PRPVS(0.91)T(0.09)NFDSR	642	S	0.909632	0.646	0.00539	Q2	Serine/threonine-protein kinase ppk30
			BBA_07055	GRPQPS(0.994)PAPS(0.004)QQT(0.002)AS(0.001)GDSSKR	404	S	0.994017	2.246	0.00176	Q4	Serine/threonine-protein kinase ppk30
			BBA_07055	S(0.001)LS(0.999)PVKNR	917	S	0.998597	3.911	0.000772	Q4	Serine/threonine-protein kinase ppk30
			BBA_07055	PQVRPDT(1)PET(1)PKFENVR	618	T	1	0.457	0.000255	Q1	Serine/threonine-protein kinase ppk30
			BBA_07055	PQVRPDT(1)PET(1)PKFENVR	621	T	1	0.521	7.61e-05	Q2	Serine/threonine-protein kinase ppk30
			BBA_07066	S(0.106)S(0.13)S(0.762)AS(0.002)AVALKK	54	S	0.762352	2.29	0.00189	Q4	Putative Zn(II)2Cys6 transcription factor
			BBA_07079	GAS(0.999)PS(0.001)LGIR	503	S	0.998805	0.652	2.11e-05	Q2	Uncharacterized protein
			BBA_07079	DVAT(0.025)PPRS(0.948)PT(0.027)K	517	S	0.947687	0.517	0.000117	Q2	Uncharacterized protein
			BBA_07079	AIEGAFELPATKPRPS(0.192)S(0.808)PR	188	S	0.807587	2.479	0.00111	Q4	Uncharacterized protein
			BBA_07079	DVAT(1)PPRS(0.285)PT(0.715)K	513	T	0.999812	0.43	9.98e-05	Q1	Uncharacterized protein
			BBA_07079	FELGT(0.878)PT(0.122)IGR	236	T	0.877717	0.647	3.97e-05	Q2	Uncharacterized protein
			BBA_07080	S(0.103)PS(0.855)S(0.042)IS(1)LEYVK	843	S	0.855035	0.269	2.15e-05	Q1	PX domain-containing protein
			BBA_07080	S(0.103)PS(0.855)S(0.042)IS(1)LEYVK	846	S	0.999706	0.227	6.07e-06	Q1	PX domain-containing protein
			BBA_07080	AS(0.036)S(0.964)LAPPLR	834	S	0.963872	0.648	0.00172	Q2	PX domain-containing protein
			BBA_07080	DTANNLFADIDGNVGNIGIVKPAS(0.572)RS(0.572)S(0.856)GEIER	400	S	0.856416	2.259	0.000254	Q4	PX domain-containing protein
			BBA_07081	SDKANIEAT(0.136)S(0.864)DEDEDED	152	S	0.864151	1.516	0.0337	Q3	Transcriptional Coactivator p15
			BBA_07081	RRAS(0.2)VT(0.798)EPS(0.002)DANDVEVAHK	10	T	0.798019	2.81	0.000782	Q4	Transcriptional Coactivator p15
			BBA_07103	S(0.109)KS(0.891)FELR	775	S	0.890935	0.516	0.00179	Q2	Phospholipid-transporting ATPase
			BBA_07109	ALLY(0.998)S(1)GDLRAAHHDDY(0.002)R	150	S	0.999582	0.529	0.00206	Q2	LipA and NB-ARC domain-containing protein
			BBA_07109	ALLY(0.998)S(1)GDLRAAHHDDY(0.002)R	149	Y	0.998395	0.529	0.00206	Q2	LipA and NB-ARC domain-containing protein
			BBA_07116	S(1)RPGLGR	1102	S	1	0.498	8e-05	Q1	Sec7 domain-containing protein
			BBA_07124	TAPLDTAS(0.999)LS(0.001)STK	761	S	0.998877	0.657	0.00948	Q2	Ubiquitin carboxyl-terminal hydrolase
			BBA_07128	ALS(1)EMDIDSDSKPAK	161	S	0.999997	0.337	1.59e-05	Q1	26S proteasome non-ATPase regulatory subunit 3
			BBA_07128	ALSEMDIDS(0.993)DS(0.007)KPAK	167	S	0.99325	0.55	8.67e-06	Q2	26S proteasome non-ATPase regulatory subunit 3
			BBA_07154	LPT(0.045)PPS(0.955)LPGFLSK	447	S	0.954551	0.024	3.76e-05	Q1	5'-AMP-activated protein kinase
			BBA_07154	T(0.01)PGLNRT(0.03)DS(0.96)EMAEAHLIPS(0.474)GS(0.474)IT(0.052)DMYNARPPR	181	S	0.959899	1.604	0.00321	Q3	5'-AMP-activated protein kinase
			BBA_07154	KS(0.031)S(0.967)AVS(0.001)QATFDDEDSHELRVDR	248	S	0.967457	1.783	0.000474	Q3	5'-AMP-activated protein kinase
			BBA_07154	KS(0.229)S(0.78)AVS(0.991)QATFDDEDSHELRVDR	251	S	0.990748	1.65	0.000619	Q3	5'-AMP-activated protein kinase
			BBA_07172	KADADT(0.002)ALS(0.996)GS(0.002)ESVATATGSK	223	S	0.996103	1.622	0.000172	Q3	Signal sequence receptor alpha chain
			BBA_07181	ADAAINKS(1)D	169	S	1	1.726	0.000464	Q3	Protein YOP1
			BBA_07185	S(1)LVHLADGLHKPPK	347	S	1	0.242	2.5e-05	Q1	Aspartokinase
			BBA_07186	S(0.169)S(0.831)PAPPGGVK	520	S	0.830502	0.556	0.00059	Q2	Exocyst complex component Sec10
			BBA_07187	AIGS(1)PFK	23	S	1	0.487	0.000273	Q1	Serine/threonine-protein kinase crk1
			BBA_07189	KFS(0.997)MS(0.003)QR	339	S	0.996802	0.559	0.00157	Q2	Uncharacterized protein
			BBA_07189	AAASASNNNAS(0.998)NT(0.179)S(0.823)LGRR	713	S	0.99806	1.867	1.08e-05	Q3	Uncharacterized protein
			BBA_07189	VATT(0.001)AET(0.054)ADS(0.945)RGVS(0.972)PVT(0.003)T(0.001)PY(0.023)EDAEER	819	S	0.945155	2.145	0.0001	Q4	Uncharacterized protein
			BBA_07195	VQRS(1)PAKPR	816	S	1	1.793	0.0014	Q3	AP-3 complex subunit delta
			BBA_07196	LAFQEPES(0.948)S(0.052)PK	169	S	0.948041	0.284	4.37e-05	Q1	GTPase activating protein
			BBA_07196	T(0.015)DS(0.982)LT(0.28)KGT(0.695)PT(0.029)R	801	S	0.981678	0.62	0.000673	Q2	GTPase activating protein
			BBA_07196	DRS(1)S(0.999)GGAET(0.001)RFPIQTSPTANNER	733	S	0.999518	1.664	0.000363	Q3	GTPase activating protein
			BBA_07205	LKS(1)FDS(1)DFES(1)DDDTDAK	708	S	1	0.555	0.00155	Q2	Histone H3 methyltransferase complex protein
			BBA_07205	LKS(1)FDS(1)DFES(1)DDDTDAK	711	S	1	0.555	0.00155	Q2	Histone H3 methyltransferase complex protein
			BBA_07205	LKS(1)FDS(1)DFES(1)DDDTDAK	715	S	1	0.555	0.00155	Q2	Histone H3 methyltransferase complex protein
			BBA_07232	AGNVLPES(0.009)AS(0.991)PK	489	S	0.990787	0.57	0.000652	Q2	Glycosyl transferase, family 8
			BBA_07239	AT(0.001)AT(0.999)DEEEPDVIKQWR	110	T	0.999223	2.695	5.51e-05	Q4	Clathrin light chain
			BBA_07243	MKDT(0.008)DS(0.992)EEEIMEAFK	95	S	0.991924	0.295	6.42e-05	Q1	Calmodulin-like protein
			BBA_07248	PAS(0.005)S(0.029)WS(0.959)AT(0.007)TPK	303	S	0.95928	0.421	1.41e-07	Q1	Sec7-domain protein
			BBA_07248	KS(0.999)T(0.001)ELDEMDAEEQDLLR	1089	S	0.998963	0.566	4.5e-05	Q2	Sec7-domain protein
			BBA_07248	LRQNS(1)DLAR	394	S	1	1.842	0.0123	Q3	Sec7-domain protein
			BBA_07248	DRRES(0.955)S(0.045)AS(0.001)ANTATALSFR	1260	S	0.954654	1.575	5.72e-05	Q3	Sec7-domain protein
			BBA_07248	FRRS(1)NDIPR	161	S	1	2.611	0.000218	Q4	Sec7-domain protein
			BBA_07248	LSASENDPVT(0.995)PT(0.005)DLCIAR	1024	T	0.99486	1.817	0.00338	Q3	Sec7-domain protein
			BBA_07252	WQTSPELMLT(0.086)S(0.914)PLMQPQTESVVIDPQPK	475	S	0.913632	0.661	0.00059	Q2	F-box protein
			BBA_07252	T(0.015)T(0.05)S(0.935)LDRIPLLDDYTTANSTGFDGGAR	516	S	0.934692	1.526	0.00122	Q3	F-box protein
			BBA_07253	ESTPGAS(1)PRR	684	S	0.999968	1.708	0.00134	Q3	WD domain-containing protein
			BBA_07253	DCGVDVNGT(0.06)AAS(0.94)DGEKTKDAK	120	S	0.939996	2.039	0.0056	Q4	WD domain-containing protein
			BBA_07255	S(0.999)AS(0.975)PRPGRDENDT(0.026)GR	24	S	0.998548	0.523	4.62e-05	Q2	RNA recognition domain-containing protein
			BBA_07255	S(0.996)AS(0.997)PRPGRDENDT(0.007)GR	26	S	0.996674	0.523	4.62e-05	Q2	RNA recognition domain-containing protein
			BBA_07255	S(0.999)AS(0.982)PT(0.019)AHPDSGSK	41	S	0.998918	0.556	0.000114	Q2	RNA recognition domain-containing protein
			BBA_07255	S(0.999)AS(0.982)PT(0.019)AHPDSGSK	43	S	0.981976	0.556	0.000114	Q2	RNA recognition domain-containing protein
			BBA_07255	ESAAGGSGGYADS(0.008)AS(0.045)RS(0.947)EPR	320	S	0.946761	0.593	0.000504	Q2	RNA recognition domain-containing protein
			BBA_07255	ARPRT(1)PT(1)PGK	153	T	1	1.576	0.000898	Q3	RNA recognition domain-containing protein
			BBA_07261	IGPLGLS(1)PK	38	S	1	0.572	0.000976	Q2	60S ribosomal protein L12
			BBA_07270	EEDPFAAPLS(1)PPAAEYDFADDLDIPK	263	S	1	0.45	0.00198	Q1	Uncharacterized protein
			BBA_07271	FVFS(1)DDEDDS(1)DKEEVLTAANIEGLSKK	119	S	1	1.729	7.28e-06	Q3	NOL1/NOP2/sun family protein
			BBA_07271	FVFS(1)DDEDDS(1)DKEEVLTAANIEGLSKK	125	S	1	1.729	7.28e-06	Q3	NOL1/NOP2/sun family protein
			BBA_07273	DVDRFS(1)GAYNPR	1126	S	0.999999	0.534	0.000295	Q2	Myosin
			BBA_07306	S(1)GTFGPEGQPPWGVK	395	S	0.999808	0.202	3.29e-05	Q1	Uncharacterized protein
			BBA_07318	S(1)IGNLS(1)IEPGSAPDLELRPR	157	S	0.999996	0.607	0.0038	Q2	Hydrolase-like protein
			BBA_07318	RS(1)HDS(1)WGKK	173	S	1	0.666	0.000269	Q2	Hydrolase-like protein
			BBA_07318	RS(1)HDS(1)WGKK	176	S	1	0.666	0.000269	Q2	Hydrolase-like protein
			BBA_07318	EMLYMS(0.036)S(0.964)KER	193	S	0.964442	0.648	0.00159	Q2	Hydrolase-like protein
			BBA_07325	AAALGEDDEFEDFPVDDWPEDQT(1)EAAQGSGQTK	48	T	0.99998	1.983	0.00181	Q3	Uncharacterized protein
			BBA_07326	DAAEGYAT(1)DKEGIPDGWMGLDCGK	301	T	0.999991	0.597	0.0102	Q2	Phosphoglycerate kinase
			BBA_07357	RT(0.502)T(0.502)WRVIEES(0.997)DR	256	S	0.996857	9.154	1.88e-05	Q4	TPR domain protein
			BBA_07357	RT(0.829)T(0.829)WRVIEES(0.342)DR	248	T	0.829006	14.961	3.28e-06	Q4	TPR domain protein
			BBA_07357	RT(0.829)T(0.829)WRVIEES(0.342)DR	249	T	0.829006	14.961	3.28e-06	Q4	TPR domain protein
			BBA_07359	T(0.189)S(0.81)PT(0.001)HEAAERVPTVR	3	S	0.809865	2.256	0.0013	Q4	Uncharacterized protein
			BBA_07365	VPS(0.948)IT(0.052)ATILANAPTLASGNTTR	525	S	0.947564	0.592	0.00126	Q2	Kinesin-like protein
			BBA_07379	GDVS(0.999)ES(0.001)ELVVSK	394	S	0.999013	0.292	0.00185	Q1	Transferase family protein
			BBA_07394	S(0.006)ES(0.964)PT(0.031)KPAEPSR	382	S	0.963671	0.528	0.000594	Q2	Transcriptional corepressor, putative
			BBA_07395	TPSTDALRGT(1)PDPTPNGDEQNEEEENKGEATEK	458	T	0.999669	0.486	0.00027	Q1	Bud site selection protein
			BBA_07403	FEEPS(0.023)KPAS(0.977)NGNAEATGEDAASAGDSAPAPR	264	S	0.976876	1.748	0.000556	Q3	Uncharacterized protein
			BBA_07403	SVPDTPANT(0.018)GT(0.982)PAGGT(1)PRPVLDISQEPISKPEAEAK	164	T	0.982305	1.784	0.000155	Q3	Uncharacterized protein
			BBA_07403	SVPDTPANT(0.018)GT(0.982)PAGGT(1)PRPVLDISQEPISKPEAEAK	169	T	0.999728	1.712	0.000232	Q3	Uncharacterized protein
			BBA_07403	KKAT(1)PAPVGR	296	T	1	2.248	0.000873	Q4	Uncharacterized protein
			BBA_07404	GS(0.99)PGPQAY(0.01)PR	952	S	0.989725	0.494	1.51e-05	Q1	DUF221 family protein
			BBA_07404	GYQPLDS(1)GRAS(1)PVPR	989	S	0.999996	0.607	6.81e-05	Q2	DUF221 family protein
			BBA_07428	HGS(1)AGPDGRFEAPISVK	470	S	1	2.026	4.61e-06	Q4	D-3-phosphoglycerate dehydrogenase
			BBA_07430	S(0.962)S(0.037)T(0.001)NLAGLLSR	80	S	0.962007	1.526	0.0057	Q3	GTPase binding protein Rid1
			BBA_07430	S(0.968)KS(0.597)PT(0.416)KS(0.018)AFPSLK	40	S	0.968292	2.962	0.001	Q4	GTPase binding protein Rid1
			BBA_07436	RPIS(1)EILR	164	S	1	0.643	0.00578	Q2	KH domain-containing protein
			BBA_07438	S(0.963)VT(0.036)T(0.001)MDSGVTLVDK	237	S	0.963401	0.339	4.92e-05	Q1	PAK kinase
			BBA_07438	KKS(1)GFSGFVNSLVGSQK	283	S	0.999517	0.195	0.000368	Q1	PAK kinase
			BBA_07442	DSLLGLDFLGESSAPPRPS(0.193)S(0.759)T(0.037)PAT(0.003)QT(0.005)QS(0.005)RPDLK	222	S	0.758609	1.788	0.00187	Q3	Stromal membrane-associated protein
			BBA_07446	DSNVAGNDSAASGDDGT(0.999)PVRERPAT(0.001)DVVSSAR	160	T	0.998615	1.616	0.00516	Q3	Arid/bright DNA binding domain-containing protein
			BBA_07484	RES(1)PMVQDHDMEGVELYPVSR	622	S	1	1.645	0.00184	Q3	Uncharacterized protein
			BBA_07485	AGAGADGDS(1)DDDDEEEGNGKQQFDTEYDR	1024	S	1	1.569	0.00373	Q3	Pre-rRNA processing protein Rrp12
			BBA_07491	GEPY(0.04)S(0.957)PIS(0.003)SK	196	S	0.956811	0.491	0.00123	Q1	Uncharacterized protein
			BBA_07491	FKDESDKS(0.008)DAGS(0.992)IK	644	S	0.99176	0.591	0.00212	Q2	Uncharacterized protein
			BBA_07491	GPGS(1)IGGMSLPGGPGR	509	S	0.999991	1.52	0.00033	Q3	Uncharacterized protein
			BBA_07493	S(0.999)GDYDRYDADPQVLSDDFAGMR	275	S	0.999351	1.713	0.000241	Q3	CUE domain-containing protein
			BBA_07493	PLEMDDDDVQDTSIVAIDGT(0.009)AT(0.973)PT(0.018)K	49	T	0.972684	0.512	4.36e-05	Q2	CUE domain-containing protein
			BBA_07506	FKQQS(1)AEQTPFLR	261	S	0.999873	4.361	4.58e-06	Q4	Ctl transporter
			BBA_07509	DHLGFPIS(1)PR	103	S	1	0.561	0.00118	Q2	CHY zinc finger protein
			BBA_07546	VWS(1)EEADAKK	165	S	1	0.604	0.00432	Q2	Peroxin Pex22-like protein
			BBA_07546	DRGPRPGPDS(1)QPR	80	S	1	2.304	0.0145	Q4	Peroxin Pex22-like protein
			BBA_07546	T(1)PS(1)PQQFFDSTGK	121	S	1	2.125	1.46e-05	Q4	Peroxin Pex22-like protein
			BBA_07546	T(1)PS(1)PQQFFDSTGK	119	T	1	2.051	1.44e-05	Q4	Peroxin Pex22-like protein
			BBA_07547	S(0.998)PAT(0.002)AVAIPTPATK	2	S	0.997709	1.572	0.0216	Q3	SAGA complex subunit Spt20
			BBA_07553	VQT(1)GLEGPK	9	T	1	0.288	0.000415	Q1	Glutamate decarboxylase
			BBA_07554	RKS(1)FLEK	528	S	1	0.654	0.00245	Q2	MFS quinate transporter QutD
			BBA_07558	EHADAGLAQS(1)PRLPVR	690	S	1	0.613	0.00207	Q2	SH3 domain-containing protein
			BBA_07558	S(0.004)PS(0.996)VPAPVPAPAAAAVLPK	139	S	0.996484	1.52	3.81e-05	Q3	SH3 domain-containing protein
[truncated: 564 more rows]
