# Supplementary material for: Proteomic and Phosphoryproteomic Investigations Reveal that Autophagy-Related Protein 1, a Protein Kinase for Autophagy Initiation, Synchronously Deploys Phosphoregulation on the Ubiquitin-Like Conjugation System in the Mycopathogen Beauveria bassiana
Source: mSystems. 2022 Feb 8;7(1):e01463-21. doi: 10.1128/msystems.01463-21 (PMC8823290; doi:10.1128/msystems.01463-21)
Supplement: DATA SET S2 [file msystems.01463-21-sd002.xlsx]

## Sheet: DAP
		Data set S2 The differentially altered proteins in DBbatg1 mutant during asexual development in Beauveria bassiana
		Gene name	WT1	WT2	ATG1	ATG2	ATG/WT Ratio	ATG/WT P value	Protein description	Quant category
		BBA_00025	1.396	1.406	0.683	0.629	0.468	0.00295	Uncharacterized protein	Q1
		BBA_00155	1.755	1.447	0.355	0.589	0.295	0.044	60S ribosomal protein L11	Q1
		BBA_00208	1.526	1.474	0.735	0.707	0.481	0.00126	40S ribosomal protein S2	Q1
		BBA_00242	1.218	1.224	0.507	0.398	0.371	0.0143	SH3 domain-containing protein	Q1
		BBA_00246	1.552	1.323	0.639	0.611	0.435	0.00983	Cutinase-like protein	Q1
		BBA_00352	1.445	1.464	0.659	0.57	0.422	0.00703	Proliferating cell nuclear antigen	Q1
		BBA_00418	1.502	1.38	0.613	0.611	0.425	0.00245	C2H2 transcription factor	Q1
		BBA_00650	1.337	1.535	0.565	0.677	0.432	0.0179	NADH-ubiquinone oxidoreductase 23 kDa subunit	Q1
		BBA_00736	1.863	1.928	0.267	0.306	0.151	0.00138	Uncharacterized protein	Q1
		BBA_00742	1.58	1.521	0.508	0.529	0.334	0.000643	Stress responsive A/B barrel domain protein	Q1
		BBA_00764	1.736	1.635	0.604	0.4	0.298	0.0274	Ubiquitin-conjugating enzyme E2	Q1
		BBA_00766	1.566	1.549	0.6	0.554	0.37	0.00164	Ribonuclease Trv, RNase Trv	Q1
		BBA_00767	1.384	1.666	0.566	0.522	0.357	0.00956	Uncharacterized protein	Q1
		BBA_00777	1.424	1.378	0.643	0.664	0.466	0.000906	Vacuolar protein sorting-associated protein	Q1
		BBA_00850	1.576	1.484	0.529	0.543	0.35	0.000976	Carboxypeptidase	Q1
		BBA_00966	1.516	1.469	0.625	0.549	0.393	0.00505	Enoyl reductase	Q1
		BBA_01107	1.622	1.594	0.495	0.49	0.306	7.25e-05	Rer1 family protein	Q1
		BBA_01198	1.451	1.339	0.656	0.646	0.467	0.00287	DOM34-interacting protein	Q1
		BBA_01244	1.399	1.337	0.662	0.688	0.493	0.00177	Mitogen-activated protein kinase	Q1
		BBA_01255	1.464	1.33	0.598	0.697	0.463	0.0135	Gar1 protein RNA binding region	Q1
		BBA_01317	1.433	1.399	0.717	0.551	0.448	0.0255	Glycoside hydrolase family 5	Q1
		BBA_01366	1.43	1.593	0.477	0.658	0.375	0.0281	Dopa decarboxylase (Aromatic L-amino acid decarboxylase)	Q1
		BBA_01428	1.408	1.423	0.589	0.69	0.452	0.00974	Histone chaperone	Q1
		BBA_01532	1.421	1.626	0.651	0.592	0.408	0.00837	Alpha,alpha-trehalose-phosphate synthase (UDP-forming)	Q1
		BBA_01574	1.726	1.499	0.473	0.488	0.298	0.00355	ADP-ribosylation factor family protein	Q1
		BBA_01608	1.415	1.577	0.526	0.6	0.376	0.00751	Acid proteinase PEPI	Q1
		BBA_01644	1.545	1.532	0.49	0.565	0.343	0.00439	Epsin-3 protein	Q1
		BBA_01735	1.33	1.407	0.709	0.643	0.494	0.00632	SAP domain-containing protein	Q1
		BBA_01833	1.393	1.367	0.674	0.645	0.478	0.00105	60S ribosomal protein L44 (L41)	Q1
		BBA_01856	1.271	1.476	0.647	0.697	0.489	0.0135	Nucleolar complex-associated protein	Q1
		BBA_02013	1.547	1.554	0.547	0.552	0.354	2.4e-05	Aggrecan core protein isoform 1	Q1
		BBA_02102	1.396	1.438	0.658	0.61	0.447	0.00254	Transcription factor btf3	Q1
		BBA_02160	1.655	1.42	0.555	0.501	0.343	0.00737	H+ symporter	Q1
		BBA_02224	1.679	1.631	0.417	0.458	0.264	0.00136	Uncharacterized protein	Q1
		BBA_02268	1.559	1.504	0.731	0.744	0.482	0.000749	Histone H4	Q1
		BBA_02343	1.488	1.53	0.535	0.576	0.368	0.00155	Amino acid permease	Q1
		BBA_02415	1.698	1.397	0.452	0.635	0.351	0.0328	Alpha/beta hydrolase fold protein	Q1
		BBA_02477	1.597	1.465	0.53	0.545	0.351	0.00187	Histone H2A	Q1
		BBA_02540	1.399	1.333	0.604	0.748	0.495	0.0231	LSM domain-containing protein	Q1
		BBA_02572	1.448	1.337	0.639	0.664	0.468	0.00338	LSM domain-containing protein	Q1
		BBA_02851	1.475	1.849	0.431	0.422	0.257	0.00695	Nuclear transport factor 2 domain-containing protein	Q1
		BBA_02873	1.492	1.571	0.51	0.591	0.359	0.00575	Sarcosine oxidase	Q1
		BBA_03015	1.672	1.484	0.398	0.589	0.313	0.0289	Class I hydrophobin	Q1
		BBA_03028	1.498	1.248	0.73	0.608	0.487	0.0308	Ubiquinol-cytochrome-c reductase cytochrome c1	Q1
		BBA_03158	1.73	1.703	0.44	0.324	0.223	0.0101	Deoxyhypusine synthase (DHS)	Q1
		BBA_03259	1.783	1.531	0.77	0.711	0.447	0.0113	40S ribosomal protein S14 (CRP2)	Q1
		BBA_03277	1.565	1.478	0.483	0.603	0.357	0.012	Glycosyltransferase family 57	Q1
		BBA_03304	1.444	1.398	0.595	0.663	0.443	0.00475	Preprotein translocase	Q1
		BBA_03322	1.517	1.303	0.6	0.674	0.452	0.0142	Dihydroceramide delta(4)-desaturase	Q1
		BBA_03394	1.411	1.406	0.626	0.66	0.457	0.00114	Fructose-1-6-bisphosphatase	Q1
		BBA_03421	1.355	1.463	0.661	0.622	0.455	0.00385	Glucose sorbosone dehydrogenase	Q1
		BBA_03501	1.409	1.517	0.599	0.635	0.422	0.00296	Cyclopropane-fatty-acyl-phospholipid synthase	Q1
		BBA_03529	1.333	1.397	0.671	0.685	0.497	0.00134	3~ exoribonuclease	Q1
		BBA_03580	1.403	1.611	0.678	0.614	0.429	0.00996	FkbM family methyltransferase	Q1
		BBA_03756	1.392	1.409	0.666	0.626	0.461	0.00166	Ribosomal protein S9/S16	Q1
		BBA_03908	1.188	1.753	0.557	0.63	0.404	0.0487	Endonuclease/Exonuclease/phosphatase protein	Q1
		BBA_03946	1.381	1.394	0.644	0.673	0.475	0.000911	Glycosyl hydrolase family 2	Q1
		BBA_04022	1.3	1.465	0.558	0.762	0.477	0.0461	Alpha/beta hydrolase	Q1
		BBA_04054	1.551	1.272	0.61	0.661	0.45	0.0177	C6 transcription factor	Q1
		BBA_04143	1.425	1.367	0.649	0.642	0.462	0.000774	Type 2A phosphatase activator TIP41	Q1
		BBA_04165	1.628	1.754	0.343	0.457	0.237	0.0103	ToxD-like zinc binding oxidoreductase	Q1
		BBA_04201	1.343	1.596	0.557	0.685	0.423	0.0235	Glutathione S-transferase II	Q1
		BBA_04241	1.705	1.584	0.438	0.441	0.267	0.000785	Phosphoesterase-like protein	Q1
		BBA_04254	1.427	1.488	0.653	0.572	0.42	0.00633	MAP kinase kinase	Q1
		BBA_04304	1.649	1.768	0.398	0.373	0.226	0.00102	Bem46-like protein	Q1
		BBA_04422	1.436	1.4	0.644	0.621	0.446	0.000754	3-beta hydroxysteroid dehydrogenase/isomerase	Q1
		BBA_04443	1.366	1.355	0.646	0.708	0.498	0.0043	Chromatin remodelling complex subunit	Q1
		BBA_04560	1.408	1.341	0.675	0.663	0.487	0.0013	Uncharacterized protein	Q1
		BBA_04753	1.542	1.657	0.445	0.512	0.299	0.00423	Concanavalin A-like lectin/glucanase	Q1
		BBA_04804	1.587	1.492	0.413	0.642	0.343	0.039	Tripeptidyl peptidase SED3	Q1
		BBA_04842	1.462	1.349	0.658	0.626	0.457	0.00363	CIA30 family protein	Q1
		BBA_05026	1.527	1.514	0.527	0.562	0.358	0.000995	SPOC domain-containing protein	Q1
		BBA_05127	1.468	1.443	0.601	0.633	0.424	0.00101	AMID-like mitochondrial oxidoreductase	Q1
		BBA_05173	1.455	1.45	0.618	0.609	0.422	7.64e-05	Cytochrome P450 CYP52G6	Q1
		BBA_05174	1.774	1.793	0.445	0.456	0.253	9.37e-05	Uncharacterized protein	Q1
		BBA_05175	1.769	1.77	0.341	0.39	0.207	0.0018	LCCL domain-containing protein	Q1
		BBA_05176	1.591	1.576	0.509	0.521	0.325	0.000125	Hybrid NRPS/PKS enzyme, putative	Q1
		BBA_05177	1.652	1.716	0.346	0.465	0.241	0.0106	Enoyl reductase	Q1
		BBA_05179	1.555	1.574	0.534	0.512	0.334	0.000399	Nonribosomal siderophore peptide synthase SidC	Q1
		BBA_05264	1.471	1.446	0.587	0.567	0.396	0.000434	Chitinase-like protein	Q1
		BBA_05297	1.432	1.381	0.64	0.755	0.496	0.0141	Uncharacterized protein	Q1
		BBA_05347	1.434	1.481	0.563	0.635	0.411	0.00485	Ncp1-like protein	Q1
		BBA_05348	1.512	1.402	0.576	0.632	0.415	0.00458	Beta-1,3-glucan-binding protein	Q1
		BBA_05632	1.777	1.832	0.358	0.249	0.168	0.0101	Phosphotransferase	Q1
		BBA_05752	1.552	1.542	0.556	0.494	0.339	0.00298	Uncharacterized protein	Q1
		BBA_05761	1.557	1.55	0.579	0.6	0.379	0.000343	Phosphate permease	Q1
		BBA_05830	1.662	1.451	0.529	0.58	0.356	0.00627	CHCH domain-containing protein	Q1
		BBA_05904	1.517	1.484	0.535	0.584	0.373	0.00209	RNA recognition domain-containing protein	Q1
		BBA_06015	1.492	1.455	0.683	0.599	0.435	0.00635	Eukaryotic translation initiation factor 3 subunit M	Q1
		BBA_06048	1.642	2.007	0.348	0.29	0.175	0.006	cAMP-regulated phosphoprotein family protein Igo1	Q1
		BBA_06067	1.315	1.45	0.644	0.684	0.48	0.00608	IFRD domain-containing protein	Q1
		BBA_06084	1.461	1.405	0.613	0.625	0.432	0.000675	5-demethoxyubiquinone hydroxylase, mitochondrial	Q1
		BBA_06110	1.857	1.582	0.276	0.468	0.216	0.0298	PalI protein	Q1
		BBA_06170	1.621	1.686	0.414	0.457	0.263	0.00158	Cry3Aa protein	Q1
		BBA_06336	1.488	1.491	0.574	0.569	0.384	2.2e-05	Hexose transporter-like protein	Q1
		BBA_06346	1.508	1.485	0.543	0.589	0.378	0.0018	Oxaloacetate acetylhydrolase	Q1
		BBA_06355	1.412	1.359	0.636	0.694	0.48	0.00418	Alpha/beta hydrolase	Q1
		BBA_06372	1.564	1.435	0.615	0.659	0.425	0.00413	Cyclin-dependent kinase G-1	Q1
		BBA_06383	1.39	1.444	0.609	0.622	0.434	0.000682	Structure-specific recognition protein	Q1
		BBA_06474	1.679	1.605	0.507	0.637	0.348	0.0118	Cucumopine synthase	Q1
		BBA_06588	1.687	1.616	0.331	0.533	0.262	0.0292	Uncharacterized protein	Q1
		BBA_06629	1.544	1.409	0.679	0.576	0.425	0.0118	Mannitol dehydrogenase	Q1
		BBA_06632	1.635	1.39	0.549	0.573	0.371	0.00713	Ethyl tert-butyl ether degradation ethD	Q1
		BBA_06725	1.57	1.586	0.408	0.551	0.304	0.0153	ABC transporter	Q1
		BBA_06794	1.73	1.751	0.33	0.389	0.207	0.00271	Dienelactone hydrolase	Q1
		BBA_06947	1.53	1.515	0.552	0.544	0.36	7.43e-05	WD domain-containing protein	Q1
		BBA_07040	1.293	1.483	0.689	0.632	0.476	0.0117	RNA polymerase III subunit Rpc25	Q1
		BBA_07118	1.637	1.682	0.4	0.464	0.26	0.00311	Bacterial-type extracellular deoxyribonuclease	Q1
		BBA_07203	1.556	1.396	0.589	0.595	0.401	0.00355	Actin lateral binding protein	Q1
		BBA_07243	1.721	1.633	0.394	0.442	0.249	0.00206	Calmodulin-like protein	Q1
		BBA_07264	1.433	1.381	0.661	0.663	0.471	0.000605	40S ribosomal protein S1	Q1
		BBA_07286	1.529	1.384	0.58	0.674	0.43	0.0112	Phosphoesterase-like protein	Q1
		BBA_07291	1.663	1.666	0.382	0.482	0.26	0.00728	Peptidase A4 family protein	Q1
		BBA_07306	1.455	1.339	0.612	0.686	0.465	0.00836	Uncharacterized protein	Q1
		BBA_07325	1.569	1.68	0.794	0.715	0.464	0.00658	Uncharacterized protein	Q1
		BBA_07396	1.459	1.403	0.565	0.676	0.434	0.0117	XPA-binding protein	Q1
		BBA_07501	1.635	1.715	0.462	0.468	0.278	0.000373	Uncharacterized protein	Q1
		BBA_07503	1.404	1.47	0.623	0.622	0.433	0.000754	2-C-methyl-D-erythritol 2,4-cyclodiphosphate synthase	Q1
		BBA_07505	1.6	1.586	0.435	0.525	0.301	0.00606	Peptidase A4 family protein	Q1
		BBA_07577	1.576	1.62	0.429	0.545	0.305	0.01	Group II pyridoxal-5-phosphate decarboxylase	Q1
		BBA_07598	1.498	1.449	0.663	0.676	0.454	0.000595	Phosphoinositide 3-phosphate phosphatase	Q1
		BBA_07599	1.509	1.511	0.581	0.527	0.367	0.00235	C-type cyclin	Q1
		BBA_07613	1.57	1.632	0.489	0.507	0.311	0.000514	Cytochrome P450 CYP684A2	Q1
		BBA_07663	1.436	1.378	0.639	0.643	0.456	0.000703	CRAL/TRIO domain-containing protein	Q1
		BBA_07729	1.532	1.627	0.652	0.528	0.374	0.0121	40S ribosomal protein S9	Q1
		BBA_07730	1.385	1.411	0.662	0.663	0.474	0.000156	Ribosomal protein L21e	Q1
		BBA_07735	1.498	1.461	0.572	0.6	0.396	0.000847	Cytochrome c oxidase subunit 6A, mitochondrial	Q1
		BBA_07814	1.589	1.43	0.561	0.6	0.385	0.00426	Phosphatidylserine decarboxylase family protein	Q1
		BBA_07829	1.522	1.504	0.535	0.577	0.367	0.00145	Peptidase M16 inactive domain-containing protein	Q1
		BBA_07848	2.133	1.906	0.483	0.286	0.19	0.0242	Cyanovirin-N protein	Q1
		BBA_07851	1.6	1.538	0.529	0.477	0.321	0.00236	Uncharacterized protein	Q1
		BBA_07882	1.521	1.407	0.608	0.577	0.405	0.00268	Pal1 cell morphology protein	Q1
		BBA_07961	1.437	1.455	0.579	0.677	0.434	0.00867	SURF4 family protein	Q1
		BBA_08110	1.385	1.339	0.662	0.688	0.496	0.00133	Domain found in IF2B/IF5	Q1
		BBA_08135	1.529	1.516	0.419	0.666	0.356	0.0447	Alcohol dehydrogenase, putative	Q1
		BBA_08246	1.599	1.473	0.573	0.555	0.367	0.00193	Peptide synthetase	Q1
		BBA_08381	1.485	1.584	0.529	0.536	0.347	0.000968	Nickel/cobalt efflux system	Q1
		BBA_08387	1.383	1.345	0.682	0.671	0.496	0.000529	Aromatic amino acid aminotransferase	Q1
		BBA_08791	1.443	1.403	0.666	0.67	0.469	0.000361	Alkaline serine protease AorO	Q1
		BBA_08792	1.941	1.863	0.326	0.153	0.126	0.0299	DUF300 domain protein, putative	Q1
		BBA_08822	1.584	1.491	0.535	0.524	0.344	0.0009	RRM domain-containing protein	Q1
		BBA_09033	1.435	1.61	0.606	0.541	0.377	0.00678	Uncharacterized protein	Q1
		BBA_09128	1.597	1.65	0.463	0.452	0.282	0.000256	Concanavalin A-like lectin/glucanase	Q1
		BBA_09144	1.551	1.74	0.534	0.497	0.313	0.0034	GPI anchored protein, putative	Q1
		BBA_09176	1.658	1.563	0.444	0.49	0.29	0.00214	Alkaline serine protease AorO	Q1
		BBA_09220	1.463	1.505	0.589	0.581	0.394	0.000285	Synaptobrevin-like protein	Q1
		BBA_09247	1.825	1.59	0.481	0.4	0.258	0.00712	Ribosomal L22e family protein	Q1
		BBA_09276	1.523	1.261	0.68	0.625	0.469	0.0183	UAA transporter	Q1
		BBA_09313	1.376	1.361	0.706	0.643	0.493	0.00438	Uncharacterized protein	Q1
		BBA_09357	1.724	1.655	0.372	0.427	0.236	0.00247	Uncharacterized protein	Q1
		BBA_09628	1.46	1.747	0.659	0.439	0.342	0.0392	C6 zinc finger domain-containing protein	Q1
		BBA_09658	1.468	1.357	0.677	0.595	0.45	0.00883	UPF0041 domain protein	Q1
		BBA_09700	1.413	1.31	0.651	0.708	0.499	0.00654	MRS7 family protein	Q1
		BBA_09706	1.528	1.309	0.631	0.753	0.488	0.0257	Superoxide dismutase	Q1
		BBA_09850	1.374	1.459	0.624	0.673	0.458	0.00379	Putative pyruvate decarboxylase	Q1
		BBA_09851	1.507	1.495	0.581	0.542	0.374	0.00126	THUMP domain-containing protein	Q1
		BBA_09877	1.476	1.402	0.606	0.636	0.432	0.00176	Uncharacterized protein	Q1
		BBA_09944	1.794	1.857	0.202	0.434	0.174	0.0416	Histone H2A	Q1
		BBA_10058	1.444	1.508	0.578	0.744	0.448	0.024	Uncharacterized protein	Q1
		BBA_10192	1.457	1.411	0.612	0.628	0.432	0.000602	Coatomer subunit beta	Q1
		BBA_00008	1.254	1.175	0.768	0.825	0.656	0.0129	Uncharacterized protein	Q2
		BBA_00015	1.312	1.323	0.74	0.697	0.545	0.00247	Transcription regulator cyclin	Q2
		BBA_00053	1.215	1.248	0.78	0.801	0.642	0.00181	Glycosyltransferase family 39	Q2
		BBA_00115	1.337	1.304	0.71	0.704	0.535	0.000446	Peflin-like protein	Q2
		BBA_00119	1.259	1.345	0.776	0.689	0.563	0.0136	Golgi apparatus membrane protein TVP23	Q2
		BBA_00128	1.31	1.193	0.799	0.757	0.622	0.0127	Oligosaccharyl transferase STT3 subunit	Q2
		BBA_00131	1.418	1.225	0.804	0.85	0.626	0.027	RNA recognition domain-containing protein	Q2
		BBA_00145	1.282	1.218	0.799	0.752	0.62	0.00683	Prenylated Rab acceptor 1	Q2
		BBA_00156	1.356	1.251	0.71	0.792	0.576	0.0148	LSM domain-containing protein	Q2
		BBA_00176	1.311	1.388	0.749	0.707	0.539	0.0043	DnaJ domain-containing protein	Q2
		BBA_00190	1.325	1.368	0.673	0.71	0.514	0.00218	COX17 protein	Q2
		BBA_00221	1.249	1.242	0.743	0.801	0.62	0.00613	Cytochrome P450 CYP51F1	Q2
		BBA_00278	1.314	1.32	0.711	0.847	0.591	0.0263	Endoplasmic reticulum transmembrane protein	Q2
		BBA_00298	1.258	1.295	0.747	0.761	0.591	0.00107	Peptidyl-prolyl cis-trans isomerase	Q2
		BBA_00302	1.342	1.221	0.787	0.696	0.579	0.0194	Glycosyltransferase family 2	Q2
		BBA_00305	1.323	1.322	0.701	0.705	0.532	2.06e-05	Cytochrome P450 CYP628A2	Q2
		BBA_00313	1.255	1.248	0.74	0.81	0.619	0.00877	Mitochondrial-processing peptidase subunit beta	Q2
		BBA_00333	1.356	1.161	0.861	0.758	0.643	0.0483	Serine/threonine-protein phosphatase	Q2
		BBA_00374	1.305	1.321	0.77	0.675	0.55	0.0119	Uncharacterized protein	Q2
		BBA_00397	1.285	1.405	0.681	0.71	0.517	0.00555	Hexose transporter	Q2
		BBA_00404	1.225	1.324	0.675	0.837	0.593	0.044	PCI domain-containing protein	Q2
		BBA_00409	1.208	1.42	0.782	0.765	0.589	0.0232	40s ribosomal protein s20	Q2
		BBA_00428	1.365	1.237	0.647	0.814	0.561	0.043	Ribonuclease T2 family protein	Q2
		BBA_00487	1.31	1.323	0.734	0.692	0.542	0.00236	Pterin 4 alpha carbinolamine dehydratase	Q2
		BBA_00541	1.272	1.327	0.771	0.765	0.591	0.00167	Phosphatidylserine decarboxylase family protein	Q2
		BBA_00565	1.255	1.173	0.775	0.84	0.665	0.0162	Annexin	Q2
		BBA_00601	1.367	1.208	0.768	0.802	0.61	0.0172	Mitochondrial peroxiredoxin PRX1	Q2
		BBA_00636	1.202	1.32	0.772	0.763	0.609	0.00895	Major facilitator superfamily transporter	Q2
		BBA_00659	1.34	1.384	0.643	0.722	0.501	0.00746	60S ribosomal protein L28	Q2
		BBA_00661	1.217	1.22	0.844	0.757	0.657	0.0162	Condensin complex subunit 1	Q2
		BBA_00780	1.333	1.351	0.688	0.707	0.52	0.000538	Cse1-like protein	Q2
		BBA_00880	1.277	1.295	0.679	0.81	0.579	0.0249	Putative transcription factor	Q2
		BBA_00918	1.196	1.317	0.769	0.771	0.613	0.0096	GTP-binding protein SAR1	Q2
		BBA_00945	1.223	1.264	0.758	0.736	0.601	0.00188	Tetrahydrofolate dehydrogenase/cyclohydrolase	Q2
		BBA_00976	1.31	1.291	0.709	0.757	0.564	0.0034	ATP synthase subunit gamma	Q2
		BBA_00980	1.25	1.205	0.782	0.803	0.646	0.00266	Serine/threonine calcium/calmodulin-dependent protein kinase	Q2
		BBA_01005	1.202	1.26	0.801	0.838	0.666	0.00637	Bromodomain-containing factor 1	Q2
		BBA_01025	1.255	1.202	0.798	0.801	0.651	0.00253	ABC transporter	Q2
		BBA_01049	1.315	1.272	0.799	0.726	0.589	0.00905	Hsp90 co-chaperone Cdc37	Q2
		BBA_01088	1.223	1.242	0.823	0.759	0.642	0.00849	DnaJ domain-containing protein	Q2
		BBA_01135	1.392	1.326	0.667	0.698	0.502	0.00232	ATPase GET3	Q2
		BBA_01149	1.25	1.322	0.683	0.808	0.58	0.0251	Alpha-1,3-mannosyltransferase CMT1	Q2
		BBA_01157	1.413	1.167	0.748	0.731	0.573	0.0291	CCAAT-binding complex subunit HAP2	Q2
		BBA_01207	1.296	1.241	0.746	0.764	0.595	0.00227	Splicing factor U2AF 65 kDa subunit	Q2
		BBA_01248	1.313	1.171	0.805	0.775	0.636	0.0174	Nuclear import and export protein Msn5, putative	Q2
		BBA_01256	1.269	1.307	0.701	0.786	0.577	0.0113	CDP-diacylglycerol--serine O-phosphatidyltransferase	Q2
		BBA_01273	1.397	1.296	0.667	0.739	0.522	0.0094	Uncharacterized protein	Q2
		BBA_01307	1.275	1.26	0.804	0.848	0.652	0.00403	Eukaryotic translation initiation factor 3 subunit K	Q2
		BBA_01309	1.261	1.182	0.768	0.835	0.656	0.0154	AP complex subunit beta	Q2
		BBA_01332	1.242	1.217	0.783	0.797	0.643	0.000928	Amidase family protein	Q2
		BBA_01336	1.219	1.227	0.815	0.767	0.647	0.00486	Bicyclomycin resistance protein	Q2
		BBA_01436	1.215	1.228	0.842	0.757	0.655	0.0154	ATP synthase subunit g	Q2
		BBA_01459	1.375	1.3	0.697	0.704	0.524	0.00194	DEAD/DEAH box helicase	Q2
		BBA_01499	1.259	1.342	0.711	0.755	0.564	0.00579	Nitrate assimilation regulatory protein nirA	Q2
		BBA_01512	1.296	1.26	0.758	0.745	0.588	0.000968	Spindle pole body component	Q2
		BBA_01543	1.234	1.219	0.783	0.785	0.639	0.000195	Eukaryotic translation initiation factor 3 subunit E	Q2
		BBA_01545	1.149	1.293	0.81	0.808	0.663	0.0201	Arid/bright DNA binding domain-containing protein	Q2
		BBA_01558	1.322	1.387	0.712	0.664	0.508	0.00388	GTPase-activator protein for Ras-like GTPase	Q2
		BBA_01576	1.328	1.218	0.73	0.784	0.595	0.0114	60S ribosomal protein L6	Q2
		BBA_01577	1.294	1.212	0.774	0.805	0.63	0.00677	Peptidase family M49	Q2
		BBA_01581	1.207	1.243	0.806	0.781	0.648	0.00245	Golgi SNAP receptor complex member 1	Q2
		BBA_01598	1.252	1.241	0.806	0.752	0.625	0.00547	Proclavaminate amidinohydrolase	Q2
		BBA_01638	1.235	1.459	0.701	0.691	0.517	0.0158	Allantoate permease	Q2
		BBA_01670	1.118	1.376	0.796	0.766	0.626	0.0483	UDP-galactose transporter	Q2
		BBA_01677	1.334	1.431	0.848	0.906	0.634	0.011	D-isomer specific 2-hydroxyacid dehydrogenase	Q2
		BBA_01689	1.396	1.302	0.662	0.781	0.535	0.0198	V-type proton ATPase subunit F	Q2
		BBA_01690	1.366	1.629	0.835	0.696	0.511	0.0338	Phosphatidylinositol/phosphatidylglycerol transfer protein	Q2
		BBA_01781	1.276	1.23	0.746	0.766	0.603	0.002	ABC-2 type transporter	Q2
		BBA_01797	1.318	1.225	0.735	0.81	0.608	0.0145	Uncharacterized protein	Q2
		BBA_01821	1.445	1.242	0.732	0.69	0.529	0.016	RNA recognition domain-containing protein	Q2
		BBA_01828	1.2	1.224	0.736	0.807	0.637	0.0107	RNA recognition domain-containing protein	Q2
		BBA_01914	1.447	1.711	0.732	0.884	0.512	0.0336	O-acyltransferase	Q2
		BBA_01971	1.343	1.262	0.73	0.723	0.558	0.0029	LPS glycosyltransferase, putative	Q2
		BBA_01973	1.119	1.363	0.766	0.803	0.632	0.0464	DNA polymerase V	Q2
		BBA_02001	1.4	1.223	0.775	0.787	0.596	0.0169	WSC domain-containing protein	Q2
		BBA_02009	1.16	1.321	0.753	0.812	0.631	0.0257	LSM domain-containing protein	Q2
		BBA_02060	1.327	1.387	0.644	0.846	0.549	0.0479	Vacuolar protein sorting-associated protein 26	Q2
		BBA_02066	1.309	1.293	0.83	0.793	0.624	0.00249	4-aminobutyrate aminotransferase	Q2
		BBA_02089	1.368	1.252	0.73	0.723	0.555	0.00568	Protein arginine N-methyltransferase	Q2
		BBA_02144	1.261	1.293	0.769	0.742	0.592	0.00172	Coatomer WD associated region	Q2
		BBA_02152	1.278	1.316	0.688	0.783	0.567	0.0133	Phosphatidylinositol-specific phospholipase C	Q2
		BBA_02191	1.231	1.201	0.815	0.795	0.662	0.0018	Protein histidine kinase	Q2
		BBA_02255	1.177	1.435	0.7	0.761	0.559	0.033	Uncharacterized protein	Q2
		BBA_02265	1.258	1.24	0.809	0.776	0.635	0.00234	Uncharacterized protein	Q2
		BBA_02297	1.262	1.179	0.806	0.793	0.655	0.00678	Aspartate aminotransferase	Q2
		BBA_02410	1.289	1.195	0.783	0.778	0.628	0.00664	Coatomer subunit gamma	Q2
		BBA_02428	1.313	1.315	0.715	0.728	0.549	0.000227	Cytochrome P450 CYP52G8	Q2
		BBA_02439	1.276	1.254	0.715	0.811	0.603	0.0153	Protein DOM34 homolog	Q2
		BBA_02493	1.209	1.252	0.82	0.767	0.645	0.00729	37S ribosomal protein S25, mitochondrial	Q2
		BBA_02525	1.274	1.385	0.688	0.731	0.534	0.00669	U3 small nucleolar RNA-associated protein	Q2
		BBA_02553	1.329	1.249	0.783	0.701	0.576	0.0129	Short-chain dehydrogenase/reductase	Q2
		BBA_02666	1.365	1.306	0.69	0.716	0.526	0.00201	DEAD/DEAH box helicase	Q2
		BBA_02755	1.352	1.279	0.706	0.792	0.569	0.0125	VTC domain-containing protein	Q2
		BBA_02775	1.262	1.308	0.721	0.769	0.58	0.00454	Amine oxidase	Q2
		BBA_02780	1.46	1.259	0.729	0.815	0.568	0.0259	Uncharacterized protein	Q2
		BBA_02800	1.295	1.354	0.661	0.764	0.538	0.0145	Phosphoglycerate mutase family protein, putative	Q2
		BBA_02816	1.207	1.238	0.767	0.832	0.654	0.00988	Putative phytochrome-like histidine kinase PHY1p	Q2
		BBA_02843	1.271	1.218	0.7	0.86	0.627	0.0461	EF hand family protein	Q2
		BBA_02856	1.229	1.222	0.769	0.811	0.645	0.00368	CCR4-Not complex component	Q2
		BBA_02881	1.326	1.169	0.838	0.715	0.622	0.0426	Serine/threonine-protein phosphatase	Q2
		BBA_02903	1.33	1.379	0.702	0.703	0.519	0.00076	Putative 26s proteasome p44.5 protein	Q2
		BBA_02908	1.354	1.266	0.704	0.772	0.563	0.00972	Protein family UPF0507	Q2
		BBA_02940	1.254	1.231	0.82	0.794	0.649	0.00185	Cytochrome b-c1 complex subunit Rieske, mitochondrial	Q2
		BBA_02968	1.214	1.234	0.824	0.766	0.65	0.00741	Regulator of G protein signaling	Q2
		BBA_03036	1.203	1.525	0.75	0.659	0.516	0.0399	Methyltransferase domain-containing protein	Q2
		BBA_03056	1.303	1.219	0.758	0.774	0.607	0.00488	Ulp1 protease family protein	Q2
		BBA_03070	1.384	1.24	0.707	0.736	0.55	0.00947	AtmA protein	Q2
		BBA_03087	1.393	1.287	0.673	0.687	0.507	0.00362	Putative dicarboxylate carrier protein	Q2
		BBA_03104	1.266	1.288	0.754	0.753	0.59	0.000268	Uncharacterized protein	Q2
		BBA_03175	1.263	1.269	0.703	0.82	0.602	0.0219	RhoGEF domain-containing protein	Q2
		BBA_03198	1.367	1.294	0.663	0.822	0.558	0.0337	Suppressor protein PSP1	Q2
		BBA_03256	1.242	1.25	0.782	0.829	0.646	0.00449	Eukaryotic translation initiation factor 3 subunit C	Q2
		BBA_03258	1.315	1.263	0.816	0.738	0.603	0.0112	60S ribosomal protein L7	Q2
		BBA_03298	1.32	1.209	0.787	0.739	0.603	0.0113	ADP-ribosylation factor 6	Q2
		BBA_03299	1.213	1.445	0.686	0.735	0.535	0.022	SAGA-associated factor 29	Q2
		BBA_03333	1.226	1.225	0.845	0.749	0.65	0.0189	Low molecular weight phosphotyrosine phosphatase	Q2
		BBA_03361	1.362	1.313	0.714	0.8	0.566	0.0108	Ribosomal protein L7Ae	Q2
		BBA_03389	1.237	1.279	0.76	0.77	0.608	0.0013	DUF1604 domain protein	Q2
		BBA_03403	1.294	1.141	0.79	0.814	0.659	0.0234	Thioredoxin-like protein	Q2
		BBA_03428	1.279	1.243	0.75	0.782	0.607	0.00257	Hydroxymethylglutaryl-CoA synthase	Q2
		BBA_03444	1.263	1.169	0.789	0.804	0.655	0.00876	POT family protein	Q2
		BBA_03463	1.403	1.166	0.803	0.784	0.618	0.0361	Purple acid phosphatase	Q2
		BBA_03500	1.349	1.248	0.737	0.744	0.57	0.00485	DNA helicase	Q2
		BBA_03567	1.246	1.256	0.807	0.774	0.632	0.00214	Cyclophilin type peptidyl-prolyl cis-trans isomerase/CLD	Q2
		BBA_03572	1.209	1.281	0.742	0.844	0.637	0.0235	M protein repeat protein	Q2
		BBA_03601	1.219	1.394	0.69	0.768	0.558	0.021	Vacuolar ATP synthase subunit d	Q2
		BBA_03611	1.372	1.161	0.732	0.786	0.599	0.0303	Prefoldin subunit 4	Q2
		BBA_03627	1.3	1.34	0.701	0.728	0.541	0.00155	Hsp90 associated co-chaperone	Q2
		BBA_03691	1.261	1.213	0.838	0.736	0.636	0.0215	Putative phosphatidylglycerophosphate synthase PEL1	Q2
		BBA_03743	1.339	1.261	0.689	0.762	0.558	0.00992	YEATS family protein	Q2
		BBA_03761	1.259	1.258	0.751	0.785	0.61	0.002	NADH dehydrogenase	Q2
		BBA_03772	1.273	1.438	0.757	0.619	0.508	0.0285	NADPH oxidase regulator NoxR	Q2
		BBA_03819	1.33	1.215	0.784	0.795	0.62	0.0091	L-lactate dehydrogenase	Q2
		BBA_03872	1.27	1.364	0.723	0.717	0.547	0.00353	Glycosyl hydrolase family 81	Q2
		BBA_03896	1.24	1.271	0.83	0.714	0.615	0.0235	Dsp1-1-like protein	Q2
		BBA_03903	1.249	1.261	0.819	0.714	0.611	0.0187	Elongation factor Tu GTP binding domain-containing protein	Q2
		BBA_03971	1.272	1.298	0.748	0.725	0.573	0.00112	Glycoside hydrolase, family 31	Q2
		BBA_04013	1.449	1.221	0.75	0.653	0.525	0.0282	Glycoside hydrolase family 55	Q2
		BBA_04074	1.381	1.272	0.717	0.709	0.538	0.00445	NADH-ubiquinone oxidoreductase 14.8 kDa subunit	Q2
		BBA_04112	1.305	1.375	0.778	0.817	0.595	0.00472	HEAT repeat protein	Q2
		BBA_04123	1.411	1.238	0.729	0.816	0.583	0.0247	NmrA-like family protein	Q2
		BBA_04225	1.28	1.255	0.77	0.753	0.601	0.000854	Alpha-tubulin	Q2
		BBA_04232	1.374	1.301	0.654	0.744	0.523	0.0114	Alpha-D-phosphohexomutase, alpha/beta/alpha I/II/III	Q2
		BBA_04247	1.21	1.225	0.781	0.838	0.665	0.00757	CBF/Mak21 family protein	Q2
		BBA_04274	1.323	1.345	0.66	0.747	0.527	0.00934	SNF2 family domain-containing protein	Q2
		BBA_04283	1.241	1.339	0.725	0.76	0.576	0.0065	Midasin	Q2
		BBA_04308	1.447	1.239	0.65	0.738	0.517	0.0224	UPF0041 domain-containing protein	Q2
		BBA_04314	1.402	1.333	0.682	0.687	0.501	0.00136	Alpha-N-acetylglucosaminidase, putative	Q2
		BBA_04317	1.374	1.289	0.707	0.729	0.539	0.00328	Superoxide dismutase	Q2
		BBA_04333	1.254	1.341	0.781	0.703	0.572	0.0122	DnaJ domain-containing protein	Q2
		BBA_04344	1.26	1.233	0.813	0.84	0.663	0.00227	Casein kinase I hhp1	Q2
		BBA_04351	1.339	1.246	0.669	0.808	0.571	0.0307	Ankyrin repeat protein	Q2
		BBA_04380	1.277	1.439	0.638	0.732	0.504	0.0172	Uncharacterized protein	Q2
		BBA_04399	1.27	1.242	0.851	0.801	0.658	0.00586	Proteasome/cyclosome	Q2
		BBA_04413	1.314	1.302	0.763	0.739	0.574	0.000896	Eukaryotic translation initiation factor 3 subunit L	Q2
		BBA_04428	1.237	1.201	0.795	0.823	0.664	0.00306	Glutamine:fructose-6-phosphate amidotransferase	Q2
		BBA_04540	1.136	1.33	0.764	0.823	0.644	0.0373	Ras family protein	Q2
		BBA_04544	1.228	1.29	0.765	0.773	0.611	0.0026	Sas10/Utp3/C1D family protein	Q2
		BBA_04548	1.382	1.291	0.714	0.688	0.525	0.0036	DIE2/ALG10 family protein	Q2
		BBA_04630	1.345	1.178	0.726	0.803	0.606	0.0266	Solute carrier family 35 member F1	Q2
		BBA_04631	1.344	1.266	0.732	0.725	0.558	0.00269	Cytochrome P450 CYP6004A2	Q2
		BBA_04685	1.212	1.284	0.701	0.855	0.623	0.0439	2OG-Fe(II) oxygenase superfamily protein	Q2
		BBA_04805	1.337	1.132	0.797	0.777	0.638	0.0337	Neutral/alkaline non-lysosomal ceramidase	Q2
		BBA_04825	1.31	1.195	0.68	0.832	0.604	0.0443	Oxidoreductase, 2OG-Fe(II) oxygenase family	Q2
		BBA_04838	1.261	1.232	0.812	0.745	0.625	0.00883	1-aminocyclopropane-1-carboxylate synthase	Q2
		BBA_04866	1.213	1.291	0.748	0.803	0.619	0.00957	Finger protein AZF1	Q2
		BBA_04882	1.375	1.254	0.689	0.744	0.545	0.00963	DEAD/DEAH box helicase	Q2
		BBA_04898	1.268	1.332	0.761	0.707	0.565	0.00594	Protein required for amino acid permease transport from the Golgi to the cell surface	Q2
		BBA_04923	1.303	1.233	0.785	0.732	0.598	0.00742	26S proteasome regulatory complex, ATPase RPT6	Q2
		BBA_04936	1.296	1.181	0.828	0.76	0.641	0.0196	Multidrug resistance protein 1	Q2
		BBA_04957	1.204	1.36	0.763	0.737	0.585	0.0138	Potassium/sodium efflux P-type ATPase	Q2
		BBA_04972	1.202	1.233	0.742	0.866	0.66	0.0334	Eukaryotic aspartyl protease	Q2
		BBA_04985	1.337	1.361	0.608	0.774	0.512	0.0306	CC1-like family splicing factor	Q2
		BBA_04995	1.26	1.251	0.744	0.796	0.613	0.00478	Ribonucleoside-diphosphate reductase	Q2
		BBA_05014	1.328	1.305	0.734	0.749	0.563	0.000542	Aminopeptidase 2	Q2
		BBA_05015	1.331	1.339	0.821	0.789	0.603	0.00157	Multidrug resistance protein CDR1	Q2
		BBA_05137	1.33	1.22	0.751	0.756	0.591	0.00673	Import inner membrane translocase subunit tim-21, mitochondrial	Q2
		BBA_05153	1.311	1.287	0.749	0.747	0.576	0.000286	Eukaryotic translation initiation factor 3 subunit G	Q2
		BBA_05155	1.399	1.31	0.683	0.692	0.508	0.00244	Extracellular aldonolactonase	Q2
		BBA_05161	1.395	1.388	0.741	0.745	0.534	3.45e-05	Protein (Fungal and plant)	Q2
		BBA_05181	1.326	1.292	0.663	0.741	0.536	0.00826	Alpha/beta fold family hydrolase	Q2
		BBA_05197	1.365	1.322	0.662	0.71	0.511	0.00326	Fungal specific transcription factor	Q2
		BBA_05207	1.253	1.211	0.754	0.8	0.631	0.00544	G-protein alpha subunit	Q2
		BBA_05304	1.341	1.311	0.74	0.728	0.554	0.000557	Squalene synthase	Q2
		BBA_05305	1.303	1.23	0.764	0.761	0.602	0.00323	DnaJ domain-containing protein	Q2
		BBA_05313	1.304	1.303	0.699	0.772	0.564	0.00742	Histone deacetylase complex protein	Q2
		BBA_05319	1.19	1.263	0.76	0.845	0.654	0.0198	Thioredoxin-like protein	Q2
		BBA_05401	1.255	1.189	0.846	0.753	0.654	0.022	CDP-alcohol phosphatidyltransferase	Q2
		BBA_05410	1.202	1.23	0.799	0.807	0.66	0.000913	Short chain dehydrogenase	Q2
		BBA_05414	1.235	1.189	0.801	0.813	0.666	0.0025	60S ribosomal protein L30	Q2
		BBA_05489	1.147	1.316	0.748	0.839	0.644	0.0392	Peptidyl-prolyl cis-trans isomerase E	Q2
		BBA_05491	1.31	1.269	0.707	0.82	0.592	0.0201	Cytochrome oxidase c subunit VIb	Q2
		BBA_05496	1.295	1.202	0.762	0.791	0.622	0.00763	GTP-binding protein	Q2
		BBA_05526	1.249	1.26	0.777	0.764	0.614	0.00038	Tubulin alpha chain	Q2
		BBA_05531	1.267	1.257	0.788	0.765	0.615	0.000995	Cytochrome b-c1 complex subunit 2	Q2
		BBA_05552	1.276	1.199	0.801	0.685	0.6	0.0259	Glycosyltransferase	Q2
		BBA_05564	1.278	1.247	0.821	0.71	0.606	0.0208	Leucine Rich Repeat family protein	Q2
		BBA_05620	1.351	1.276	0.744	0.702	0.55	0.00462	Cytochrome b5	Q2
		BBA_05633	1.209	1.341	0.75	0.754	0.59	0.00957	BRCA1 C Terminus domain-containing protein	Q2
		BBA_05656	1.322	1.222	0.726	0.786	0.594	0.0113	GDP/GTP exchange factor	Q2
		BBA_05674	1.37	1.137	0.763	0.779	0.615	0.0359	Hexose transporter	Q2
		BBA_05716	1.291	1.236	0.766	0.763	0.605	0.00189	rRNA processing protein	Q2
		BBA_05754	1.283	1.267	0.747	0.814	0.612	0.0077	Nitroreductase family protein	Q2
		BBA_05790	1.339	1.228	0.733	0.806	0.6	0.0154	Uncharacterized protein	Q2
		BBA_05831	1.273	1.287	0.754	0.79	0.603	0.00223	Thiamine pyrophosphokinase	Q2
		BBA_05854	1.193	1.268	0.828	0.788	0.657	0.00861	Lysophospholipase	Q2
		BBA_05865	1.33	1.324	0.806	0.688	0.563	0.0183	C3HC zinc finger domain-containing protein	Q2
		BBA_05890	1.271	1.327	0.704	0.789	0.575	0.0118	Branched-chain-amino-acid aminotransferase	Q2
		BBA_05934	1.401	1.277	0.705	0.693	0.522	0.00523	Serine/threonine-protein phosphatase	Q2
		BBA_05942	1.359	1.335	0.672	0.714	0.514	0.00225	CBP3-like protein	Q2
		BBA_05972	1.384	1.147	0.722	0.799	0.601	0.0417	Uncharacterized protein	Q2
		BBA_06053	1.508	1.422	0.837	0.652	0.508	0.0334	Short-chain dehydrogenase/reductase	Q2
		BBA_06055	1.406	1.225	0.833	0.877	0.65	0.0282	Dihydroflavonal-4-reductase protein	Q2
		BBA_06057	1.317	1.366	0.699	0.722	0.53	0.00147	Fungal transcriptional regulatory protein	Q2
		BBA_06081	1.231	1.241	0.778	0.828	0.65	0.00525	Allantoate permease	Q2
		BBA_06091	1.291	1.2	0.806	0.79	0.641	0.00719	Import receptor	Q2
		BBA_06096	1.29	1.266	0.809	0.788	0.625	0.00118	Outer mitochondrial membrane protein porin	Q2
		BBA_06127	1.318	1.238	0.75	0.733	0.58	0.00374	Serine/threonine protein kinase	Q2
		BBA_06137	1.34	1.31	0.653	0.77	0.537	0.0172	Chromodomain-helicase-DNA-binding protein	Q2
		BBA_06192	1.24	1.2	0.806	0.79	0.654	0.00204	Adaptor complexes medium subunit family protein	Q2
		BBA_06239	1.416	1.258	0.737	0.684	0.531	0.0121	Palmitoyltransferase	Q2
		BBA_06262	1.286	1.208	0.755	0.802	0.624	0.00841	Branched-chain-amino-acid aminotransferase	Q2
		BBA_06307	1.331	1.308	0.722	0.782	0.57	0.00522	PCI domain-containing protein	Q2
		BBA_06309	1.273	1.322	0.73	0.74	0.566	0.00125	Putative glutamine synthetase	Q2
		BBA_06321	1.31	1.196	0.777	0.758	0.613	0.00917	Monodehydroascorbate reductase	Q2
		BBA_06473	1.257	1.247	0.776	0.783	0.623	0.000161	Cytochrome P450 CYP684A2	Q2
		BBA_06499	1.233	1.297	0.753	0.795	0.612	0.00566	Proteasome subunit alpha type	Q2
		BBA_06516	1.248	1.329	0.784	0.744	0.593	0.00608	Heat shock protein Hsp90	Q2
		BBA_06543	1.308	1.198	0.736	0.808	0.616	0.0171	Ankyrin repeat-containing YAR1	Q2
		BBA_06551	1.236	1.225	0.782	0.811	0.647	0.00185	Uncharacterized protein	Q2
		BBA_06608	1.302	1.217	0.805	0.734	0.611	0.0132	DEAD/DEAH box helicase	Q2
		BBA_06628	1.217	1.216	0.744	0.849	0.655	0.0232	OPT oligopeptide transporter	Q2
		BBA_06650	1.248	1.24	0.797	0.847	0.661	0.0054	Putative aspartic endopeptidase	Q2
		BBA_06718	1.341	1.229	0.718	0.785	0.585	0.0133	WD repeat domain-containing protein mip1	Q2
		BBA_06733	1.316	1.256	0.808	0.699	0.586	0.0195	40S ribosomal protein S4	Q2
		BBA_06788	1.406	1.242	0.681	0.73	0.533	0.0126	Phosphotransferase	Q2
		BBA_06792	1.4	1.283	0.74	0.72	0.544	0.00562	Signal peptide peptidase	Q2
		BBA_06793	1.32	1.294	0.736	0.718	0.556	0.000732	Phosphopantetheinyl transferase	Q2
		BBA_06864	1.284	1.316	0.7	0.785	0.571	0.0107	Histidine acid phosphatase	Q2
		BBA_06868	1.281	1.301	0.781	0.774	0.602	0.000312	La domain-containing protein	Q2
		BBA_06896	1.265	1.314	0.847	0.868	0.665	0.00306	Putative kinetochore protein spc24	Q2
		BBA_06950	1.294	1.216	0.779	0.761	0.614	0.0046	Solute carrier family 25 member 42	Q2
		BBA_06969	1.217	1.254	0.772	0.805	0.638	0.00327	Prolyl-tRNA synthetase	Q2
		BBA_07042	1.308	1.342	0.787	0.773	0.589	0.000872	Microsomal signal peptidase 25 kDa subunit	Q2
		BBA_07095	1.388	1.341	0.752	0.736	0.545	0.00112	Glucose transporter	Q2
		BBA_07114	1.259	1.233	0.782	0.792	0.632	0.000706	Aldo/keto reductase	Q2
		BBA_07151	1.215	1.243	0.831	0.758	0.646	0.0115	Asparaginase-like protein	Q2
		BBA_07250	1.165	1.289	0.858	0.737	0.65	0.0418	MAPEG family protein	Q2
		BBA_07263	1.153	1.356	0.833	0.78	0.643	0.0375	Abhydrolase domain-containing protein	Q2
		BBA_07273	1.225	1.23	0.772	0.809	0.644	0.00283	Myosin	Q2
		BBA_07289	1.256	1.275	0.805	0.869	0.661	0.00874	Alpha/beta hydrolase, putative	Q2
		BBA_07294	1.281	1.134	0.79	0.817	0.665	0.0234	Protease S8 tripeptidyl peptidase I (Cln2)	Q2
		BBA_07331	1.222	1.211	0.753	0.855	0.661	0.0226	N,O-diacetyl muramidase, putative	Q2
		BBA_07361	1.313	1.422	0.702	0.685	0.507	0.00376	Signal peptidase complex catalytic subunit SEC11	Q2
		BBA_07428	1.289	1.259	0.711	0.805	0.595	0.0144	D-3-phosphoglycerate dehydrogenase	Q2
		BBA_07479	1.317	1.348	0.709	0.703	0.53	0.00038	Putative peptidylarginine deiminase	Q2
		BBA_07514	1.424	1.219	0.694	0.732	0.54	0.0174	50S ribosomal protein L3	Q2
		BBA_07539	1.23	1.242	0.746	0.817	0.632	0.00976	Sugar hydrolase	Q2
		BBA_07612	1.232	1.197	0.768	0.81	0.65	0.00488	FAD binding domain-containing protein	Q2
		BBA_07617	1.189	1.324	0.818	0.726	0.614	0.0261	Palmitoyl protein thioesterase	Q2
		BBA_07646	1.196	1.278	0.752	0.779	0.619	0.00608	Glutamine amidotransferase class-I	Q2
		BBA_07651	1.323	1.285	0.753	0.713	0.562	0.00287	TfdA family Taurine catabolism dioxygenase TauD	Q2
		BBA_07656	1.214	1.44	0.655	0.755	0.531	0.0296	Alcohol dehydrogenase	Q2
		BBA_07711	1.293	1.239	0.749	0.775	0.602	0.00288	Importin-beta domain-containing protein	Q2
		BBA_07738	1.27	1.214	0.837	0.815	0.665	0.0041	Uncharacterized protein	Q2
		BBA_07745	1.263	1.212	0.81	0.763	0.636	0.00635	Glycoside hydrolase, catalytic core	Q2
		BBA_07828	1.36	1.363	0.706	0.668	0.505	0.00163	Peptidase family M48	Q2
		BBA_07837	1.311	1.423	0.725	0.689	0.517	0.00532	Endonuclease/Exonuclease/phosphatase protein	Q2
		BBA_07978	1.212	1.274	0.806	0.821	0.654	0.00392	Dolichyl-diphosphooligosaccharide--protein glycosyltransferase subunit 1	Q2
		BBA_08011	1.253	1.361	0.749	0.72	0.562	0.00627	Exocyst complex component Sec10	Q2
		BBA_08019	1.261	1.216	0.812	0.789	0.646	0.00281	Threonyl-tRNA synthetase	Q2
		BBA_08025	1.318	1.268	0.666	0.81	0.571	0.0298	Pre-mRNA-processing factor 39	Q2
		BBA_08028	1.293	1.367	0.693	0.759	0.546	0.00765	14-3-3 protein	Q2
		BBA_08035	1.249	1.243	0.796	0.758	0.624	0.00269	Proteasome component PUP3	Q2
		BBA_08063	1.371	1.256	0.662	0.778	0.548	0.0224	Nicotinamide-nucleotide adenylyltransferase	Q2
		BBA_08083	1.292	1.162	0.765	0.841	0.654	0.027	Helix-loop-helix DNA-binding domain-containing protein	Q2
		BBA_08095	1.406	1.38	0.765	0.698	0.525	0.00521	Cytochrome c oxidase polypeptide V	Q2
		BBA_08119	1.238	1.313	0.81	0.74	0.608	0.0115	Cytoplasmic ribosomal protein subunit S3	Q2
		BBA_08167	1.191	1.23	0.784	0.828	0.666	0.00601	DUF323 domain-containing protein	Q2
		BBA_08169	1.396	1.093	0.631	0.658	0.518	0.0345	ABC transporter	Q2
		BBA_08287	1.33	1.238	0.709	0.782	0.581	0.0122	Protein arginine N-methyltransferase	Q2
		BBA_08310	1.233	1.352	0.665	0.816	0.573	0.0377	Histone chaperone Rttp106-like protein	Q2
		BBA_08334	1.299	1.299	0.73	0.738	0.565	9.11e-05	MBOAT family protein	Q2
		BBA_08341	1.282	1.321	0.733	0.732	0.563	0.00068	Poly(A) polymerase pla1	Q2
		BBA_08358	1.307	1.328	0.715	0.717	0.543	0.000176	40S ribosomal protein S18	Q2
		BBA_08372	1.332	1.366	0.651	0.732	0.513	0.00792	Uncharacterized protein	Q2
		BBA_08441	1.215	1.327	0.749	0.77	0.598	0.00798	Initiation factor 2 subunit family protein	Q2
		BBA_08452	1.429	1.348	0.794	0.69	0.534	0.0143	Cytochrome b-c1 complex subunit 7	Q2
		BBA_08484	1.274	1.171	0.773	0.824	0.653	0.0151	Endoplasmic reticulum-Golgi intermediate compartment protein	Q2
		BBA_08485	1.193	1.334	0.738	0.782	0.602	0.015	Calpain family cysteine protease	Q2
		BBA_08497	1.194	1.257	0.84	0.764	0.654	0.0157	Beta-hexosaminidase	Q2
		BBA_08499	1.336	1.226	0.741	0.782	0.594	0.00939	Glucan 1,3-beta-glucosidase	Q2
		BBA_08507	1.282	1.311	0.731	0.747	0.57	0.000766	WD domain-containing protein	Q2
		BBA_08554	1.245	1.359	0.741	0.718	0.56	0.00642	60S ribosomal protein L27	Q2
		BBA_08564	1.294	1.198	0.774	0.763	0.617	0.00654	Pentatricopeptide repeat domain-containing protein	Q2
		BBA_08577	1.176	1.26	0.808	0.781	0.652	0.00802	Ribosomal protein S7	Q2
		BBA_08616	1.147	1.296	0.78	0.823	0.656	0.0243	Galactokinase-like protein	Q2
		BBA_08714	1.277	1.262	0.71	0.856	0.617	0.035	Phosphatidylinositolglycan class N	Q2
		BBA_08757	1.289	1.368	0.715	0.705	0.534	0.00237	FAD binding domain-containing protein	Q2
		BBA_08836	1.269	1.177	0.8	0.825	0.664	0.00977	Ubiquitin-conjugating enzyme	Q2
		BBA_08841	1.165	1.271	0.809	0.799	0.66	0.0111	DUF890 domain-containing protein	Q2
		BBA_08891	1.347	1.223	0.795	0.768	0.608	0.0105	26S proteasome regulatory subunit RPN5	Q2
		BBA_08896	1.195	1.273	0.753	0.82	0.637	0.0136	Pyruvate dehydrogenase	Q2
		BBA_08915	1.25	1.246	0.793	0.83	0.65	0.00281	LisH protein	Q2
		BBA_08916	1.298	1.166	0.83	0.8	0.662	0.0184	Carbonic anhydrase	Q2
		BBA_08926	1.274	1.227	0.783	0.762	0.618	0.00231	Very-long-chain 3-oxoacyl-CoA reductase	Q2
		BBA_08942	1.375	1.27	0.758	0.768	0.577	0.00533	Peptidase family M3	Q2
		BBA_08970	1.309	1.271	0.678	0.795	0.571	0.02	Uncharacterized protein	Q2
		BBA_09120	1.32	1.318	0.687	0.747	0.544	0.00467	Hydrolase-like protein	Q2
		BBA_09160	1.371	1.35	0.662	0.837	0.551	0.036	Metallopeptidase family M24	Q2
		BBA_09185	1.208	1.298	0.781	0.767	0.618	0.00588	Peptidyl-tRNA hydrolase	Q2
		BBA_09245	1.35	1.349	0.745	0.807	0.575	0.00516	Uncharacterized protein	Q2
		BBA_09249	1.29	1.311	0.669	0.798	0.564	0.0228	Amt4-like protein	Q2
		BBA_09307	1.327	1.347	0.743	0.78	0.57	0.00203	Acidic chitinase	Q2
		BBA_09309	1.32	1.258	0.772	0.716	0.577	0.00653	Ubiquitin family protein	Q2
		BBA_09329	1.328	1.363	0.766	0.625	0.517	0.023	Geranylgeranyl pyrophosphate synthetase	Q2
		BBA_09354	1.329	1.383	0.672	0.702	0.507	0.00188	Actin-related protein 2/3 complex subunit 3	Q2
		BBA_09385	1.229	1.446	0.695	0.712	0.526	0.0161	DNA replication complex GINS protein PSF3	Q2
		BBA_09486	1.271	1.213	0.788	0.76	0.623	0.00388	Phosphotransferase enzyme family protein	Q2
		BBA_09584	1.364	1.252	0.727	0.723	0.554	0.00527	PCI domain-containing protein	Q2
		BBA_09647	1.471	1.199	0.696	0.705	0.525	0.0247	C-14 sterol reductase, putative	Q2
		BBA_09704	1.322	1.231	0.757	0.756	0.593	0.00463	DUF89 domain protein	Q2
		BBA_09719	1.296	1.272	0.721	0.772	0.581	0.00423	MFS toxin efflux pump (AflT)	Q2
		BBA_09729	1.315	1.208	0.715	0.832	0.613	0.0299	Calreticulin family protein	Q2
		BBA_09888	1.327	1.2	0.755	0.771	0.604	0.0103	GatB/YqeY family protein	Q2
		BBA_09974	1.369	1.317	0.713	0.689	0.522	0.00158	Exocyst complex subunit Sec15	Q2
		BBA_09979	1.29	1.163	0.79	0.8	0.648	0.0143	Peroxisomal carrier protein, putative	Q2
		BBA_10001	1.339	1.276	0.752	0.702	0.556	0.00508	Metalloprotease-like protein	Q2
		BBA_10033	1.309	1.228	0.73	0.788	0.598	0.00927	Pre-mRNA processing factor 3	Q2
		BBA_10034	1.347	1.167	0.762	0.775	0.611	0.0211	Histone H3	Q2
		BBA_10084	1.414	1.28	0.673	0.702	0.51	0.00642	Conidiophore development protein hymA	Q2
		BBA_10107	1.331	1.193	0.865	0.811	0.664	0.0233	Phosphate:H+ symporter	Q2
		BBA_10164	1.221	1.349	0.77	0.765	0.597	0.00931	Putative translation factor (SUA5)	Q2
		BBA_10198	1.217	1.223	0.748	0.842	0.652	0.0185	Fungal tRNA ligase adenylyltransferase	Q2
		BBA_10344	1.187	1.317	0.776	0.788	0.625	0.0123	NADH-ubiquinone oxidoreductase 40 kDa subunit	Q2
		BBA_00012	0.811	0.762	1.611	1.42	1.927	0.0114	ATP synthase H chain	Q3
		BBA_00030	0.736	0.814	1.157	1.17	1.501	0.0151	AMP-binding enzyme, putative	Q3
		BBA_00229	0.756	0.735	1.283	1.137	1.623	0.0161	Mitochondrial ribosomal protein subunit L37	Q3
		BBA_00297	0.755	0.804	1.232	1.126	1.513	0.0172	Class V chitinase, putative	Q3
		BBA_00373	0.79	0.76	1.209	1.14	1.515	0.0071	Inosine-uridine preferring nucleoside hydrolase	Q3
		BBA_00417	0.656	0.789	1.158	1.297	1.699	0.039	K-family cellulase	Q3
		BBA_00456	0.749	0.714	1.192	1.218	1.647	0.00275	GTPase-activating protein GYP5	Q3
		BBA_00463	0.777	0.721	1.173	1.177	1.569	0.00682	TPR repeat protein	Q3
		BBA_00530	0.704	0.813	1.273	1.212	1.638	0.0227	Hydrophobin 2	Q3
		BBA_00533	0.721	0.778	1.194	1.247	1.628	0.00796	4-coumarate:coenzyme A ligase	Q3
		BBA_00679	0.687	0.776	1.32	1.097	1.652	0.0458	Uncharacterized protein	Q3
		BBA_00690	0.768	0.723	1.173	1.21	1.598	0.00519	Uncharacterized protein	Q3
		BBA_00702	0.736	0.801	1.229	1.148	1.547	0.0152	Carboxylic ester hydrolase	Q3
		BBA_00807	0.766	0.732	1.158	1.272	1.622	0.0115	Glucose repressible protein Grg1	Q3
		BBA_00872	0.584	0.728	1.247	1.329	1.963	0.0273	Ubiquitin family protein	Q3
		BBA_00938	0.681	0.682	1.238	1.314	1.872	0.00225	Cytidine deaminase	Q3
		BBA_00948	0.807	0.683	1.163	1.229	1.605	0.0324	Transcription factor FET5	Q3
		BBA_01032	0.658	0.694	1.331	1.228	1.893	0.00569	NmrA-like family protein	Q3
		BBA_01125	0.717	0.734	1.265	1.195	1.695	0.00339	Isocitrate lyase	Q3
		BBA_01137	0.698	0.804	1.15	1.256	1.602	0.0297	5-hydroxyisourate hydrolase	Q3
		BBA_01189	0.76	0.71	1.224	1.212	1.657	0.00459	3-hydroxyanthranilate 3,4-dioxygenase	Q3
		BBA_01190	0.77	0.761	1.181	1.179	1.541	0.000188	Fumarylacetoacetate hydrolase	Q3
		BBA_01227	0.648	0.722	1.29	1.229	1.839	0.00929	Uncharacterized protein	Q3
		BBA_01278	0.701	0.735	1.24	1.194	1.695	0.00328	Pyridoxamine 5~-phosphate oxidase	Q3
		BBA_01409	0.81	0.667	1.181	1.242	1.64	0.0381	Uncharacterized protein	Q3
		BBA_01521	0.767	0.698	1.12	1.294	1.648	0.0287	Aldose 1-epimerase	Q3
		BBA_01556	0.64	0.695	1.204	1.203	1.803	0.00484	RNA polymerase II mediator complex component Med8	Q3
		BBA_01661	0.637	0.69	1.259	1.301	1.929	0.00429	Expression library immunization antigen 1	Q3
		BBA_01713	0.755	0.67	1.273	1.196	1.733	0.0146	Pyridine nucleotide-disulfide oxidoreductase, putative	Q3
		BBA_01814	0.699	0.647	1.288	1.254	1.889	0.0041	Oxidoreductase, 2OG-Fe(II) oxygenase family	Q3
		BBA_01835	0.704	0.596	1.307	1.269	1.982	0.0148	Ureidoglycolate hydrolase	Q3
		BBA_01851	0.76	0.696	1.188	1.267	1.686	0.0107	Pyruvate dehydrogenase kinase isoform 2, mitochondrial	Q3
		BBA_01877	0.71	0.707	1.274	1.185	1.735	0.00431	Alpha-glucosidase b	Q3
		BBA_01924	0.788	0.683	1.21	1.176	1.622	0.0218	Uncharacterized protein	Q3
		BBA_02012	0.727	0.801	1.163	1.212	1.554	0.0139	Uncharacterized protein	Q3
		BBA_02114	0.73	0.583	1.265	1.241	1.909	0.0286	Mitochondrial phosphate carrier protein	Q3
		BBA_02302	0.799	0.798	1.178	1.235	1.511	0.00327	Autophagy-related protein	Q3
		BBA_02303	0.716	0.713	1.21	1.246	1.719	0.000747	Coproporphyrinogen III oxidase	Q3
		BBA_02311	0.892	0.811	1.321	1.328	1.555	0.0114	Superoxide dismutase [Cu-Zn]	Q3
		BBA_02357	0.748	0.728	1.235	1.207	1.654	0.00124	NADP-dependent alcohol dehydrogenase	Q3
		BBA_02383	0.91	0.759	1.293	1.421	1.626	0.041	Uncharacterized protein	Q3
		BBA_02400	0.644	0.645	1.3	1.274	1.997	0.000215	Amidase-like protein	Q3
		BBA_02433	0.738	0.775	1.231	1.165	1.584	0.00636	Putative GTP release factor	Q3
		BBA_02463	0.717	0.714	1.271	1.194	1.723	0.00331	F-box domain-containing protein	Q3
		BBA_02534	0.765	0.78	1.178	1.284	1.594	0.0089	Uncharacterized protein	Q3
		BBA_02637	0.718	0.726	1.245	1.229	1.713	0.00025	Putative FadE2-like acyl-CoA dehydrogenase	Q3
		BBA_02648	0.703	0.637	1.304	1.236	1.896	0.00759	Malic enzyme	Q3
		BBA_02651	0.723	0.745	1.192	1.296	1.695	0.00704	LPXTG-domain-containing protein	Q3
		BBA_02656	0.723	0.681	1.272	1.195	1.757	0.00584	LPXTG-domain-containing protein	Q3
		BBA_02734	0.781	0.829	1.23	1.24	1.534	0.0049	Formate dehydrogenase	Q3
		BBA_02844	0.757	0.744	1.271	1.135	1.603	0.0145	ENTH domain-containing protein	Q3
		BBA_02920	0.662	0.636	1.254	1.301	1.968	0.00161	Lipase/thioesterase family protein	Q3
		BBA_02995	0.779	0.773	1.208	1.214	1.561	0.000106	Branched-chain amino acid aminotransferase	Q3
		BBA_03045	0.772	0.769	1.148	1.191	1.518	0.00196	Acyl-CoA N-acyltransferase	Q3
		BBA_03059	0.721	0.777	1.189	1.221	1.609	0.00688	Adenylyltransferase and sulfurtransferase uba4	Q3
		BBA_03138	0.788	0.692	1.437	1.405	1.92	0.00999	LysM domain-containing protein	Q3
		BBA_03211	0.741	0.655	1.134	1.327	1.763	0.0298	Serine peptidase, putative	Q3
		BBA_03327	0.741	0.746	1.254	1.192	1.645	0.00263	YCII-related domain protein	Q3
		BBA_03367	0.815	0.664	1.214	1.181	1.619	0.0422	Dihydroorotase, homodimeric type	Q3
		BBA_03398	0.685	0.719	1.202	1.259	1.753	0.00355	Pyridoxal-dependent decarboxylase domain protein	Q3
		BBA_03412	0.739	0.679	1.278	1.204	1.75	0.00844	Putative cell wall glycoprotein	Q3
		BBA_03426	0.736	0.736	1.267	1.13	1.628	0.0136	BCS1 protein	Q3
		BBA_03489	0.75	0.797	1.226	1.159	1.542	0.00902	GMP synthase	Q3
		BBA_03524	0.78	0.759	1.159	1.203	1.535	0.00289	NUDIX domain-containing protein	Q3
		BBA_03606	0.765	0.785	1.16	1.24	1.548	0.00664	Uncharacterized protein	Q3
		BBA_03665	0.677	0.626	1.316	1.181	1.916	0.0104	Oxidoreductase, 2-nitropropane dioxygenase family, putative	Q3
		BBA_03741	0.703	0.632	1.36	1.204	1.921	0.015	Uncharacterized protein	Q3
		BBA_03799	0.745	0.77	1.21	1.207	1.595	0.00125	Short-chain dehydrogenase/reductase 2	Q3
		BBA_03813	0.728	0.68	1.207	1.294	1.776	0.00712	Late sexual development protein	Q3
		BBA_03832	0.768	0.788	1.154	1.189	1.506	0.00231	PAN domain containing protein	Q3
		BBA_03839	0.857	0.759	1.163	1.283	1.514	0.0336	FAD-dependent oxygenase	Q3
		BBA_03883	0.754	0.78	1.202	1.202	1.567	0.00142	Phytase, putative	Q3
		BBA_03888	0.728	0.764	1.185	1.223	1.614	0.00361	VHS domain-containing protein	Q3
		BBA_03923	0.714	0.657	1.292	1.231	1.84	0.00616	Galactonate dehydratase	Q3
		BBA_04005	0.733	0.717	1.179	1.262	1.683	0.00469	PX domain-containing protein	Q3
		BBA_04036	0.667	0.81	1.219	1.146	1.601	0.0431	NmrA-like family protein	Q3
		BBA_04090	0.721	0.784	1.213	1.191	1.597	0.00825	Short-chain dehydrogenase	Q3
		BBA_04108	0.789	0.67	1.299	1.144	1.674	0.0379	Zinc-finger domain-containing protein	Q3
		BBA_04205	0.687	0.814	1.182	1.23	1.607	0.0317	Major facilitator superfamily transporter	Q3
		BBA_04263	0.723	0.714	1.297	1.307	1.812	0.000153	Bys1 family protein	Q3
		BBA_04270	0.775	0.667	1.185	1.269	1.702	0.023	Uncharacterized protein	Q3
		BBA_04277	0.759	0.765	1.23	1.185	1.585	0.00171	Hydroxyethylthiazole kinase	Q3
		BBA_04305	0.684	0.664	1.256	1.259	1.866	0.000569	NF-X1 type zinc finger protein	Q3
		BBA_04383	0.724	0.709	1.306	1.158	1.719	0.0125	Enoyl-CoA Hydratase family member	Q3
		BBA_04406	0.825	0.835	1.319	1.327	1.594	0.000209	Uncharacterized protein	Q3
		BBA_04449	0.642	0.657	1.311	1.256	1.976	0.00128	Helix-loop-helix DNA-binding domain-containing protein	Q3
		BBA_04457	0.791	0.751	1.274	1.096	1.537	0.033	Uncharacterized protein	Q3
		BBA_04482	0.647	0.748	1.126	1.371	1.79	0.0417	UEV domain-containing protein	Q3
		BBA_04516	0.716	0.673	1.261	1.206	1.776	0.00438	Amidohydrolase-like protein	Q3
		BBA_04627	0.747	0.687	1.285	1.161	1.706	0.0149	ACC deaminase	Q3
		BBA_04662	0.78	0.737	1.196	1.194	1.575	0.00386	SAM-dependent methyltransferase	Q3
		BBA_04695	0.758	0.722	1.251	1.172	1.637	0.00675	Thiol methyltransferase 1, putative	Q3
		BBA_04696	0.725	0.668	1.218	1.249	1.771	0.00555	Short chain dehydrogenase/reductase	Q3
		BBA_04772	0.611	0.693	1.328	1.255	1.981	0.01	Mitochondrial protein	Q3
		BBA_04832	0.622	0.664	1.337	1.226	1.993	0.00614	Cytochrome P450 CYP684B2	Q3
		BBA_04941	0.698	0.738	1.231	1.213	1.702	0.00292	RadH flavin-dependent halogenase	Q3
		BBA_05084	0.801	0.739	1.191	1.133	1.509	0.013	Kinase domain containing protein	Q3
		BBA_05160	0.721	0.772	1.193	1.206	1.607	0.00527	1,3-beta-glucanosyltransferase	Q3
		BBA_05162	0.713	0.715	1.194	1.269	1.725	0.00312	Survival factor 1	Q3
		BBA_05267	0.734	0.725	1.264	1.178	1.674	0.0048	Cytochrome b5-like Heme/Steroid binding domain-containing protein	Q3
		BBA_05282	0.695	0.762	1.222	1.222	1.677	0.00779	Cholinephosphotransferase-like protein	Q3
		BBA_05448	0.684	0.714	1.217	1.263	1.774	0.00244	D-isomer specific 2-hydroxyacid dehydrogenase	Q3
		BBA_05450	0.686	0.758	1.22	1.133	1.63	0.0158	TIM-barrel enzyme family protein	Q3
		BBA_05479	0.783	0.725	1.194	1.164	1.564	0.0081	Lin1 family protein	Q3
		BBA_05512	0.643	0.727	1.159	1.359	1.838	0.0263	RAM signaling pathway protein	Q3
		BBA_05551	0.641	0.694	1.285	1.267	1.912	0.00385	Beta-lactamase-type transpeptidase	Q3
		BBA_05717	0.757	0.731	1.19	1.195	1.603	0.00139	Uncharacterized protein	Q3
		BBA_05722	0.856	0.719	1.586	1.478	1.945	0.0192	Snf7 family protein	Q3
		BBA_05726	0.718	0.611	1.227	1.323	1.919	0.018	FAD binding protein	Q3
		BBA_05819	0.791	0.764	1.182	1.185	1.522	0.00171	Iron-sulfur cluster assembly accessory protein	Q3
		BBA_05826	0.683	0.69	1.196	1.319	1.832	0.00657	20beta-hydroxysteroid dehydrogenase	Q3
		BBA_05836	0.721	0.743	1.217	1.216	1.662	0.000874	Dihydrofolate reductase-thymidylate synthase	Q3
		BBA_05847	0.706	0.782	1.255	1.164	1.626	0.0166	Putative glycosyl hydrolase	Q3
		BBA_05849	0.822	0.698	1.209	1.178	1.57	0.0316	U1 zinc finger protein	Q3
		BBA_05882	0.771	0.774	1.201	1.145	1.518	0.00328	Uncharacterized protein	Q3
		BBA_05932	0.709	0.717	1.29	1.18	1.732	0.00664	G protein gamma subunit	Q3
		BBA_06052	0.706	0.742	1.337	1.115	1.693	0.0309	Cyclase protein	Q3
		BBA_06101	0.759	0.779	1.256	1.119	1.544	0.0182	ABC1 family protein	Q3
		BBA_06217	0.739	0.714	1.213	1.196	1.658	0.00135	Quinone oxidoreductase	Q3
		BBA_06226	0.723	0.795	1.203	1.189	1.576	0.0108	Glycosyl hydrolase family 92	Q3
		BBA_06335	0.808	0.758	1.151	1.211	1.508	0.00971	Succinate-semialdehyde dehydrogenase, putative	Q3
		BBA_06360	0.727	0.699	1.204	1.227	1.705	0.00166	Succinyl-CoA synthetase, beta subunit	Q3
		BBA_06363	0.701	0.745	1.261	1.187	1.693	0.00658	Enoyl-CoA hydratase	Q3
		BBA_06367	0.775	0.777	1.158	1.176	1.504	0.000367	Succinate-CoA ligase	Q3
		BBA_06394	0.648	0.683	1.339	1.28	1.968	0.00261	Ribosomal L28e family protein	Q3
		BBA_06479	0.779	0.757	1.187	1.188	1.546	0.00108	FMI1 protein	Q3
		BBA_06481	0.721	0.673	1.262	1.191	1.76	0.00628	Uncharacterized protein	Q3
		BBA_06589	0.681	0.682	1.254	1.229	1.822	0.000283	5~/3~-nucleotidase SurE	Q3
		BBA_06594	0.717	0.689	1.308	1.2	1.784	0.00668	Ig domain protein group 2 domain protein	Q3
		BBA_06744	0.723	0.693	1.189	1.284	1.746	0.00615	Uncharacterized protein	Q3
		BBA_06854	0.753	0.801	1.173	1.16	1.501	0.0059	Rhodanese-like domain-containing protein	Q3
		BBA_06911	0.735	0.72	1.252	1.193	1.68	0.00255	Obg family GTPase CgtA	Q3
		BBA_06932	0.676	0.807	1.255	1.191	1.649	0.032	Carbamoyl transferase	Q3
		BBA_06941	0.785	0.755	1.224	1.151	1.542	0.00699	Short-chain type dehydrogenase, putative	Q3
		BBA_07081	0.722	0.784	1.231	1.235	1.637	0.00689	Transcriptional Coactivator p15	Q3
		BBA_07175	0.77	0.766	1.13	1.231	1.537	0.00985	FAD dependent oxidoreductase domain containing protein	Q3
		BBA_07207	0.588	0.777	1.226	1.319	1.864	0.0482	Glutamyl-tRNA synthetase	Q3
		BBA_07216	0.692	0.629	1.255	1.303	1.936	0.00595	Uncharacterized protein	Q3
		BBA_07296	0.836	0.782	1.255	1.309	1.585	0.00726	Peptidase family S58	Q3
		BBA_07387	0.677	0.684	1.277	1.24	1.849	0.000641	General amidase GmdB	Q3
		BBA_07403	0.792	0.733	1.226	1.162	1.566	0.0108	Uncharacterized protein	Q3
		BBA_07546	0.795	0.718	1.18	1.193	1.568	0.0126	Peroxin Pex22-like protein	Q3
		BBA_07548	0.775	0.7	1.294	1.146	1.654	0.0239	Nonribosomal peptide synthase	Q3
		BBA_07593	0.783	0.677	1.231	1.163	1.64	0.0238	Stress responsive A/B Barrel domain-containing protein	Q3
		BBA_07632	0.753	0.781	1.173	1.279	1.598	0.0099	Oxalate decarboxylase family bicupin	Q3
		BBA_07641	0.801	0.643	1.262	1.189	1.697	0.0425	Uncharacterized protein	Q3
		BBA_07659	0.841	0.651	1.389	1.292	1.797	0.0468	Sulphydryl oxidase	Q3
		BBA_07690	0.748	0.588	1.296	1.248	1.904	0.0333	Uncharacterized protein	Q3
		BBA_07724	0.73	0.7	1.21	1.197	1.683	0.00173	Pre-mRNA-splicing factor cwc24	Q3
		BBA_07782	0.725	0.787	1.162	1.225	1.579	0.0112	Uncharacterized protein	Q3
		BBA_07791	0.748	0.68	1.264	1.183	1.714	0.0114	YidC/Oxa1 family membrane protein insertase	Q3
		BBA_07802	0.738	0.82	1.216	1.143	1.514	0.0209	Acyl-CoA N-acyltransferase	Q3
		BBA_07807	0.748	0.623	1.304	1.211	1.834	0.0251	Taurine catabolism dioxygenase TauD	Q3
		BBA_07869	0.829	0.707	1.258	1.273	1.648	0.0243	Nudix domain containing protein	Q3
		BBA_07938	0.765	0.744	1.256	1.152	1.596	0.00934	Flavin-binding monooxygenase-like family protein	Q3
		BBA_08015	0.729	0.738	1.331	1.064	1.633	0.0497	Protein phosphatase type 1 complex subunit Hex2/Reg1	Q3
		BBA_08039	0.802	0.776	1.4	1.274	1.695	0.00888	Shwachman-Bodian-Diamond syndrome protein	Q3
		BBA_08074	0.682	0.812	1.129	1.239	1.585	0.0426	Transcriptional repressor	Q3
		BBA_08086	0.615	0.694	1.244	1.326	1.963	0.0101	Uncharacterized protein	Q3
		BBA_08145	0.738	0.746	1.206	1.173	1.603	0.000993	NADH-ubiquinone oxidoreductase B12 subunit family protein	Q3
		BBA_08165	0.637	0.728	1.117	1.388	1.835	0.0418	Alcohol dehydrogenase, putative	Q3
		BBA_08168	0.692	0.739	1.235	1.221	1.716	0.00378	Amidase-like protein	Q3
		BBA_08171	0.79	0.775	1.187	1.226	1.542	0.00188	Adenylosuccinate synthetase	Q3
		BBA_08184	0.778	0.769	1.2	1.162	1.527	0.00163	Glutathione-s-transferase	Q3
		BBA_08220	0.67	0.698	1.306	1.271	1.884	0.0015	Trichothecene 3-O-acetyltransferase	Q3
		BBA_08222	0.764	0.768	1.203	1.163	1.544	0.00155	Nonribosomal peptide synthase, putative	Q3
		BBA_08227	0.838	0.735	1.191	1.2	1.52	0.0235	Fructose-bisphosphate aldolase	Q3
		BBA_08251	0.605	0.771	1.272	1.244	1.828	0.0375	Amidohydrolase-like protein	Q3
		BBA_08276	0.748	0.708	1.225	1.235	1.69	0.00279	MIT domain-containing protein	Q3
		BBA_08383	0.852	0.699	1.217	1.248	1.589	0.0425	Kinase activator	Q3
		BBA_08429	0.685	0.793	1.218	1.21	1.643	0.0209	Subtilase-like protein	Q3
		BBA_08442	0.629	0.678	1.306	1.283	1.981	0.00316	Uncharacterized protein	Q3
		BBA_08503	0.726	0.832	1.281	1.161	1.567	0.0331	Uncharacterized protein	Q3
		BBA_08519	0.827	0.73	1.185	1.227	1.549	0.021	Lactoylglutathione lyase	Q3
		BBA_08635	0.663	0.614	1.298	1.245	1.991	0.00399	Stress response protein NST1	Q3
		BBA_08686	0.729	0.745	1.195	1.23	1.645	0.00131	UDP-glucosyltransferase	Q3
		BBA_08723	0.76	0.772	1.207	1.208	1.576	0.000297	Epl1 protein	Q3
		BBA_08729	0.686	0.655	1.258	1.282	1.894	0.00152	Phosphatidylserine decarboxylase family protein	Q3
		BBA_08733	0.732	0.694	1.285	1.253	1.78	0.0026	Allantoicase-like protein	Q3
		BBA_08748	0.781	0.801	1.176	1.205	1.505	0.00184	UBA/TS-N domain-containing protein	Q3
		BBA_08763	0.745	0.814	1.165	1.192	1.512	0.012	Acyltransferase-like protein	Q3
		BBA_08790	0.797	0.762	1.238	1.16	1.538	0.00834	Zinc-binding dehydrogenase	Q3
		BBA_08794	0.735	0.716	1.539	1.34	1.984	0.0105	Uncharacterized protein	Q3
		BBA_08936	0.775	0.735	1.217	1.181	1.588	0.0043	Pre-rRNA-processing protein ESF1	Q3
		BBA_09046	0.655	0.733	1.184	1.318	1.803	0.0169	Cytochrome P450 CYP542B1	Q3
		BBA_09127	0.693	0.706	1.294	1.201	1.783	0.00439	Thioester reductase domain-containing protein	Q3
		BBA_09279	0.766	0.793	1.193	1.196	1.532	0.00165	Glutathione S-transferase domain-containing protein	Q3
		BBA_09284	0.773	0.763	1.183	1.192	1.546	0.000299	IDC1 protein	Q3
		BBA_09289	0.641	0.712	1.164	1.326	1.84	0.0184	Pectin lyase fold/virulence factor	Q3
		BBA_09290	0.622	0.735	1.282	1.271	1.881	0.0169	CFEM domain-containing protein	Q3
		BBA_09295	0.756	0.746	1.239	1.171	1.605	0.00375	Glutathione-dependent formaldehyde-activating enzyme	Q3
		BBA_09468	0.66	0.638	1.325	1.237	1.974	0.00316	WSC domain-containing protein	Q3
		BBA_09478	0.628	0.73	1.334	1.248	1.901	0.0159	Proline racemase	Q3
		BBA_09727	0.79	0.774	1.245	1.193	1.559	0.00283	Beauvericin biosynthetic protein	Q3
		BBA_09728	0.794	0.739	1.218	1.232	1.598	0.00594	Uncharacterized protein	Q3
		BBA_09766	0.761	0.725	1.215	1.124	1.574	0.0101	Uncharacterized protein	Q3
		BBA_10014	0.763	0.795	1.179	1.175	1.511	0.00248	Signal recognition particle 14kD protein	Q3
		BBA_10067	0.833	0.748	1.206	1.176	1.507	0.0176	DSBA-like thioredoxin domain protein	Q3
		BBA_10185	0.688	0.673	1.294	1.168	1.809	0.00776	Uncharacterized protein	Q3
		BBA_00254	0.58	0.674	1.299	1.319	2.088	0.0103	Uncharacterized protein	Q4
		BBA_00387	0.602	0.581	1.283	1.329	2.208	0.000995	RPEL repeat protein	Q4
		BBA_00525	0.669	0.623	1.279	1.308	2.002	0.00288	GPI anchored cell wall protein	Q4
		BBA_00640	0.726	0.534	1.247	1.36	2.069	0.0437	Metal homeostatis protein BSD2	Q4
		BBA_00792	0.501	0.49	1.483	1.444	2.954	0.000256	Beta-1, 3 exoglucanase	Q4
		BBA_00866	0.284	0.268	1.594	1.623	5.828	0.000296	Putative NADPH-dependent beta-ketoacyl reductase (RhlG)	Q4
		BBA_00995	0.546	0.541	1.492	1.28	2.55	0.0067	Sucrose transporter	Q4
		BBA_01537	0.567	0.654	1.552	1.211	2.263	0.0297	Uncharacterized protein	Q4
		BBA_01569	0.595	0.594	1.299	1.387	2.259	0.00162	Elongation factor 1-beta	Q4
		BBA_01584	0.523	0.296	1.59	1.638	3.941	0.0384	Uncharacterized protein	Q4
		BBA_01834	0.684	0.608	1.411	1.358	2.143	0.00651	60S ribosomal protein L44	Q4
		BBA_01918	0.656	0.532	1.413	1.303	2.286	0.0178	Uncharacterized protein	Q4
		BBA_01988	0.631	0.631	1.299	1.311	2.068	4e-05	Carboxyphosphonoenolpyruvate phosphonomutase-like protein	Q4
		BBA_02095	0.687	0.555	1.374	1.262	2.122	0.0222	Uncharacterized protein	Q4
		BBA_02118	0.535	0.489	1.4	1.37	2.705	0.00215	Phosphatidylcholine-hydrolyzing phospholipase C	Q4
		BBA_02140	0.348	0.432	1.559	1.531	3.962	0.0061	Uncharacterized protein	Q4
		BBA_02155	0.648	0.604	1.316	1.273	2.068	0.00285	Cytochrome P450 CYP6003A1	Q4
		BBA_02185	0.54	0.551	1.4	1.356	2.526	0.000415	Phosphatidylserine decarboxylase-like protein	Q4
		BBA_02361	0.449	0.546	1.318	1.555	2.887	0.0142	FMN-binding split barrel-related protein	Q4
		BBA_02529	0.177	0.168	1.694	1.886	10.377	0.000651	DNase1 protein	Q4
		BBA_02630	0.599	0.577	1.37	1.349	2.312	0.000583	Bassianolide nonribosomal peptide synthetase	Q4
		BBA_02717	0.579	0.477	1.364	1.339	2.56	0.0105	Emp24/gp25L/p24 family/GOLD	Q4
		BBA_02757	0.6	0.668	1.331	1.306	2.08	0.00548	Aldo-keto reductase yakc	Q4
		BBA_02867	0.635	0.556	1.38	1.233	2.194	0.012	3,4-dihydroxy-2-butanone 4-phosphate synthase	Q4
		BBA_02926	0.475	0.37	1.484	1.503	3.535	0.00955	Cupin domain protein	Q4
		BBA_02999	0.619	0.576	1.343	1.437	2.326	0.0034	Hydrophobin-like protein	Q4
		BBA_03023	0.504	0.632	1.376	1.341	2.392	0.0164	Uncharacterized protein	Q4
		BBA_03073	0.411	0.504	1.447	1.567	3.294	0.00827	DJ-1/PfpI family protein	Q4
		BBA_03167	0.571	0.564	1.443	1.287	2.405	0.00429	Glycosyl hydrolase 53 domain-containing protein	Q4
		BBA_03264	0.465	0.609	1.394	1.376	2.579	0.0194	NADH:ubiquinone oxidoreductase 6.6kD subunit	Q4
		BBA_03419	0.459	0.553	1.491	1.565	3.02	0.00745	Uncharacterized protein	Q4
		BBA_03791	0.533	0.505	1.422	1.37	2.69	0.0011	O-methyltransferase family protein	Q4
		BBA_04088	0.644	0.565	1.534	1.247	2.3	0.0211	Uncharacterized protein	Q4
		BBA_04146	0.635	0.64	1.208	1.344	2.002	0.00591	Serine/threonine-protein kinase ppk6	Q4
		BBA_04252	0.616	0.627	1.722	1.202	2.352	0.043	F1F0-ATP synthase regulatory factor Stf2	Q4
		BBA_04313	0.597	0.667	1.351	1.288	2.088	0.00663	AhpC/Tsa family protein	Q4
		BBA_04431	0.56	0.433	1.503	1.549	3.074	0.0129	Ubiquinol-cytochrome C reductase	Q4
		BBA_04613	0.591	0.67	1.374	1.239	2.072	0.0122	Pyridoxamine phosphate oxidase	Q4
		BBA_04666	0.668	0.607	1.334	1.291	2.059	0.00486	Ubiquitin-conjugating enzyme	Q4
		BBA_04728	0.453	0.543	1.486	1.384	2.882	0.0083	Succinyl-CoA:3-ketoacid-coenzyme A transferase	Q4
		BBA_04742	0.502	0.476	1.466	1.383	2.913	0.00136	Synaptobrevin-like protein	Q4
		BBA_04746	0.566	0.639	1.402	1.296	2.239	0.00792	HypA protein	Q4
		BBA_05371	0.518	0.48	1.427	1.406	2.839	0.00138	2-nitropropane dioxygenase	Q4
		BBA_05376	0.6	0.598	1.345	1.319	2.224	0.000153	Alpha-amylase	Q4
		BBA_05436	0.458	0.45	1.497	1.555	3.361	0.000299	Uncharacterized protein	Q4
		BBA_05606	0.631	0.645	1.285	1.301	2.027	0.000318	Short chain dehydrogenase	Q4
		BBA_05737	0.577	0.69	1.283	1.324	2.058	0.0153	Uncharacterized protein	Q4
		BBA_05808	0.359	0.363	1.7	1.579	4.542	0.000609	Cell wall protein	Q4
		BBA_05848	0.402	0.352	1.535	1.505	4.032	0.0023	Covalently-linked cell wall protein	Q4
		BBA_05897	0.584	0.62	1.352	1.327	2.225	0.00153	P-loop ATPase protein family	Q4
		BBA_05929	0.51	0.606	1.396	1.436	2.538	0.00862	WSC domain-containing protein	Q4
		BBA_06072	0.388	0.378	1.674	1.593	4.265	0.000373	ZZ type zinc finger domain-containing protein	Q4
		BBA_06107	0.676	0.607	1.296	1.294	2.019	0.0058	Uncharacterized protein	Q4
		BBA_06207	0.616	0.671	1.368	1.22	2.011	0.0103	Uncharacterized protein	Q4
		BBA_06376	0.597	0.611	1.417	1.271	2.225	0.00481	Glycine-rich cell wall structural protein 1	Q4
		BBA_06503	0.491	0.433	1.427	1.47	3.135	0.00317	Transporter sec22	Q4
		BBA_06555	0.691	0.606	1.276	1.395	2.059	0.0118	2-nitropropane dioxygenase	Q4
		BBA_06579	0.379	0.355	1.6	1.686	4.477	0.00078	Uncharacterized protein	Q4
		BBA_06635	0.356	0.334	1.504	1.593	4.488	0.000817	Uncharacterized protein	Q4
		BBA_06637	0.536	0.528	1.421	1.32	2.576	0.00158	Uncharacterized protein	Q4
		BBA_06838	0.59	0.604	1.378	1.313	2.254	0.00109	Phospholipase/carboxylesterase	Q4
		BBA_06971	0.509	0.594	1.394	1.354	2.491	0.00728	Methyltransferase-like protein	Q4
		BBA_06991	0.585	0.614	1.32	1.344	2.222	0.00104	Alcohol dehydrogenase GroES-like domain-containing protein	Q4
		BBA_07146	0.583	0.68	1.304	1.359	2.108	0.0111	LysM domain-containing protein	Q4
		BBA_07148	0.374	0.357	1.55	1.493	4.163	0.000438	Uncharacterized protein	Q4
		BBA_07211	0.459	0.62	1.944	1.427	3.124	0.034	Uncharacterized protein	Q4
		BBA_07319	0.513	0.687	1.292	1.383	2.229	0.0325	Uncharacterized protein	Q4
		BBA_07374	0.678	0.612	1.232	1.351	2.002	0.0097	Uncharacterized protein	Q4
		BBA_07386	0.573	0.591	1.466	1.442	2.498	0.000366	Uncharacterized protein	Q4
		BBA_07388	0.629	0.594	1.326	1.296	2.144	0.00163	Alpha-galactosidase	Q4
		BBA_07533	0.552	0.468	1.411	1.391	2.747	0.00661	NADP-dependent alcohol dehydrogenase	Q4
		BBA_07560	0.597	0.51	1.353	1.416	2.501	0.00785	Uncharacterized protein	Q4
		BBA_07608	0.587	0.583	1.377	1.38	2.356	1.75e-05	Serine-threonine rich protein	Q4
		BBA_07635	0.54	0.524	1.395	1.371	2.6	0.00033	SAM-dependent methyltransferase	Q4
		BBA_07637	0.593	0.628	1.324	1.329	2.173	0.00137	Uncharacterized protein	Q4
		BBA_07638	0.659	0.591	1.322	1.297	2.095	0.00552	Uncharacterized protein	Q4
		BBA_07639	0.379	0.404	1.464	1.554	3.854	0.00105	Uncharacterized protein	Q4
		BBA_07809	0.508	0.509	1.472	1.404	2.828	0.000518	Protease S8 tripeptidyl peptidase I (Cln2)	Q4
		BBA_07842	0.578	0.596	1.384	1.462	2.424	0.00126	Cyanide hydratase	Q4
		BBA_07844	0.547	0.54	1.437	1.438	2.645	4.4e-05	O-methyltransferase, family 3	Q4
		BBA_07886	0.453	0.366	1.558	1.484	3.714	0.00682	Hsp20-like protein	Q4
		BBA_07944	0.369	0.352	1.691	1.582	4.54	0.000727	PAF acetylhydrolase	Q4
		BBA_07995	0.62	0.497	1.411	1.275	2.405	0.0185	Uncharacterized protein	Q4
		BBA_08183	0.623	0.627	1.341	1.281	2.098	0.000972	Laccase 2	Q4
		BBA_08219	0.549	0.549	1.429	1.353	2.534	0.000863	Polyketide synthase, putative	Q4
		BBA_08299	0.499	0.539	1.492	1.349	2.737	0.00395	Acetyltransferase, gnat family	Q4
		BBA_08370	0.672	0.529	1.29	1.29	2.148	0.0232	Short-chain dehydrogenase/oxidoreductase	Q4
		BBA_08371	0.651	0.646	1.246	1.363	2.012	0.00414	Uncharacterized protein	Q4
		BBA_08426	0.671	0.562	1.358	1.277	2.137	0.0148	Aspartate aminotransferase, putative	Q4
		BBA_08504	0.618	0.664	1.361	1.403	2.156	0.00256	Uncharacterized protein	Q4
		BBA_08601	0.522	0.519	1.268	1.486	2.646	0.00663	Uncharacterized protein	Q4
		BBA_08602	0.517	0.528	1.334	1.468	2.681	0.00246	LysM domain-containing protein	Q4
		BBA_08621	0.672	0.599	1.311	1.29	2.046	0.00648	Axe2-like protein	Q4
		BBA_08637	0.547	0.372	1.645	1.614	3.546	0.0218	Uncharacterized protein	Q4
		BBA_08685	0.565	0.574	1.442	1.376	2.474	0.000744	FkbM family methyltransferase	Q4
		BBA_08688	0.51	0.642	1.33	1.376	2.349	0.0178	Heat shock protein 30	Q4
		BBA_08759	0.562	0.628	1.517	1.269	2.341	0.015	Perilipin MPL1-like protein	Q4
		BBA_08795	0.451	0.52	1.518	1.38	2.985	0.00607	Sphingomyelin phosphodiesterase	Q4
		BBA_08818	0.441	0.613	1.341	1.407	2.607	0.0281	Alkaline D-peptidase	Q4
		BBA_08913	0.673	0.596	1.332	1.237	2.024	0.00999	Uncharacterized protein	Q4
		BBA_09111	0.597	0.552	1.354	1.329	2.335	0.00224	Glucose-methanol-choline oxidoreductase	Q4
		BBA_09264	0.64	0.63	1.337	1.266	2.05	0.00156	Uncharacterized protein	Q4
		BBA_09339	0.281	0.365	1.733	1.406	4.859	0.011	CFEM domain-containing protein	Q4
		BBA_09350	0.581	0.531	1.387	1.342	2.454	0.00283	LysM domain-containing protein	Q4
		BBA_09363	0.648	0.648	1.406	1.39	2.157	5.54e-05	Uncharacterized protein	Q4
		BBA_09451	0.526	0.576	1.383	1.405	2.53	0.00245	DnaK protein	Q4
		BBA_09726	0.631	0.66	1.226	1.359	2.002	0.0065	2-dehydropantoate 2-reductase, putative	Q4
		BBA_10167	0.586	0.67	1.215	1.316	2.015	0.0121	Uncharacterized protein	Q4
		BBA_10267	0.519	0.517	1.448	1.371	2.721	0.000748	Amidohydrolase-like protein	Q4
