# Supplementary material for: Proteomic and Phosphoryproteomic Investigations Reveal that Autophagy-Related Protein 1, a Protein Kinase for Autophagy Initiation, Synchronously Deploys Phosphoregulation on the Ubiquitin-Like Conjugation System in the Mycopathogen Beauveria bassiana
Source: mSystems. 2022 Feb 8;7(1):e01463-21. doi: 10.1128/msystems.01463-21 (PMC8823290; doi:10.1128/msystems.01463-21)
Supplement: DATA SET S3 [file msystems.01463-21-sd003.xlsx]

## Sheet: EA
	Data set S3 Enrichement analyses for four ranks of differentially changed proteins in the ATG1-null strain of Beauveria bassiana
	Gene Ontology analyses
	GO Terms Description	Mapping	Background	All Mapping	All Background	Fold Enrichment	Fisher' exact test P value	-log10(p value)	Related Protein
	Rank Q1
	Cellular Component
	GO:0043234 protein complex	26	486	103	3928	2.04	0.000469805	3.33	J4UGV5 J5K1N2 J4W0W7 J4WEA0 J4KMP5 J4UR46 J4KPU9 J5JUB9 J5J3K3 J5JMR3 J4KME3 J4UI45 J5K887 J4KMK4 J4UM52 J4KQ98 J4VZX2 J4W5I1 J5JI59 J5JE72 J4WML3 J5JUC1 J4UVK6 J4UVS0 J4UK20 J5JZ46
	GO:0005829 cytosol	23	448	103	3928	1.96	0.00205233	2.69	J4UGV5 J5JRT7 J5K6A9 J5JNE3 J4VYC1 J5K0L3 J5K4J7 J4WCF3 J5JMZ5 J4W4F4 J5JUB9 J4WLT6 J4UFJ6 J4W5I1 J5K2F7 J5J4V7 J4WML3 J4UTW0 J5JUC1 J5K1E2 J4UIH1 J5JID8 J4UH98
	GO: 0032991 macromolecular complex	35	877	103	3928	1.52	0.00641273	2.19	J4WEA0 J4KMP5 J4UR46 J4KPU9 J4WEF5 J5JUB9 J5JMR3 J4UI45 J4KMK4 J4VZX2 J4W5I1 J5JI59 J5K2F7 J4WML3 J4KQ68 J5K1N2 J4UGV5 J5K6A9 J4W0W7 J4KMU1 J4WCF3 J4UVE8 J4W4F4 J4KME3 J5J3K3 J5K887 J5JYS9 J4UM52 J4KQ98 J5JE72 J5JUC1 J4UVK6 J4UVS0 J5JZ46 J4UK20
	GO:0044422 organelle part	34	845	103	3928	1.53	0.00659455	2.18	J4WEA0 J4USJ6 J5K4J7 J4KKS5 J4WEF5 J5JUB9 J5JMR3 J4UI45 J5K8F2 J4W5I1 J5JI59 J5K2F7 J4KQ68 J4UVX8 J5K1N2 J4UGV5 J4UK66 J5K6A9 J4W0W7 J4KMU1 J4UVE8 J4W4F4 J5J3K3 J5K887 J5JYS9 J4UM52 J5JE72 J5JUC1 J4W0H5 J4UVK6 J4UVS0 J4UIH1 J5JVL8 J5JZ46
	GO:0044446 intracellular organelle part	34	845	103	3928	1.53	0.00659455	2.18	J4WEA0 J4USJ6 J5K4J7 J4KKS5 J4WEF5 J5JUB9 J5JMR3 J4UI45 J5K8F2 J4W5I1 J5JI59 J5K2F7 J4KQ68 J4UVX8 J5K1N2 J4UGV5 J4UK66 J5K6A9 J4W0W7 J4KMU1 J4UVE8 J4W4F4 J5J3K3 J5K887 J5JYS9 J4UM52 J5JE72 J5JUC1 J4W0H5 J4UVK6 J4UVS0 J4UIH1 J5JVL8 J5JZ46
	GO:1902494 catalytic complex	14	239	103	3928	2.23	0.00819332	2.09	J4UGV5 J5JUB9 J4KME3 J5K887 J4VZX2 J4W5I1 J4KMU1 J4WML3 J4WCF3 J4KQ68 J4UVE8 J4WEF5 J5JZ46 J4UK20
	GO:0098588 bounding membrane of organelle	9	126	103	3928	2.72	0.0157538	1.8	J5J3K3 J5JMR3 J4UK66 J4UM52 J5JYS9 J5K8F2 J4KKS5 J4UVE8 J4UVX8
	GO:0044427 chromosomal part	9	128	103	3928	2.68	0.0171887	1.76	J4UI45 J5K887 J5K8F2 J4W5I1 J5JI59 J4USJ6 J5JE72 J5JVL8 J5JZ46
	Molecular Function
	GO:0016301 kinase activity	41	311	162	5726	4.66	6.2996e-20	19.2	J5JR58 J5K1U3 J4WHB8 J5K5S8 J5K0L3 J5K713 J5K4J7 J5JLG5 J4VTE5 J4UIQ6 J5JMZ5 J4UHV2 J5JE81 J5K089 J5K8F2 J4WIP8 J5JFM9 J4VZX2 J4KQ68 J4VQ43 J4UKP4 J5K3Q8 J5JID8 J5JD16 J4KM26 J5JPD0 J4WCF3 J4US75 J5JU75 J5K1R6 J4WBZ3 J5JNW5 J4UM52 J5JHW2 J4KQ98 J5JUC1 J5JL01 J4VV14 J5JA79 J4KNB1 J4W0J6
	GO:0005524 ATP binding	53	626	162	5726	2.99	2.60569e-13	12.58	J5JR58 J5K163 J4WEA0 J5K1U3 J4KMP5 J4WHB8 J5K5S8 J5K0L3 J5K4J7 J5JLG5 J4VTE5 J4UIQ6 J5JMZ5 J4UHV2 J4WIC9 J4UI45 J5JE81 J5K089 J4KMK4 J5JDG9 J5K8F2 J4WIP8 J5JFM9 J4W5I1 J4W6N8 J4VQ43 J4UKP4 J4UH98 J5JID8 J5JD16 J5K6A9 J4KM26 J4W0W7 J5JPD0 J5K3Z4 J5JU75 J4W4F4 J5K1R6 J4WBZ3 J5K887 J5JNW5 J4UM52 J5JYS9 J5K7Q7 J4VRR0 J5JUC1 J4KNP1 J5JA79 J4KNB1 J4UFI2 J4W0J6 J4UK20 J5JZ46
	GO:0032559 adenyl ribonucleotide binding	53	632	162	5726	2.96	4.45421e-13	12.35	J5JR58 J5K163 J4WEA0 J5K1U3 J4KMP5 J4WHB8 J5K5S8 J5K0L3 J5K4J7 J5JLG5 J4VTE5 J4UIQ6 J5JMZ5 J4UHV2 J4WIC9 J4UI45 J5JE81 J5K089 J4KMK4 J5JDG9 J5K8F2 J4WIP8 J5JFM9 J4W5I1 J4W6N8 J4VQ43 J4UKP4 J4UH98 J5JID8 J5JD16 J5K6A9 J4KM26 J4W0W7 J5JPD0 J5K3Z4 J5JU75 J4W4F4 J5K1R6 J4WBZ3 J5K887 J5JNW5 J4UM52 J5JYS9 J5K7Q7 J4VRR0 J5JUC1 J4KNP1 J5JA79 J4KNB1 J4UFI2 J4W0J6 J4UK20 J5JZ46
	GO:0030554 adenyl nucleotide binding	53	633	162	5726	2.96	5.82867e-13	12.23	J5JR58 J5K163 J4WEA0 J5K1U3 J4KMP5 J4WHB8 J5K5S8 J5K0L3 J5K4J7 J5JLG5 J4VTE5 J4UIQ6 J5JMZ5 J4UHV2 J4WIC9 J4UI45 J5JE81 J5K089 J4KMK4 J5JDG9 J5K8F2 J4WIP8 J5JFM9 J4W5I1 J4W6N8 J4VQ43 J4UKP4 J4UH98 J5JID8 J5JD16 J5K6A9 J4KM26 J4W0W7 J5JPD0 J5K3Z4 J5JU75 J4W4F4 J5K1R6 J4WBZ3 J5K887 J5JNW5 J4UM52 J5JYS9 J5K7Q7 J4VRR0 J5JUC1 J4KNP1 J5JA79 J4KNB1 J4UFI2 J4W0J6 J4UK20 J5JZ46
	GO:0035639 purine ribonucleoside triphosphate binding	55	726	162	5726	2.68	1.62581e-12	11.79	J5JR58 J5K163 J4WEA0 J5K1U3 J4KMP5 J4WHB8 J5K5S8 J5K0L3 J5K4J7 J5JLG5 J4VTE5 J4UIQ6 J5JMZ5 J4UHV2 J4WIC9 J4UI45 J5JE81 J5K089 J4KMK4 J5JDG9 J5K8F2 J4WIP8 J5JFM9 J4W5I1 J4W6N8 J4VQ43 J4UKP4 J4UH98 J5JID8 J5JD16 J5JRT7 J5K6A9 J4KM26 J4W0W7 J5JPD0 J5K3Z4 J5JU75 J4W4F4 J5K1R6 J4WBZ3 J5J3K3 J5K887 J5JNW5 J4UM52 J5JYS9 J5K7Q7 J4VRR0 J5JUC1 J4KNP1 J5JA79 J4KNB1 J4UFI2 J4W0J6 J4UK20 J5JZ46
	GO:0032550 purine ribonucleoside binding	55	731	162	5726	2.66	2.75369e-12	11.56	J5JR58 J5K163 J4WEA0 J5K1U3 J4KMP5 J4WHB8 J5K5S8 J5K0L3 J5K4J7 J5JLG5 J4VTE5 J4UIQ6 J5JMZ5 J4UHV2 J4WIC9 J4UI45 J5JE81 J5K089 J4KMK4 J5JDG9 J5K8F2 J4WIP8 J5JFM9 J4W5I1 J4W6N8 J4VQ43 J4UKP4 J4UH98 J5JID8 J5JD16 J5JRT7 J5K6A9 J4KM26 J4W0W7 J5JPD0 J5K3Z4 J5JU75 J4W4F4 J5K1R6 J4WBZ3 J5J3K3 J5K887 J5JNW5 J4UM52 J5JYS9 J5K7Q7 J4VRR0 J5JUC1 J4KNP1 J5JA79 J4KNB1 J4UFI2 J4W0J6 J4UK20 J5JZ46
	GO:0001883 purine nucleoside binding	55	731	162	5726	2.66	2.75369e-12	11.56	J5JR58 J5K163 J4WEA0 J5K1U3 J4KMP5 J4WHB8 J5K5S8 J5K0L3 J5K4J7 J5JLG5 J4VTE5 J4UIQ6 J5JMZ5 J4UHV2 J4WIC9 J4UI45 J5JE81 J5K089 J4KMK4 J5JDG9 J5K8F2 J4WIP8 J5JFM9 J4W5I1 J4W6N8 J4VQ43 J4UKP4 J4UH98 J5JID8 J5JD16 J5JRT7 J5K6A9 J4KM26 J4W0W7 J5JPD0 J5K3Z4 J5JU75 J4W4F4 J5K1R6 J4WBZ3 J5J3K3 J5K887 J5JNW5 J4UM52 J5JYS9 J5K7Q7 J4VRR0 J5JUC1 J4KNP1 J5JA79 J4KNB1 J4UFI2 J4W0J6 J4UK20 J5JZ46
	GO:0032555 purine ribonucleotide binding	55	732	162	5726	2.66	2.89513e-12	11.54	J5JR58 J5K163 J4WEA0 J5K1U3 J4KMP5 J4WHB8 J5K5S8 J5K0L3 J5K4J7 J5JLG5 J4VTE5 J4UIQ6 J5JMZ5 J4UHV2 J4WIC9 J4UI45 J5JE81 J5K089 J4KMK4 J5JDG9 J5K8F2 J4WIP8 J5JFM9 J4W5I1 J4W6N8 J4VQ43 J4UKP4 J4UH98 J5JID8 J5JD16 J5JRT7 J5K6A9 J4KM26 J4W0W7 J5JPD0 J5K3Z4 J5JU75 J4W4F4 J5K1R6 J4WBZ3 J5J3K3 J5K887 J5JNW5 J4UM52 J5JYS9 J5K7Q7 J4VRR0 J5JUC1 J4KNP1 J5JA79 J4KNB1 J4UFI2 J4W0J6 J4UK20 J5JZ46
	Biological Process
	GO:0016310 phosphorylation	42	339	153	4847	3.92	1.0764e-15	14.97	J5JR58 J5K1U3 J4WHB8 J5K5S8 J5K0L3 J5K713 J5K4J7 J5JLG5 J4VTE5 J4UIQ6 J5JMZ5 J4UHV2 J5JE81 J5K089 J5K8F2 J4WIP8 J5JFM9 J4VZX2 J4KQ68 J4VQ43 J4UKP4 J5K3Q8 J5JID8 J5JD16 J4KM26 J5JPD0 J4UMA0 J4WCF3 J4US75 J5JU75 J5K1R6 J4WBZ3 J5JNW5 J4UM52 J5JHW2 J4KQ98 J5JUC1 J5JL01 J4VV14 J5JA79 J4KNB1 J4W0J6
	GO:0036211 protein modification process	41	453	153	4847	2.87	5.51633e-10	9.26	J5JR58 J5JS76 J5JNE3 J5K1U3 J4WHB8 J5K5S8 J5K0L3 J5JLG5 J4VTE5 J4UIQ6 J4UHV2 J5JE81 J5K089 J5K8F2 J4WIP8 J5JFM9 J4KL89 J4KQ68 J4VQ43 J4UKP4 J4UIK7 J5JD16 J4UGV5 J4VYC1 J5JPD0 J4UMA0 J4UVE8 J5JU75 J5K1R6 J4WBZ3 J5K887 J5JNW5 J5JHW2 J4USV8 J4KNM3 J5JUC1 J4KNG2 J4VV14 J5JVL8 J5JA79 J4W0J6
	GO:0006464 cellular protein modification process	41	453	153	4847	2.87	5.51633e-10	9.26	J5JR58 J5JS76 J5JNE3 J5K1U3 J4WHB8 J5K5S8 J5K0L3 J5JLG5 J4VTE5 J4UIQ6 J4UHV2 J5JE81 J5K089 J5K8F2 J4WIP8 J5JFM9 J4KL89 J4KQ68 J4VQ43 J4UKP4 J4UIK7 J5JD16 J4UGV5 J4VYC1 J5JPD0 J4UMA0 J4UVE8 J5JU75 J5K1R6 J4WBZ3 J5K887 J5JNW5 J5JHW2 J4USV8 J4KNM3 J5JUC1 J4KNG2 J4VV14 J5JVL8 J5JA79 J4W0J6
	GO:0009966 regulation of signal transduction	10	38	153	4847	8.34	1.73325e-06	5.76	J4KMG7 J5JNE3 J4UJ73 J4WM26 J5K0L3 J5JUC1 J5K0G8 J4UIQ6 J5JH06 J4UH98
	GO:1902531 regulation of intracellular signal transduction	9	29	153	4847	9.83	1.9086e-06	5.72	J4KMG7 J4UJ73 J4WM26 J5K0L3 J5JUC1 J5K0G8 J4UIQ6 J5JH06 J4UH98
	GO:0044267 cellular protein metabolic process	45	761	153	4847	1.87	1.94113e-05	4.71	J5JR58 J5JS76 J5JNE3 J5K1U3 J4WHB8 J5K5S8 J5K0L3 J5JLG5 J4KPU9 J4VTE5 J4UIQ6 J4UHV2 J5JE81 J5K089 J5K8F2 J4WIP8 J4KL89 J5JFM9 J5K2F7 J4WML3 J4KQ68 J4VQ43 J4UKP4 J4UH98 J4UIK7 J5JD16 J4UGV5 J4VYC1 J5JPD0 J4UMA0 J4UVE8 J5JU75 J5K1R6 J4WBZ3 J5K887 J5JNW5 J4USV8 J5JHW2 J4KNM3 J5JUC1 J4KNG2 J4VV14 J5JVL8 J5JA79 J4W0J6
	GO:0035556 intracellular signal transduction	13	96	153	4847	4.29	3.7655e-05	4.42	J5JMR3 J4VVK3 J5JRT7 J4UJA9 J5K0L3 J5JLG5 J4UMA0 J5JUC1 J4UTH9 J4KQ56 J4VV14 J4UIQ6 J5JH06
	GO:0043547 positive regulation of GTPase activity	6	36	153	4847	5.28	0.00488009	2.31	J4VVK3 J4KMG7 J4UJ73 J4WM26 J5K0G8 J5JH06
	GO:0030258 lipid modification	5	23	153	4847	6.89	0.00516877	2.29	J5K713 J4UM52 J5JYS9 J4UID7 J5JGE4
	GO:0043087 regulation of GTPase activity	6	40	153	4847	4.75	0.00770458	2.11	J4VVK3 J4KMG7 J4UJ73 J4WM26 J5K0G8 J5JH06
	GO:0051246 regulation of protein metabolic process	9	95	153	4847	3	0.00940277	2.03	J4KME3 J5K887 J5JNE3 J4VZX2 J5K0L3 J5K2F7 J4WML3 J4UIQ6 J4UH98
	GO:0006869 lipid transport	4	15	153	4847	8.45	0.0104258	1.98	J5JYS9 J4UIQ6 J4VRR0 J4UK20
	GO:0051345 positive regulation of hydrolase activity	6	46	153	4847	4.13	0.0138152	1.86	J4VVK3 J4KMG7 J4UJ73 J4WM26 J5K0G8 J5JH06
	GO:0031325 positive regulation of cellular metabolic process	8	83	153	4847	3.05	0.0147009	1.83	J4UMA0 J4W4K5 J5JUB9 J5JNE3 J5K8F2 J4UIQ6 J5K0L3 J5K2F7
	Rank Q2
	Cellular Component
	GO:0005818 aster	2	2	254	1285	5.06	0.0389481	1.41	J4WD41 J5JWJ3
	GO:0005881 cytoplasmic microtubule	2	2	254	1285	5.06	0.0389481	1.41	J4WD41 J5JWJ3
	GO:0045121 membrane raft	2	2	254	1285	5.06	0.0389481	1.41	J5JYP0 J4W6Z2
	GO:0000235 astral microtubule	2	2	254	1285	5.06	0.0389481	1.41	J4WD41 J5JWJ3
	GO:0098857 membrane microdomain	2	2	254	1285	5.06	0.0389481	1.41	J5JYP0 J4W6Z2
	Molecular Function
	GO:0016879 ligase activity, forming carbon-nitrogen bonds	6	8	333	1683	3.79	0.00112458	2.95	J4KLB2 J4UI03 J4KKQ7 J5J8Z8 J5JZL1 J5JPP5
	GO:0008092 cytoskeletal protein binding	13	33	333	1683	1.99	0.00691942	2.16	J4KP47 J4UGX1 J4WJS9 J4KR55 J4UK69 J4UU84 J5K2Z3 J5JKG1 J4KMH2 J4KMN2 J4UVL3 J5JWJ3 J4W0B9
	GO:0004672 protein kinase activity	28	92	333	1683	1.54	0.00816049	2.09	J4UVF0 J5JR58 J5JXZ8 J5K1U3 J4WHB8 J5K5S8 J5JQN7 J5JX00 J4VTE5 J4WD41 J4WIN5 J5JU75 J5JB22 J5K1R6 J5JUV4 J5JE81 J4KNC3 J5K8F2 J4KKQ6 J5JUT5 J5K8P9 J5K318 J4VQ43 J4VV14 J4UKP4 J5JA79 J4W0J6 J4KRH6
	GO:0003779 actin binding	7	16	333	1683	2.21	0.0246205	1.61	J4KP47 J4UK69 J4KMH2 J4KMN2 J4UVL3 J4WJS9 J4W0B9
	GO:0005085 guanyl-nucleotide exchange factor activity	7	17	333	1683	2.08	0.0349403	1.46	J5JSC0 J4VVK3 J4KPY8 J4KMG7 J4WM26 J5K0G8 J5JVS6
	GO:0016884 carbon-nitrogen ligase activity, with glutamine as amido-N-donor	2	2	333	1683	5.05	0.0390546	1.41	J5J8Z8 J5JZL1
	GO:0004055 argininosuccinate synthase activity	2	2	333	1683	5.05	0.0390546	1.41	J4UI03 J4KKQ7
	GO:0005310 dicarboxylic acid transmembrane transporter activity	2	2	333	1683	5.05	0.0390546	1.41	J5JHK0 J4W9A5
	Biological Process
	GO:0065008 regulation of biological quality	18	50	270	1390	1.85	0.00388328	2.41	J4USJ6 J4W6Z2 J5JHK0 J4WD41 J4WE25 J4KNS1 J4UVL3 J5K1D9 J4KMD8 J5JYP0 J5K887 J4UU05 J4VRR0 J5K9Z1 J4UKK7 J5K2F7 J4KMN2 J5JID8
	GO:0006468 protein phosphorylation	29	96	270	1390	1.56	0.00579553	2.24	J4UVF0 J5JR58 J5JXZ8 J5K1U3 J4WHB8 J5K5S8 J5JQN7 J4UMA0 J5JX00 J4VTE5 J4WD41 J4WIN5 J5JU75 J5JB22 J5K1R6 J5JUV4 J5JE81 J4KNC3 J5K8F2 J4KKQ6 J5JUT5 J5K8P9 J5K318 J4VQ43 J4VV14 J4UKP4 J5JA79 J4W0J6 J4KRH6
	GO:0051648 vesicle localization	3	3	270	1390	5.15	0.00726347	2.14	J4UK66 J4KMH2 J4W6Z2
	GO:0006323 DNA packaging	5	8	270	1390	3.22	0.00894933	2.05	J5K887 J4KR51 J4VZQ1 J5KA47 J4UV74
	GO:0030029 actin filament-based process	8	18	270	1390	2.29	0.0131278	1.88	J4WJS9 J4KR55 J4KQJ0 J4UK69 J4WE25 J4KMH2 J4UVL3 J4KMN2
	GO:0006928 movement of cell or subcellular component	5	9	270	1390	2.86	0.0169739	1.77	J4UU84 J4KMH2 J5JKG1 J4UGX1 J5JWJ3
	GO:0042592 homeostatic process	8	19	270	1390	2.17	0.0189434	1.72	J5JYP0 J5K9Z1 J4UKK7 J4USJ6 J4W6Z2 J5JHK0 J5JID8 J5K1D9
	GO:0031497 chromatin assembly	3	4	270	1390	3.86	0.0248592	1.6	J5K887 J4VZQ1 J4UV74
	GO:0019725 cellular homeostasis	6	13	270	1390	2.38	0.025639	1.59	J5JYP0 J5JHK0 J5K9Z1 J4UKK7 J5K1D9 J5JID8
	GO:0009259 ribonucleotide metabolic process	9	24	270	1390	1.93	0.0292528	1.53	J4UJ04 J4UTE1 J4UHU6 J5J8Z8 J5JK23 J4W097 J4W924 J5JID8 J5JSE5
	GO:0006163 purine nucleotide metabolic process	9	24	270	1390	1.93	0.0292528	1.53	J4UJ04 J4UTE1 J4UHU6 J5J8Z8 J5JK23 J4W097 J4W924 J5JID8 J5JSE5
	GO:0009150 purine ribonucleotide metabolic process	9	24	270	1390	1.93	0.0292528	1.53	J4UJ04 J4UTE1 J4UHU6 J5J8Z8 J5JK23 J4W097 J4W924 J5JID8 J5JSE5
	GO:0030036 actin cytoskeleton organization	7	17	270	1390	2.12	0.0316679	1.5	J4UK69 J4WE25 J4KMN2 J4UVL3 J4WJS9 J4KR55 J4KQJ0
	GO:0055075 potassium ion homeostasis	2	2	270	1390	5.15	0.0376183	1.42	J5JYP0 J5K1D9
	Rank Q3
	Cellular Component
	GO:0044451 nucleoplasm part	11	37	187	1285	2.04	0.0124216	1.91	J4UI54 J4WMJ1 J5JU23 J5JW42 J5K9J4 J4WLL9 J5JW28 J4KLU5 J4UI49 J5JK26 J4KMZ5
	GO:0031984 organelle subcompartment	4	8	187	1285	3.44	0.0188653	1.72	J5JXF4 J4UTP3 J5JH09 J4UJA2
	GO:0005802 trans-Golgi network	2	2	187	1285	6.87	0.0210808	1.68	J5JXF4 J4UTP3
	GO:0031251 PAN complex	2	2	187	1285	6.87	0.0210808	1.68	J4UR46 J4KQ46
	GO:0005654 nucleoplasm	11	40	187	1285	1.89	0.022549	1.65	J4UI54 J4WMJ1 J5JU23 J5JW42 J5K9J4 J4WLL9 J5JW28 J4KLU5 J4UI49 J5JK26 J4KMZ5
	GO:0008287 protein serine/threonine phosphatase complex	3	5	187	1285	4.12	0.0242269	1.62	J4KM29 J5JHG1 J5K5T2
	GO:1903293 phosphatase complex	3	5	187	1285	4.12	0.0242269	1.62	J4KM29 J5JHG1 J5K5T2
	GO:0008023 transcription elongation factor complex	3	6	187	1285	3.44	0.0433168	1.36	J4WMJ1 J4UI49 J4KMZ5
	Molecular Function
	GO:0098772 molecular function regulator	15	44	269	1683	2.13	0.00217708	2.66	J4KMG8 J5JZ35 J4KMG7 J4KP93 J5JJ46 J4WM26 J4KLR1 J5K5T2 J5JVS6 J5JJN5 J4WML3 J4UKY0 J4KM29 J5JP91 J5JP30
	GO:0005086 ARF guanyl-nucleotide exchange factor activity	4	6	269	1683	4.17	0.00733991	2.13	J4KMG7 J5JP91 J5JVS6 J5JP30
	GO:0019208 phosphatase regulator activity	3	4	269	1683	4.69	0.0142587	1.85	J4UKY0 J4KM29 J5K5T2
	GO:0019888 protein phosphatase regulator activity	3	4	269	1683	4.69	0.0142587	1.85	J4UKY0 J4KM29 J5K5T2
	GO:0004672 protein kinase activity	23	92	269	1683	1.56	0.0145272	1.84	J4W0C5 J5JXA4 J5JMJ1 J5JXZ8 J4WHB8 J4UKG6 J4UNW5 J5K5S8 J5K0L3 J5JQN7 J4VTE5 J5JXF7 J4UHR3 J5JXR0 J4WBZ3 J5K8F2 J5JHW2 J4UPF8 J5K318 J4VXM2 J4UKP4 J5JP91 J4KRH6
	GO:0030234 enzyme regulator activity	9	27	269	1683	2.09	0.0195937	1.71	J4KMG8 J5JZ35 J4KP93 J5JJ46 J5K5T2 J4WML3 J5JJN5 J4KM29 J4UKY0
	GO:0004674 protein serine/threonine kinase activity	12	41	269	1683	1.83	0.0219736	1.66	J4W0C5 J4WBZ3 J5JMJ1 J5K8F2 J5JHW2 J4UPF8 J4UNW5 J5K0L3 J5JQN7 J5JP91 J4UHR3 J5JXR0
	GO:0004815 aspartate-tRNA ligase activity	2	2	269	1683	6.26	0.025467	1.59	J4UJZ8 J5JE48
	Biological Process
	GO:0050790 regulation of catalytic activity	21	59	208	1390	2.38	4.82018e-05	4.32	J4KMG8 J5JZ35 J4KMG7 J4KP93 J5JJ46 J4WM26 J5K0L3 J5JJN5 J4UKY0 J5JS80 J4UI45 J4KLR1 J4VZX2 J5JCB9 J5JVS6 J5K5T2 J4WML3 J4KM29 J5JQ79 J5JP91 J5JP30
	GO:0065009 regulation of molecular function	21	63	208	1390	2.23	0.000145737	3.84	J4KMG8 J5JZ35 J4KMG7 J4KP93 J5JJ46 J4WM26 J5K0L3 J5JJN5 J4UKY0 J5JS80 J4UI45 J4KLR1 J4VZX2 J5JCB9 J5JVS6 J5K5T2 J4WML3 J4KM29 J5JQ79 J5JP91 J5JP30
	GO:0051336 regulation of hydrolase activity	13	37	208	1390	2.35	0.00166128	2.78	J5JZ35 J4UI45 J4KMG7 J4KP93 J5JJ46 J4WM26 J4KLR1 J5JVS6 J5JJN5 J4UKY0 J5JS80 J5JP91 J5JP30
	GO:0043087 regulation of GTPase activity	11	30	208	1390	2.45	0.00257782	2.59	J5JZ35 J4KMG7 J4KP93 J5JJ46 J4WM26 J4KLR1 J5JVS6 J5JJN5 J5JS80 J5JP91 J5JP30
	GO:0043085 positive regulation of catalytic activity	13	39	208	1390	2.23	0.00286412	2.54	J4KMG8 J5JZ35 J4KMG7 J4KP93 J5JJ46 J4WM26 J4KLR1 J5JCB9 J5JVS6 J5K0L3 J5JJN5 J5JP91 J5JP30
	GO:0043547 positive regulation of GTPase activity	10	27	208	1390	2.48	0.00371673	2.43	J5JZ35 J4KMG7 J4KP93 J5JJ46 J4WM26 J4KLR1 J5JVS6 J5JJN5 J5JP91 J5JP30
	GO:0044093 positive regulation of molecular function	13	41	208	1390	2.12	0.00469997	2.33	J4KMG8 J5JZ35 J4KMG7 J4KP93 J5JJ46 J4WM26 J4KLR1 J5JCB9 J5JVS6 J5K0L3 J5JJN5 J5JP91 J5JP30
	GO:0000096 sulfur amino acid metabolic process	5	10	208	1390	3.34	0.0095054	2.02	J5J4V7 J4KNY5 J4W0U2 J4KQF7 J4WJV4
	GO:0007154 cell communication	20	80	208	1390	1.67	0.0105805	1.98	J4W0C5 J4WHB8 J4URE7 J5K0L3 J4KQJ0 J4KPU4 J4W4K5 J5JS80 J4W426 J5JNS0 J4UTE1 J4KMI7 J4UTP3 J4UJA9 J4VZX2 J5JCB9 J4KM29 J4VXM2 J5JP91 J4KRH6
	GO:1902531 regulation of intracellular signal transduction	8	22	208	1390	2.43	0.0106132	1.97	J4KMG7 J4WM26 J5JCB9 J5JVS6 J5K0L3 J5JP91 J5JHG1 J5JP30
	GO:0006468 protein phosphorylation	23	96	208	1390	1.6	0.0107397	1.97	J4W0C5 J5JXA4 J5JMJ1 J5JXZ8 J4WHB8 J4UKG6 J4UNW5 J5K5S8 J5K0L3 J5JQN7 J4VTE5 J5JXF7 J4UHR3 J5JXR0 J4WBZ3 J5K8F2 J5JHW2 J4UPF8 J5K318 J4VXM2 J4UKP4 J5JP91 J4KRH6
	GO:0048583 regulation of response to stimulus	10	31	208	1390	2.16	0.011284	1.95	J4KMG7 J5K8F2 J4WM26 J5JCB9 J5JVS6 J5K0L3 J4UKY0 J5JP91 J5JHG1 J5JP30
	GO:0051345 positive regulation of hydrolase activity	10	31	208	1390	2.16	0.011284	1.95	J5JZ35 J4KMG7 J4KP93 J5JJ46 J4WM26 J4KLR1 J5JVS6 J5JJN5 J5JP91 J5JP30
	GO:0009966 regulation of signal transduction	9	27	208	1390	2.23	0.0127705	1.89	J4KMG7 J4WM26 J5JCB9 J5JVS6 J5K0L3 J4UKY0 J5JP91 J5JHG1 J5JP30
	Rank Q4
	Cellular Component
	GO:0005641 nuclear envelope lumen	2	2	118	1285	10.89	0.00836758	2.08	J4KPA7 J5JP91
	GO:0015630 microtubule cytoskeleton	8	34	118	1285	2.56	0.00940268	2.03	J4WM99 J4UUA2 J4KRD9 J5JUC1 J4UU84 J4KM29 J5JR05 J5JP91
	GO:0036464 cytoplasmic ribonucleoprotein granule	4	12	118	1285	3.63	0.0187129	1.73	J5JMR3 J4UM12 J4W426 J4UJY5
	GO:0010494 cytoplasmic stress granule	4	12	118	1285	3.63	0.0187129	1.73	J5JMR3 J4UM12 J4W426 J4UJY5
	GO:0035770 ribonucleoprotein granule	4	12	118	1285	3.63	0.0187129	1.73	J5JMR3 J4UM12 J4W426 J4UJY5
	GO:0005815 microtubule organizing center	5	18	118	1285	3.02	0.0193739	1.71	J5JUC1 J4KM29 J5JR05 J4UUA2 J5JP91
	GO:0031588 nucleotide-activated protein kinase complex	2	3	118	1285	7.26	0.0235897	1.63	J4KPA7 J5JP91
	GO:1902911 protein kinase complex	3	8	118	1285	4.08	0.0300002	1.52	J4UR61 J4KPA7 J5JP91
	Molecular Function
	GO:0016773 phosphotransferase activity, alcohol group as acceptor	30	112	201	1683	2.24	6.35632e-06	5.2	J4W0C5 J5JR58 J5JXZ8 J4WJF0 J4UNW5 J5JDU7 J4WBQ5 J4US75 J4VTE5 J5J2N5 J5JXF7 J5K510 J5JXR0 J5K1R6 J5JJM8 J4UHV2 J4UK06 J4WBZ3 J5JNW5 J5K8F2 J4KPA7 J4KR52 J5K3K3 J5K318 J5JUC1 J4VXM2 J5JA79 J5JP91 J4W0J6 J4KRH6
	GO:0004672 protein kinase activity	25	92	201	1683	2.28	3.14815e-05	4.5	J4W0C5 J5JR58 J5JXZ8 J4UNW5 J5JDU7 J4WBQ5 J4VTE5 J5J2N5 J5JXF7 J5K510 J5JXR0 J5K1R6 J4WBZ3 J4UHV2 J5JNW5 J5K8F2 J4KPA7 J4KR52 J5K318 J5JUC1 J4VXM2 J5JA79 J5JP91 J4W0J6 J4KRH6
	GO:0016301 kinase activity	32	136	201	1683	1.97	5.67205e-05	4.25	J4W0C5 J5JR58 J5JJY6 J4VTE5 J5J2N5 J5K510 J4UHV2 J4UK06 J5K8F2 J4KPA7 J4KR52 J5JP91 J4WJF0 J5JXZ8 J4UNW5 J4US75 J4WBQ5 J5JDU7 J5JXF7 J5K1R6 J5JXR0 J4WBZ3 J5JJM8 J5JNW5 J4KQ98 J5JUC1 J5K318 J5K3K3 J4VXM2 J5JA79 J4W0J6 J4KRH6
	GO:0016772 transferase activity, transferring phosphorus-containing groups	33	158	201	1683	1.75	0.000509456	3.29	J4W0C5 J5JR58 J5JJY6 J4VTE5 J5J2N5 J5K510 J4UHV2 J4UK06 J5K8F2 J4KPA7 J4KR52 J5JP91 J4WJF0 J5JXZ8 J4UNW5 J4US75 J4WBQ5 J5JDU7 J5JXF7 J5K1R6 J5JXR0 J4WBZ3 J5JJM8 J5JNW5 J4KQ98 J5JUC1 J5K318 J5K3K3 J4VXM2 J5JA79 J4W0J6 J4KRH6 J5JVL1
	GO:0072341 modified amino acid binding	5	8	201	1683	5.23	0.000958301	3.02	J4UFK4 J4VWR6 J5JV76 J4UHS0 J4KLS4
	GO:0031177 phosphopantetheine binding	5	8	201	1683	5.23	0.000958301	3.02	J4UFK4 J4VWR6 J5JV76 J4UHS0 J4KLS4
	GO:0033218 amide binding	5	9	201	1683	4.65	0.00194797	2.71	J4UFK4 J4VWR6 J5JV76 J4UHS0 J4KLS4
	GO:0019842 vitamin binding	5	12	201	1683	3.49	0.00904548	2.04	J4UFK4 J4VWR6 J5JV76 J4UHS0 J4KLS4
	Biological Process
	GO:0006468 protein phosphorylation	25	96	143	1390	2.53	3.80445e-06	5.42	J4W0C5 J5JR58 J5JXZ8 J4UNW5 J5JDU7 J4WBQ5 J4VTE5 J5J2N5 J5JXF7 J5K510 J5JXR0 J5K1R6 J4WBZ3 J4UHV2 J5JNW5 J5K8F2 J4KPA7 J4KR52 J5K318 J5JUC1 J4VXM2 J5JA79 J5JP91 J4W0J6 J4KRH6
	GO:0016310 phosphorylation	32	145	143	1390	2.15	7.12352e-06	5.15	J4W0C5 J5JR58 J5JJY6 J4VTE5 J5J2N5 J5K510 J4UHV2 J4UK06 J5K8F2 J4KPA7 J4KR52 J5JP91 J4WJF0 J5JXZ8 J4UNW5 J4US75 J4WBQ5 J5JDU7 J5JXF7 J5K1R6 J5JXR0 J4WBZ3 J5JJM8 J5JNW5 J4KQ98 J5JUC1 J5K318 J5K3K3 J4VXM2 J5JA79 J4W0J6 J4KRH6
	GO:0006796 phosphate-containing compound metabolic process	39	220	143	1390	1.72	0.000152087	3.82	J4W0C5 J5JR58 J5JJY6 J4VTE5 J5J2N5 J5K510 J4UHV2 J4UK06 J5K8F2 J4KPA7 J4KPZ5 J4KR52 J4KM29 J5JP91 J5K5L7 J5J8S0 J5JXZ8 J4WJF0 J4UNW5 J4US75 J4WBQ5 J5JDU7 J5K2W8 J5JXF7 J4WB05 J5K1R6 J5JXR0 J5JJM8 J4WBZ3 J4UTE1 J5JNW5 J4KQ98 J5K3K3 J5JUC1 J5K318 J4VXM2 J5JA79 J4W0J6 J4KRH6
	GO:0006793 phosphorus metabolic process	39	225	143	1390	1.68	0.00025544	3.59	J4W0C5 J5JR58 J5JJY6 J4VTE5 J5J2N5 J5K510 J4UHV2 J4UK06 J5K8F2 J4KPA7 J4KPZ5 J4KR52 J4KM29 J5JP91 J5K5L7 J5J8S0 J5JXZ8 J4WJF0 J4UNW5 J4US75 J4WBQ5 J5JDU7 J5K2W8 J5JXF7 J4WB05 J5K1R6 J5JXR0 J5JJM8 J4WBZ3 J4UTE1 J5JNW5 J4KQ98 J5K3K3 J5JUC1 J5K318 J4VXM2 J5JA79 J4W0J6 J4KRH6
	GO:0006464 cellular protein modification process	34	198	143	1390	1.67	0.000865637	3.06	J4W0C5 J5JR58 J4UKN9 J4KP33 J4VTE5 J5J2N5 J5K510 J4W5J1 J4UHV2 J5K8F2 J4KPA7 J4KR52 J4KM29 J5JP91 J4UFP2 J5K5L7 J4KP44 J5JXZ8 J4UNW5 J4WBQ5 J5JDU7 J5K2W8 J5JXF7 J5K1R6 J5JXR0 J4WBZ3 J5JNW5 J5JUC1 J5K318 J4KNG2 J4VXM2 J5JA79 J4W0J6 J4KRH6
	GO:0036211 protein modification process	34	198	143	1390	1.67	0.000865637	3.06	J4W0C5 J5JR58 J4UKN9 J4KP33 J4VTE5 J5J2N5 J5K510 J4W5J1 J4UHV2 J5K8F2 J4KPA7 J4KR52 J4KM29 J5JP91 J4UFP2 J5K5L7 J4KP44 J5JXZ8 J4UNW5 J4WBQ5 J5JDU7 J5K2W8 J5JXF7 J5K1R6 J5JXR0 J4WBZ3 J5JNW5 J5JUC1 J5K318 J4KNG2 J4VXM2 J5JA79 J4W0J6 J4KRH6
	GO:0007569 cell aging	4	6	143	1390	6.48	0.00136884	2.86	J5K8F2 J4KPA7 J4KPZ5 J5JP91
	GO:0007568 aging	4	6	143	1390	6.48	0.00136884	2.86	J5K8F2 J4KPA7 J4KPZ5 J5JP91
	GO:0001302 replicative cell aging	3	4	143	1390	7.29	0.0039501	2.4	J5K8F2 J4KPA7 J5JP91
	GO:0051220 cytoplasmic sequestering of protein	3	4	143	1390	7.29	0.0039501	2.4	J5JUC1 J5JJ27 J4KNS1
	GO:0032507 maintenance of protein location in cell	3	4	143	1390	7.29	0.0039501	2.4	J5JUC1 J5JJ27 J4KNS1
	GO:0009267 cellular response to starvation	3	4	143	1390	7.29	0.0039501	2.4	J5JMR3 J5JP91 J4W426
	GO:0071496 cellular response to external stimulus	3	4	143	1390	7.29	0.0039501	2.4	J5JMR3 J5JP91 J4W426
	GO:0031668 cellular response to extracellular stimulus	3	4	143	1390	7.29	0.0039501	2.4	J5JMR3 J5JP91 J4W426
	KEGG pathway analyses
	KEGG pathway	Mapping	Background	All Mapping	All Background	Fold enrichment	Fisher's exact test p value	-log10(p value)	Related proteins
	Rank Q1
	ko04011 MAPK signaling pathway	16	66	80	2312	7.01	1.76294e-09	8.75	J4KMI7 J5K8Q8 J4KL89 J4USV8 J4WHB8 J5K0L3 J4KNM3 J5K713 J4UMA0 J5JLG5 J4KQ56 J4UI12 J5JA79 J4UIQ6 J5JU75 J5JH06
	ko04910 Insulin signaling pathway	9	27	80	2312	9.63	1.70793e-06	5.77	J5JMR3 J4UM55 J4KLB2 J5K2W8 J4KMG6 J5JA79 J5JMZ5 J5JID8 J5JV80
	ko04151 PI3K-Akt signaling pathway	7	27	80	2312	7.49	0.000219387	3.66	J4UM55 J5JLG5 J5JMR3 J5K8Q8 J5JA79 J4UI12 J5JV80
	ko04070 Phosphatidylinositol signaling system	6	18	80	2312	9.63	0.000247939	3.61	J5K713 J5JLG5 J4US75 J4UM52 J4KMG6 J4KNB1
	ko04110 Cell cycle	9	56	80	2312	4.64	0.000488366	3.31	J5JD16 J4UI45 J5JR58 J5K089 J5K8Q8 J4KP14 J5JI30 J4VQ43 J4UI12
	ko04150 mTOR signaling pathway	7	38	80	2312	5.32	0.00151492	2.82	J4UM55 J5JLG5 J5JMR3 J4KQ98 J5JA79 J4KMP5 J4KR39
	ko04066 HIF-1 signaling pathway	5	16	80	2312	9.03	0.00168111	2.77	J4UM55 J5JLG5 J5JW20 J5JID8 J5JMZ5
	ko04139 Mitophagy	6	34	80	2312	5.1	0.00524201	2.28	J5K713 J5JLG5 J4UM88 J4KQ56 J5JU75 J5JP66
	ko04140 Autophagy	6	34	80	2312	5.1	0.00524201	2.28	J5JMR3 J4KPU9 J5JA79 J4VYC1 J4KKT9 J5JG56
	ko05230 Central carbon metabolism in cancer	4	12	80	2312	9.63	0.00676205	2.17	J4UI24 J5JW20 J5JID8 J5JMZ5
	ko04510 Focal adhesion	4	13	80	2312	8.89	0.00857638	2.07	J5JLG5 J5K2W8 J4UIQ6 J5JA79
	ko00500 Starch and sucrose metabolism	6	40	80	2312	4.33	0.0105639	1.98	J4KP70 J5K1E2 J5JTA4 J5JID8 J5JMZ5 J5JV80
	ko05231 Choline metabolism in cancer	4	15	80	2312	7.71	0.0129886	1.89	J5K713 J5JLG5 J5JA79 J5JGT6
	ko04024 cAMP signaling pathway	4	16	80	2312	7.23	0.015598	1.81	J4KMG6 J5K2W8 J4UIQ6 J5JGT6
	ko04722 Neurotrophin signaling pathway	4	16	80	2312	7.23	0.015598	1.81	J4KMG6 J5K8Q8 J5JA79 J4UI12
	ko04922 Glucagon signaling pathway	4	17	80	2312	6.8	0.0184815	1.73	J5JW20 J4KLB2 J4KMG6 J5JV80
	ko05206 MicroRNAs in cancer	4	18	80	2312	6.42	0.0216412	1.66	J4W6N8 J5JLG5 J5JMR3 J5K7Q7
	ko05164 Influenza A	5	33	80	2312	4.38	0.0243384	1.61	J5JLG5 J4KPU9 J5K140 J4UWE3 J4W4F4
	ko00521 Streptomycin biosynthesis	3	8	80	2312	10.84	0.0282429	1.55	J4KP70 J5JID8 J5JMZ5
	ko02010 ABC transporters	3	8	80	2312	10.84	0.0282429	1.55	J4W6N8 J5JYS9 J5K7Q7
	ko04666 Fc gamma R-mediated phagocytosis	4	20	80	2312	5.78	0.028792	1.54	J5K713 J5JLG5 J4UIQ6 J5JGT6
	Rank Q2
	ko04011 MAPK signaling pathway - yeast	14	46	148	770	1.58	0.0411226	1.39	J4KMI7 J5K8Q8 J4USV8 J4WHB8 J5JXZ8 J4URE7 J4UPM4 J4UK69 J5K713 J4UMA0 J4WD41 J5JU75 J4UI12 J5JA79
	ko00250 Alanine, aspartate and glutamate metabolism	5	11	148	770	2.36	0.0420378	1.38	J4UR08 J4KPB8 J4UI03 J4KKQ7 J5JZL1
	ko04391 Hippo signaling pathway - fly	4	8	148	770	2.6	0.0484965	1.31	J5K8Q8 J4UGU2 J5K3E3 J4UI12
	Rank Q3
	ko00450 Selenocompound metabolism	4	5	105	770	5.87	0.00147111	2.83	J5J4V7 J4KNY5 J5J2G5 J4W0U2
	ko00270 Cysteine and methionine metabolism	6	13	105	770	3.38	0.00428487	2.37	J5J4V7 J4KNY5 J5J2G5 J4W0U2 J4KQF7 J4WJV4
	ko04011 MAPK signaling pathway - yeast	13	46	105	770	2.07	0.00547305	2.26	J4KMI7 J4UKP1 J4WHB8 J5JXZ8 J4URE7 J5JTK8 J4KNW1 J5K0L3 J4KNM3 J5K713 J4KPU4 J5JXF7 J4UHR3
	ko00564 Glycerophospholipid metabolism	6	17	105	770	2.59	0.0194423	1.71	J4UKV0 J4WHQ5 J4WLT6 J5JH09 J5JGT6 J5JTK8
	ko04138 Autophagy - yeast	10	38	105	770	1.93	0.024591	1.61	J4W0C5 J5K8F2 J5J9G1 J5JVS6 J5JQN7 J4UR61 J5K318 J5JP66 J5JP91 J5JF82
	ko04213 Longevity regulating pathway - multiple species	5	14	105	770	2.62	0.0311092	1.51	J4W0C5 J4UTE1 J5K8F2 J4UWE3 J5JQN7
	Rank Q4
	ko00770 Pantothenate and CoA biosynthesis	2	2	88	770	8.75	0.0129296	1.89	J4UK06 J5JUC8
	ko04213 Longevity regulating pathway - multiple species	5	14	88	770	3.13	0.0151154	1.82	J4W0C5 J4UTE1 J5JMR3 J5K8F2 J4KPA7
	ko04138 Autophagy - yeast	9	38	88	770	2.07	0.021718	1.66	J4W0C5 J5JMR3 J5K8F2 J4UR61 J5K318 J4US75 J5JP66 J5JP91 J5JF82
	ko04211 Longevity regulating pathway	4	11	88	770	3.18	0.0280194	1.55	J4UR61 J5JMR3 J4KPA7 J4UNW5
	ko04152 AMPK signaling pathway	5	18	88	770	2.43	0.0446694	1.35	J5JMR3 J4KM29 J5JA79 J4KPA7 J4UNW5
