# Supplementary material for: Proteomic and Phosphoryproteomic Investigations Reveal that Autophagy-Related Protein 1, a Protein Kinase for Autophagy Initiation, Synchronously Deploys Phosphoregulation on the Ubiquitin-Like Conjugation System in the Mycopathogen Beauveria bassiana
Source: mSystems. 2022 Feb 8;7(1):e01463-21. doi: 10.1128/msystems.01463-21 (PMC8823290; doi:10.1128/msystems.01463-21)
Supplement: DATA SET S4 [file msystems.01463-21-sd004.xlsx]

## Sheet: DAP
	Data set S4 Functional sortation of differentially altered proteins in DBbatg1 mutant of Beaueria bassiana during development
	FunCat ID	FunCat description	Gene ID(s)	Exact p-value	Adjusted p-value	# genes / category	# genes / input
	Differentially reduced proteins
	12 PROTEIN SYNTHESIS
	12.01.01	ribosomal proteins	BBA_00155 | BBA_00208 | BBA_00409 | BBA_00659 | BBA_01459 | BBA_01576 | BBA_01828 | BBA_01833 | BBA_02493 | BBA_03258 | BBA_03259 | BBA_03756 | BBA_04283 | BBA_04317 | BBA_04985 | BBA_05414 | BBA_06733 | BBA_06950 | BBA_07264 | BBA_07514 | BBA_07729 | BBA_07730 | BBA_08119 | BBA_08358 | BBA_08554 | BBA_08577 | BBA_09247 | BBA_09309	4.85284e-06	0.000624399	28 / 166	28 / 495
	12.04	translation	BBA_00155 | BBA_00208 | BBA_00409 | BBA_00659 | BBA_01307 | BBA_01576 | BBA_01828 | BBA_03256 | BBA_03258 | BBA_03259 | BBA_03756 | BBA_03903 | BBA_05153 | BBA_05414 | BBA_06608 | BBA_06733 | BBA_06947 | BBA_07264 | BBA_07514 | BBA_07729 | BBA_07730 | BBA_08019 | BBA_08110 | BBA_08119 | BBA_08358 | BBA_08441 | BBA_08554 | BBA_08577 | BBA_09185 | BBA_09247 | BBA_09309	4.904046e-7	9.46481e-05	31 / 175	31 / 495
	14 PROTEIN FATE (folding, modification, destination)
	14.07.11	protein processing (proteolytic)	BBA_00313 | BBA_00850 | BBA_01577 | BBA_01608 | BBA_02903 | BBA_04399 | BBA_04923 | BBA_05014 | BBA_05531 | BBA_06307 | BBA_06499 | BBA_07042 | BBA_07294 | BBA_07361 | BBA_07828 | BBA_07829 | BBA_08035 | BBA_08791 | BBA_08891 | BBA_08942 | BBA_09176	0.000338973	0.0261687	21 / 138	21 / 495
	16 PROTEIN WITH BINDING FUNCTION OR COFACTOR REQUIREMENT (structural or catalytic)
	16.01	protein binding	BBA_00015 | BBA_00115 | BBA_00128 | BBA_00131 | BBA_00155 | BBA_00156 | BBA_00208 | BBA_00333 | BBA_00352 | BBA_00409 | BBA_00565 | BBA_00659 | BBA_00661 | BBA_00764 | BBA_00777 | BBA_00980 | BBA_01005 | BBA_01049 | BBA_01157 | BBA_01198 | BBA_01207 | BBA_01244 | BBA_01248 | BBA_01309 | BBA_01428 | BBA_01512 | BBA_01543 | BBA_01558 | BBA_01574 | BBA_01576 | BBA_01581 | BBA_01644 | BBA_01821 | BBA…	1.108286e-7	4.27798e-05	149 / 1529	149 / 495
	16.03.03	RNA binding	BBA_00131 | BBA_00155 | BBA_00156 | BBA_00659 | BBA_01198 | BBA_01207 | BBA_01248 | BBA_01255 | BBA_01459 | BBA_01576 | BBA_01821 | BBA_01828 | BBA_02009 | BBA_02525 | BBA_02572 | BBA_03256 | BBA_03258 | BBA_03259 | BBA_03361 | BBA_04247 | BBA_04544 | BBA_04882 | BBA_04985 | BBA_05153 | BBA_05489 | BBA_05904 | BBA_06608 | BBA_06733 | BBA_06868 | BBA_07599 | BBA_07729 | BBA_07837 | BBA_07978 | BBA…	0.000135063	0.0130335	38 / 304	38 / 495
	Differentially elevated proteins
	01 METABOLISM
	01.01.09.04.01	biosynthesis of phenylalanine	BBA_00030 | BBA_00533 | BBA_03923 | BBA_04832 | BBA_08426	0.00131979	0.0495864	5 / 28	5 / 308
	01.05	C-compound and carbohydrate metabolism	BBA_00030 | BBA_00297 | BBA_00533 | BBA_00702 | BBA_00792 | BBA_00866 | BBA_01125 | BBA_01521 | BBA_01877 | BBA_01988 | BBA_02357 | BBA_02648 | BBA_02734 | BBA_02757 | BBA_03665 | BBA_03839 | BBA_03883 | BBA_04036 | BBA_04090 | BBA_04146 | BBA_04383 | BBA_04627 | BBA_04696 | BBA_04728 | BBA_05371 | BBA_05448 | BBA_05606 | BBA_05726 | BBA_05826 | BBA_05929 | BBA_06217 | BBA_06335 | BBA_06360 | BBA…	6.933412e-11	1.823487e-8	52 / 683	52 / 308
	01.05.03	polysaccharide metabolism	BBA_00297 | BBA_00417 | BBA_00792 | BBA_01877 | BBA_05160 | BBA_05376 | BBA_05847 | BBA_05929 | BBA_07146 | BBA_07388 | BBA_08370 | BBA_08621 | BBA_09289 | BBA_09468	0.000711073	0.0374025	14 / 174	14 / 308
	01.05.10.07	aliphatic hydrocarbon catabolism	BBA_03665 | BBA_05371 | BBA_06555	0.000864094	0.0378761	3 / 7	3 / 308
	01.25.01	extracellular polysaccharide degradation	BBA_00792 | BBA_05929 | BBA_07146 | BBA_09289 | BBA_09468	0.000146973	0.0128846	5 / 18	5 / 308
	16 PROTEIN WITH BINDING FUNCTION OR COFACTOR REQUIREMENT (structural or catalytic)
	16.21.07	NAD/NADP binding	BBA_02648 | BBA_02757 | BBA_04090 | BBA_04108 | BBA_04696 | BBA_05267 | BBA_05606 | BBA_05826 | BBA_06335 | BBA_07938 | BBA_08165 | BBA_08370 | BBA_09111	0.000546395	0.0359254	13 / 150	13 / 308
	32 CELL RESCUE, DEFENSE AND VIRULENCE
	32.10.07	degradation / modification of foreign (exogenous) polysaccharides	BBA_00792 | BBA_05929 | BBA_07146 | BBA_09289 | BBA_09468	0.000108787	0.0128846	5 / 17	5 / 308
