# Supplementary material for: Proteomic and Phosphoryproteomic Investigations Reveal that Autophagy-Related Protein 1, a Protein Kinase for Autophagy Initiation, Synchronously Deploys Phosphoregulation on the Ubiquitin-Like Conjugation System in the Mycopathogen Beauveria bassiana
Source: mSystems. 2022 Feb 8;7(1):e01463-21. doi: 10.1128/msystems.01463-21 (PMC8823290; doi:10.1128/msystems.01463-21)
Supplement: DATA SET S5 [file msystems.01463-21-sd005.xlsx]

## Sheet: Motif enrichment
	Data set S5 Enrichement analyses for the motifs in the different ranks of differentially altered phosphopeptides
	Motif NO.	Motif description	Mapping	Background	All Mapping	All Backgroud	Fold enrichment	Fisher's exact test p value	-log10 (P-value)	Related Protein
	Rank Q1
	5	......SP.K...	26	150	572	8449	2.56	7.30897e-06	5.14	J4VTE5-1742 J4KL69-231 J4KQG4-414 J5JEY8-441 J4WI61-634 J5JD16-23 J4KQW9-388 J5K0J0-1120 J4KRA9-754 J4WES8-432 J5K1U3-406 J4WD94-764 J4UM52-106 J4KQL1-282 J4W1C3-548 J4KQE1-38 J4UVK6-38 J4KMK4-574 J4UQE0-303 J4KKZ5-585 J5JE12-74 J4UWU2-920 J5JQG0-170 J5K3N4-596 J5JH50-221 J4UQY6-195
	9	R.....SP.....	12	101	572	8449	1.75	0.0395287	1.4	J4W5I1-340 J4WKN5-291 J4VVK3-1888 J4UKD4-341 J5K368-470 J4KNB1-664 J4KQ98-152 J4ULJ4-304 J4UP05-183 J5K7W3-36 J4WJS9-562 J5K8C8-364
	30	...K..S......	15	123	572	8449	1.8	0.0186605	1.73	J5JYQ1-215 J4KN29-431 J5JAN6-258 J4UJE1-590 J4W6F2-732 J4UUM1-237 J4UEZ3-42 J5K6J0-528 J5JYR4-229 J5JFP5-1555 J4KQP9-140 J4UT27-335 J5JP66-56 J4W8D3-133 J5K2W8-186
	Rank Q2
	5	......SP.K...	21	150	671	8449	1.76	0.00746129	2.13	J5J248-274 J4KQN7-534 J4WKU1-58 J4KPY8-796 J5K3H9-172 J4KNJ3-220 J4WIZ7-341 J4KPM6-939 J4UNG1-440 J5JQR8-369 J4USU9-73 J4VU88-420 J4VQ43-463 J5JHC1-273 J4UI23-196 J4UJG8-188 J5JNT6-663 J5JZN6-644 J4UJD4-38 J4KLC0-41 J5JZN6-640
	10	...RK.S......	19	119	671	8449	2.01	0.0024977	2.6	J4W014-339 J4UKL5-10 J4UVF0-373 J4UQM5-127 J5K368-348 J4UGX1-1056 J5JHK5-511 J4UI20-88 J4VXG3-368 J4WH58-200 J4WG93-372 J4WIM3-104 J4KNV5-483 J5JQ79-651 J4WI61-364 J4UX66-236 J5JQR8-363 J4WG93-108 J5JPY5-215
	19	....R.S......	67	541	671	8449	1.56	0.000135755	3.87	J4WEF8-68 J4KMB7-173 J5J4W4-167 J4W5M3-1758 J5K140-1320 J5JT33-276 J4KPK0-604 J4WA92-43 J4W0A9-14 J4KKV1-277 J5JU99-108 J4VRA5-15 J4KMJ2-27 J4KQN6-675 J5JPP5-539 J5JTM2-741 J4KRH6-824 J5JQQ4-804 J4VX83-48 J4UX78-505 J5K8F2-283 J4ULE3-324 J4UP91-644 J5K5S8-871 J5JN65-365 J5JYJ2-643 J5J8Y8-718 J4KRB9-1054 J5JYA4-90 J5K0T0-1483 J5JN77-188 J4UQ37-796 J4KMH2-1126 J5JFP5-975 J5K8P4-179 J4W0D6-71 J4UKD4…
	31	.....GS......	17	126	671	8449	1.7	0.021185	1.67	J4KN29-289 J4KNG2-2046 J4WIS0-816 J5J5C7-837 J4VZ12-644 J5K4V6-324 J4WIR4-292 J4WIM9-164 J4KPI2-299 J5JDP4-504 J5K0G8-362 J5JE48-87 J5JJ93-215 J4US27-868 J5JWS1-231 J4UHU6-303 J5JNS5-522
	Rank Q3
	21	......SD.D...	14	123	567	8449	1.7	0.035667	1.45	J4KQH7-178 J4KM94-1024 J4UM97-195 J4UX78-94 J4W4Y3-90 J4KQ18-182 J4KQ18-184 J4UNW5-87 J4UI49-318 J5JLQ9-152 J4KQH7-180 J5JXF4-564 J5JZQ7-76 J5JEG6-148
	Rank Q4
	2	...R..SP.....	40	396	441	8449	1.94	3.95491e-05	4.4	J5JSI2-11 J5JUG1-370 J4WL66-350 J4KN69-721 J4UVU9-51 J5JB71-1009 J4KPY8-1324 J4KLC0-455 J4UQY6-360 J4W8P6-158 J5K820-201 J4KRH1-319 J5JSW1-211 J5K9Q6-499 J5K2A0-370 J5JK70-1274 J5JR05-611 J4UX66-231 J4UJN1-26 J4W8H7-150 J4UJV5-211 J4KL02-815 J5JVM3-659 J4UW34-282 J4KR20-212 J4WJS9-289 J5JMR3-41 J4ULJ4-184 J4UU51-811 J5JEH3-721 J4VZ81-121 J4W3F3-739 J4W0C5-652 J4W0J6-917 J4KRA0-168 J4KQ32-594 J5JJ…
	8	......SPR....	12	110	441	8449	2.09	0.0119086	1.92	J5K3J9-25 J4UG88-702 J5JXP7-387 J4UQK6-273 J4KRD5-279 J4VTE5-725 J5K2W8-55 J5JX31-453 J4UIM7-17 J4KLF4-400 J5JFA9-233 J5JI30-431
	19	....R.S......	39	541	441	8449	1.38	0.023868	1.62	J5JFI2-732 J4UKS0-174 J5JZA1-103 J4WAK8-616 J5JSR6-148 J4UX30-1503 J4W165-780 J4WCV5-456 J5J306-11 J5K833-156 J4UR64-203 J5JVT9-694 J4VWR6-3478 J4KP93-1068 J4UHD6-93 J5JLT0-211 J4W0M1-400 J5K3J9-11 J5JFH0-40 J4UIM7-21 J4KMG7-161 J4WJQ5-856 J4UHV4-892 J4UKS0-139 J4UQY6-419 J4KP93-1072 J4WJQ5-715 J4UM12-77 J4KPZ5-278 J4W5V1-168 J5JG10-46 J5K853-464 J4KP83-957 J5JSW1-209 J4UPQ3-207 J4UKS0-133 J5JSW6…
	22	...R..S......	36	395	441	8449	1.75	0.000719618	3.14	J4W5J1-117 J4WLJ9-237 J5JL09-604 J5K6D9-682 J5JGP8-144 J5JYL7-148 J4KKR5-691 J4W3A2-118 J4UM94-500 J5J6M5-298 J4KMS0-395 J4W8D3-94 J4KM83-40 J4UTK9-419 J4KMQ5-143 J4UQK6-22 J5JNX5-451 J4UI43-500 J4KLY3-731 J4KR78-104 J4UIQ0-470 J4UND1-222 J4WA54-261 J4UT93-141 J4KN29-614 J4UFK4-1522 J5JHD0-83 J4KPA7-39 J5JG10-47 J5JJ85-70 J5JUC1-408 J4WKN5-338 J5J3Q5-899 J4W426-1019 J4UP39-180 J4UPL0-198
