# Supplementary material for: Proteomic and Phosphoryproteomic Investigations Reveal that Autophagy-Related Protein 1, a Protein Kinase for Autophagy Initiation, Synchronously Deploys Phosphoregulation on the Ubiquitin-Like Conjugation System in the Mycopathogen Beauveria bassiana
Source: mSystems. 2022 Feb 8;7(1):e01463-21. doi: 10.1128/msystems.01463-21 (PMC8823290; doi:10.1128/msystems.01463-21)
Supplement: DATA SET S6 [file msystems.01463-21-sd006.xlsx]

## Sheet: Homologs
	Data set S6 Potential BbAtg1 substrates and their homologs in yeast, fruit fly and human
		Beauveria bassiana		Homo sapiens		Drosophila melanogaster		Saccharomyces cerevisiae
		Gene ID	Gene Description	Gene ID	Gene name	Gene ID	Gene name	Gene ID	Gene name
	Leucine (L) (phosphopeptide No.: 60; phosphoprotein No.: 60)	BBA_00365	RhoGEF domain-containing protein	hsa:23268	DNMBP, ARHGEF36, TUBA	Dmel_CG34418	Sif	None
		BBA_00421	LAS seventeen-binding protein	hsa:26751	SH3YL1, RAY	None		YFR024C-A	LSB3
		BBA_00921	Protein of unknown function DUF2347	hsa:57189	LCHN, PRO2561	None		YKL047W	ANR2
		BBA_01038	von Willebrand factor type A domain-containing protein	None		None		None
		BBA_01045	condensin complex component SMC3	hsa:9126	SMC3, BAM, BMH, CDLS3, CSPG6, HCAP, SMC3L1	Dmel_CG9802	Cap	YJL074C	SMC3
		BBA_01153	telomere length regulation protein	hsa:9894	TELO2, CLK2, TEL2	None		YGR099W	TEL2
		BBA_01390	Serine-rich adhesin	None		None		None
		BBA_01530	VID27 cytoplasmic protein	None		None		YNL212W	VID27
		BBA_01618	S-adenosylmethionine:diacylglycerol 3-amino-3-carboxypropyl transferase btaA	None		None		None
		BBA_01680	transporter Avl9	hsa:23080	AVL9, KIAA0241	Dmel_CG11178		YLR114C	AVL9
		BBA_01807	hypothetical protein	None		None		None
		BBA_02263	DNA polymerase epsilon subunit C	hsa:10589	DRAP1, NC2-alpha	Dmel_CG10318	NC2alpha	YER159C	BUR6, NCB1
		BBA_02519	kelch repeat-containing protein	hsa:116138	KLHDC3, PEAS, RP1-20C7.3, dJ20C7.3	Dmel_CG12081		YHR158C	KEL1
		BBA_02673	Ulp1 protease family protein	hsa:57337	SENP7	Dmel_CG10107	Velo	YIL031W	ULP2, SMT4
		BBA_02786	apopolysialoglycoprotein	None		None		None
		BBA_02842	nucleoporin autopeptidase	hsa:4928	NUP98, ADIR2, NUP196, NUP96	Dmel_CG10198	Nup98-96	YKL068W	NUP100, NSP100
		BBA_03042	putative germinal center kinases group protein	hsa:10494	STK25, SOK1, YSK1	Dmel_CG5169	GckIII	YDR523C	SPS1
		BBA_03147	Di-trans-poly-cis-decaprenylcistransferase-like protein	hsa:79947	DHDDS, CIT, CPT, DS, HDS, RP59	Dmel_CG10778		YBR002C	RER2
		BBA_03175	RhoGEF domain-containing protein	None		None		YCL014W	BUD3
		BBA_03381	hypothetical protein	None		None		None
		BBA_03649	glucose-repressible gene protein	None		None		None
		BBA_03745	GPI-anchored cell surface glycoprotein	None		None		None
		BBA_04114	peroxin-3 protein	hsa:8504	PEX3, PBD10A, TRG18	None		YDR329C	PEX3, PAS3
		BBA_04232	Alpha-D-phosphohexomutase, alpha/beta/alpha I/II/III	hsa:5236	PGM1, CDG1T, GSD14	Dmel_CG5165	Pgm	YMR105C	PGM2, GAL5
		BBA_04236	Autophagy-related protein 11	None		None		YPR049C	CVT9
		BBA_04985	CC1-like family splicing factor	hsa:9584	RBM39, CAPER, CAPERalpha, FSAP59, HCC1, RNPC2	Dmel_CG11266		YGR159C	NSR1, SHE5
		BBA_05015	multidrug resistance protein CDR1	hsa:9429	ABCG2, ABC15, ABCP, BCRP, BCRP1, BMDP, CD338, CDw338, EST157481, GOUT1, MRX, MXR, MXR1, UAQTL1	Dmel_CG2759	W	YDR406W	PDR15
		BBA_05090	F-box domain-containing protein	None		None		None
		BBA_05094	vesicular transport protein	None		None		YLR309C	IMH1, SYS3
		BBA_05194	molybdenum cofactor synthesis domain-containing protein	hsa:10243	GPHN, GEPH, GPH, GPHRYN, HKPX1	Dmel_CG2945	Cin	None
		BBA_05518	HECT-domain-containing protein	hsa:10075	HUWE1, ARF-BP1, HECTH9, HSPC272, Ib772, LASU1, MULE, URE-B1, UREB1	Dmel_CG8184		YDR457W	TOM1
		BBA_05643	polyadenylate-binding protein	hsa:8761	PABPC4, APP-1, APP1, PABP4, iPABP	Dmel_CG5119	pAbp	YER165W	PAB1
		BBA_05913	actin-related protein RO7	hsa:55860	ACTR10, ACTR11, Arp11, HARP11	None		None
		BBA_06083	phospholipase D	hsa:5338	PLD2	Dmel_CG12110	Pld	YKR031C	SPO14, PLD1
		BBA_06179	galactose-proton symport	None		None		None
		BBA_06246	hypothetical protein	None		None		None
		BBA_06321	monodehydroascorbate reductase	hsa:150209	AIFM3, AIFL	Dmel_CG4199		None
		BBA_06470	ribosomal protein L32	None		None		None
		BBA_06516	Heat shock protein Hsp90	hsa:3320	HSP90AA1, EL52, HSP86, HSP89A, HSP90A, HSP90N, HSPC1, HSPCA, HSPCAL1, HSPCAL4, HSPN, Hsp89, Hsp90, LAP2	Dmel_CG1242	Hsp83	YMR186W	HSC82, HSP90
		BBA_06554	hypothetical protein	None		None		None
		BBA_06575	hypothetical protein	None		None		None
		BBA_06652	oxysterol-binding protein	hsa:114880	OSBPL6, ORP6	Dmel_CG6708	Osbp	YDL019C	OSH2
		BBA_06767	hypothetical protein	None		None		None
		BBA_06993	ABC transporter	hsa:340273	ABCB5, ABCB5alpha, ABCB5beta, EST422562	Dmel_CG8523	Mdr50	YNR013C	PHO91
		BBA_07261	60S ribosomal protein L12	hsa:6136	RPL12, L12	Dmel_CG3195	RpL12	YEL054C	RPL12A
		BBA_07558	SH3 domain-containing protein	None		None		YJL020C	BBC1, MTI1, YJL021C
		BBA_07613	Cytochrome P450 CYP684A2	hsa:1576	CYP3A4, CP33, CP34, CYP3A, CYP3A3, CYPIIIA3, CYPIIIA4, HLP, NF-25, P450C3, P450PCN1	Dmel_CG10248	Cyp6a8	YHR007C	ERG11, CYP51
		BBA_07719	autophagy-related protein 3	hsa:64422	ATG3, APG3, APG3-LIKE, APG3L, PC3-96	Dmel_CG6877	Aut1	YNR007C	ATG3, APG3, AUT1
		BBA_07887	MCM2/3/5 family protein	hsa:4173	MCM4, CDC21, CDC54, NKCD, NKGCD, P1-CDC21, hCdc21	Dmel_CG1616	Dpa	YPR019W	MCM4, CDC54, HCD21
		BBA_08077	hypothetical protein	None		None		None
		BBA_08269	SH3 domain-containing protein	hsa:6453	ITSN1, ITSN, SH3D1A, SH3P17	Dmel_CG3727	Dock	YBL007C	SLA1
		BBA_08313	phosphoribosylformylglycinamidine synthase	hsa:5198	PFAS, FGAMS, FGARAT, PURL	Dmel_CG9127	Ade2	YGR061C	ADE6
		BBA_08485	calpain family cysteine protease	hsa:823	CAPN1, CANP, CANP1, CANPL1, muCANP, muCL	Dmel_CG8107	CalpB	None
		BBA_09093	hypothetical protein	None		None		None
		BBA_09275	dual specificity phosphatase	hsa:1846	DUSP4, HVH2, MKP-2, MKP2, TYP	None		YNL053W	MSG5
		BBA_09338	catalase/peroxidase HPI	None		None		YKR066C	CCP1
		BBA_09394	translation machinery-associated protein	hsa:55854	ZC3H15, HT010, LEREPO4, MSTP012	Dmel_CG8635		YOR091W	TMA46
		BBA_09762	ABC transporter	hsa:1244	ABCC2, ABC30, CMOAT, DJS, MRP2, cMRP	Dmel_CG6214	MRP	YLL048C	YBT1, BAT1
		BBA_09961	hypothetical protein	None		None		None
		BBA_10323	Ulp1 protease family protein	hsa:59343	SENP2, AXAM2, SMT3IP2	Dmel_CG12359	Ulp1	YPL020C	ULP1, NIB1
	Methionine (M) (phosphopeptide No.: 14; phosphoprotein No.: 13)	BBA_00109	RfeD protein	None		None		None
		BBA_00121	transmembrane and coiled-coil domain-containing protein	hsa:255104	TMCO4, RP5-1056L3.6	None		YFL034W
		BBA_01082	chromatin remodeling complex SWI/SNF, component SWI2 and related ATPase	hsa:6597	SMARCA4, BAF190, BAF190A, BRG1, MRD16, RTPS2, SNF2, SNF2L4, SNF2LB, SWI2, hSNF2b	Dmel_CG5942	Brm	YOR290C	SNF2, GAM1, HAF1, SWI2, TYE3
		BBA_01864	stress-activated map kinase-interacting protein	hsa:79109	MAPKAP1, JC310, MIP1, SIN1, SIN1b, SIN1g	None		YOL078W	AVO1
		BBA_02151	hypothetical protein	None		None		None
		BBA_03811	DNA binding regulatory protein AmdX	hsa:7490	WT1, AWT1, EWS-WT1, GUD, NPHS4, WAGR, WIT-2, WT33	Dmel_CG3065		YJR127C	RSF2, ZMS1
		BBA_04535	serine/arginine repetitive matrix protein 1	None		None		None
		BBA_05623	zinc finger protein	hsa:58491	ZNF71, EZFIT	Dmel_CG7372		YOR113W	AZF1
		BBA_05711	CFEM domain-containing protein	None		None		None
		BBA_06547	vacuolar protein sorting-associated protein	hsa:27342	RABGEF1, RABEX5, rabex-5	Dmel_CG9139	Rabex-5	YML097C	VPS9, VPL31, VPT9
		BBA_07252	F-box protein	None		None		YGR149W
		BBA_08607	Succinyl-CoA synthetase-like protein	hsa:47	ACLY, ACL, ATPCL, CLATP	Dmel_CG8322	ATPCL	None
		BBA_09284	IDC1 protein	None		None		None
	Serine (S) (phosphopeptide No.: 116; phosphoprotein No.: 110)	BBA_00109	RfeD protein	None		None		None
		BBA_00218	regulator of G-protein signaling domain-containing protein	None		None		YOR301W	RAX1
		BBA_00240	Spa2 homology (SHD) of GIT	None		None		YLL021W	SPA2, FUS6, PEA1
		BBA_00333	calcineurin-like phosphoesterase	hsa:5501	PPP1CC, PP-1G, PP1C, PPP1G	Dmel_CG6593	Pp1alpha-96A	YML016C	PPZ1
		BBA_00358	involucrin repeat protein	None		None		None
		BBA_00518	hypothetical protein	None		None		None
		BBA_00560	proteasome/cyclosome	hsa:5707	PSMD1, P112, Rpn2, S1	Dmel_CG11888	Rpn2	YIL075C	RPN2, SEN3
		BBA_00591	mucin-like protein	None		None		None
		BBA_00599	hisactophilin C49S mutant/phototropin PHY3 fusion protein	hsa:23415	KCNH4, BEC2, ELK1, Kv12.3	None		None
		BBA_00667	autophagy-related protein 26	None		None		YLR189C	ATG26, UGT51
		BBA_00760	phosphatidylinositol-4-phosphate 5-Kinase	hsa:23396	PIP5K1C, LCCS3, PIP5K-GAMMA, PIP5Kgamma, PIPKIg_v4	Dmel_CG3682	PIP5K59B	YDR208W	MSS4
		BBA_00924	gelsolin-like protein	hsa:10677	AVIL, ADVIL, DOC6, p92	None		None
		BBA_00987	C2 domain-containing protein	hsa:23344	ESYT1, FAM62A, MBC2	Dmel_CG6643	Esyt2	YOR086C	TCB1
		BBA_01025	ABC transporter	hsa:5243	ABCB1, ABC20, CD243, CLCS, GP170, MDR1, P-GP, PGY1	Dmel_CG10181	Mdr65	YKL209C	STE6
		BBA_01075	protein of unknown function DUF1709	None		None		YJR092W	BUD4
		BBA_01127	neutral trehalase	hsa:11181	TREH, TRE, TREA	Dmel_CG9364	Treh	YDR001C	NTH1
		BBA_01254	PH domain-containing protein	None		None		YIL105C	SLM1, LIT2
		BBA_01380	UPF0183 domain-containing protein	hsa:80262	C16orf70, C16orf6, LIN10, lin-10	Dmel_CG7083		None
		BBA_01475	Domain of unknown function DUF2422	None		None		YGL140C
		BBA_01489	inner centromere protein	None		None		YBR156C	SLI15
		BBA_01530	VID27 cytoplasmic protein	None		None		YNL212W	VID27
		BBA_01549	NLI interacting factor-like phosphatase	hsa:10106	CTDSP2, OS4, PSR2, SCP2	Dmel_CG5830		YLL010C	PSR1
		BBA_01733	carbamoyl-phosphate synthase	hsa:790	CAD	Dmel_CG18572	CAD	YJL130C	URA2
		BBA_01758	Spc7 kinetochore protein	None		None		YGL093W	SPC105
		BBA_01822	HECT-domain-containing protein	hsa:23327	NEDD4L, NEDD4-2, NEDD4.2, RSP5, hNEDD4-2	Dmel_CG4244	Su(dx)	YER125W	RSP5, MDP1, MUT2, NPI1, SMM1, UBY1
		BBA_01868	pyruvate dehydrogenase E1 component subunit alpha	hsa:5161	PDHA2, PDHAL	Dmel_CG7024		YER178W	PDA1
		BBA_01899	nucleoporin (Nup184), putative	None		None		YML103C	NUP188
		BBA_02084	CPL domain-containing protein	hsa:9933	HA-8, HLA-HA8, PEN, PUF6, XTP5, hPUF-A	Dmel_CG1685	Pen	YDR496C	PUF6
		BBA_02117	adenylate cyclase	hsa:23513	SCRIB, CRIB1, SCRB1, SCRIB1, Vartul	Dmel_CG43398	Scrib	YJL005W	CYR1, CDC35, FIL1, HSR1, SRA4, TSM0185
		BBA_02151	hypothetical protein	None		None		None
		BBA_02280	mitogen-activated protein kinase kinase kinase	hsa:4215	MAP3K3, MAPKKK3, MEKK3	Dmel_CG4720	Pk92B	YLR362W	STE11
		BBA_02356	hypothetical protein	None		None		None
		BBA_02360	BRCA1 C Terminus domain-containing protein	None		None		YLR330W	CHS5, CAL3
		BBA_02368	RhoGAP domain-containing protein	hsa:1124	CHN2, ARHGAP3, BCH, CHN2-3, RHOGAP3	Dmel_CG40494	RhoGAP1A	YBR260C	RGD1
		BBA_02646	GAS2 domain-containing protein	None		None		None
		BBA_02651	LPXTG-domain-containing protein	None		None		None
		BBA_02878	PH domain-containing protein	None		None		YNL047C	SLM2, LIT1
		BBA_03014	bZIP transcription factor	None		None		None
		BBA_03127	mechanosensitive ion channel	None		None		None
		BBA_03143	leucine Rich Repeat domain-containing protein	None		None		YLR352W
		BBA_03279	chromatin assembly protein	None		None		YGL133W	ITC1
		BBA_03515	ribose-phosphate diphosphokinase	hsa:221823	PRPS1L1, PRPS1, PRPS3, PRPSL, PRS-III	Dmel_CG6767		YKL181W	PRS1, PRP1
		BBA_03531	Sec7 domain-containing protein	hsa:8729	GBF1, ARF1GEF	Dmel_CG8487	Garz	YEL022W	GEA2
		BBA_03576	hypothetical protein	None		None		None
		BBA_03745	GPI-anchored cell surface glycoprotein	None		None		None
		BBA_03746	protein phosphatase 2C	hsa:5494	PPM1A, PP2C-ALPHA, PP2CA, PP2Calpha	Dmel_CG17746		YDL006W	PTC1, CWH47, KCS2, TPD1
		BBA_03981	hypercellular protein (hypA) (fragment)	hsa:83696	TRAPPC9, IBP, IKBKBBP, MRT13, NIBP, TRS120	None		YDR407C	TRS120
		BBA_04091	hypothetical protein	None		None		None
		BBA_04106	hypothetical protein	None		None		None
		BBA_04146	serine/threonine-protein kinase ppk6	hsa:23178	PASK, PASKIN, STK37	Dmel_CG3105	Pask	YAL017W	PSK1, FUN31
		BBA_04297	hypothetical protein	None		None		None
		BBA_04298	mitogen-activated protein kinase MAF1	hsa:84232	MAF1	Dmel_CG40196	Maf1	YDR005C	MAF1
		BBA_04421	RhoGAP domain-containing protein	hsa:5829	PXN	Dmel_CG31794	Pax	YDL240W	LRG1
		BBA_04461	vacuolar sorting protein 39 domain 1	hsa:23339	VPS39, TLP, VAM6, hVam6p	Dmel_CG7146		YDL077C	VAM6, CVT4, VPL18, VPL22, VPS39
		BBA_04550	hypothetical protein	None		None		None
		BBA_04628	Poly(A) RNA polymerase cid11	hsa:23318	ZCCHC11, PAPD3, TUT4	Dmel_CG5732	Gld2	YNL299W	TRF5
		BBA_04857	ubiquitin carboxyl-terminal hydrolase	None		None		None
		BBA_05015	multidrug resistance protein CDR1	hsa:9429	ABCG2, ABC15, ABCP, BCRP, BCRP1, BMDP, CD338, CDw338, EST157481, GOUT1, MRX, MXR, MXR1, UAQTL1	Dmel_CG2759	W	YDR406W	PDR15
		BBA_05040	TPR/MLP1/MLP2-like protein	hsa:7175	TPR	Dmel_CG8274	Mtor	YKR095W	MLP1, MPL1
		BBA_05185	integral membrane protein	None		None		None
		BBA_05288	hypothetical protein	None		None		None
		BBA_05296	EF hand domain-containing protein	hsa:8924	HERC2, D15F37S1, SHEP1, jdf2, p528	None		None
		BBA_05338	SRF-type transcription factor	hsa:4208	MEF2C, C5DELq14.3, DEL5q14.3	Dmel_CG1429	Mef2	YBR182C	SMP1
		BBA_05462	mitotic apparatus protein p62	None		None		None
		BBA_05488	WD domain-containing protein	hsa:22872	SEC31A, ABP125, ABP130, HSPC334, SEC31L1	Dmel_CG8266	Sec31	YDL195W	SEC31, WEB1
		BBA_05504	Immunoglobulin E-set	hsa:80351	TNKS2, ARTD6, PARP-5b, PARP-5c, PARP5B, PARP5C, TANK2, TNKL, pART6	Dmel_CG14073		YIR033W	MGA2
		BBA_05589	cupin domain-containing protein	hsa:1060	CENPC1, CENP-C, CENPC, MIF2, hcp-4	None		None
		BBA_05594	pumilio domain-containing protein	hsa:23369	PUM2, PUMH2, PUML2	Dmel_CG9755	Pum	YGL014W	PUF4, YGL023
		BBA_05637	hypothetical protein	None		None		None
		BBA_05956	hypothetical protein	None		None		None
		BBA_06010	hypothetical protein	None		None		None
		BBA_06017	PH domain-containing protein	hsa:116983	ACAP3, CENTB5	Dmel_CG6742	CenB1A	YDR524C	AGE1, SAT1
		BBA_06046	glutamate-cysteine ligase	hsa:2729	GCLC, GCL, GCS, GLCL, GLCLC	Dmel_CG2259	Gclc	YJL101C	GSH1
		BBA_06161	Zn(II)2Cys6 transcription factor	None		None		None
		BBA_06202	Glc8 protein	None		None		None
		BBA_06274	endosomal peripheral membrane protein	hsa:23041	MON2	Dmel_CG8683	Mon2	YNL297C	MON2, YSL2
		BBA_06626	DUF221 domain-containing protein	None		None		YMR266W	RSN1
		BBA_06696	vacuolar ATP synthase catalytic subunit A	hsa:523	ATP6V1A, ATP6A1, ATP6V1A1, HO68, VA68, VPP2, Vma1	Dmel_CG3762	Vha68-2	YDL185W	VMA1, CLS8, TFP1
		BBA_06729	Cell division/GTP binding protein	hsa:5414	SEPT4, ARTS, BRADEION, CE5B3, H5, MART, PNUTL2, SEP4, hCDCREL-2	Dmel_CG2916	Sep5	YJR076C	CDC11, PSL9
		BBA_07046	ATPase protein	hsa:5190	PEX6, PAF-2, PAF2, PBD4A, PDB4B, PXAAA1	Dmel_CG11919	Pex6	YNL329C	PEX6, PAS8
		BBA_07080	PX domain-containing protein	None		None		None
		BBA_07205	histone H3 methyltransferase complex protein	hsa:9739	SETD1A, KMT2F, Set1, Set1A	Dmel_CG40351	Set1	YHR119W	SET1, YTX1
		BBA_07248	sec7-domain protein	hsa:9265	CYTH3, ARNO3, GRP1, PSCD3	Dmel_CG31158	Efa6	YPR095C	SYT1
		BBA_07318	hydrolase-like protein	None		None		None
		BBA_07438	PAK kinase	hsa:5063	PAK3, CDKN1A, MRX30, MRX47, OPHN3, PAK3beta, bPAK, hPAK3	Dmel_CG10295	Pak	YHL007C	STE20
		BBA_07598	phosphoinositide 3-phosphate phosphatase	hsa:5728	PTEN, 10q23del, BZS, CWS1, DEC, GLM2, MHAM, MMAC1, PTEN1, TEP1	Dmel_CG5671	Pten	YNL128W	TEP1
		BBA_07603	SAFF domain-containing protein	None		None		YCR030C	SYP1, YCR029C-A
		BBA_07683	C6 zinc finger domain-containing protein	None		None		None
		BBA_07892	cell cycle inhibitor Nif1	None		None		YBR007C	DSF2
		BBA_07965	pre-mRNA splicing factor CLF1	hsa:1954	MEGF8, C19orf49, CRPT2, EGFL4, SBP1	None		None
		BBA_08048	SNF2 family domain-containing protein	hsa:56916	SMARCAD1, ADERM, ETL1, HEL1	Dmel_CG5899	Etl1	YAL019W	FUN30
		BBA_08208	R3H domain-containing protein	hsa:23518	R3HDM1, R3HDM	Dmel_CG10847	Enc	YDL189W	RBS1
		BBA_08209	Mov34/MPN/PAD-1 family protein	hsa:8665	EIF3F, EIF3S5, eIF3-p47	Dmel_CG9769		YOR261C	RPN8
		BBA_08303	vacuolar protein sorting-associated protein vps13	hsa:54832	VPS13C	Dmel_CG2093	Vps13	YLL040C	VPS13, SOI1, VPT2
		BBA_08334	MBOAT family protein	hsa:129642	MBOAT2, LPCAT4, OACT2	Dmel_CG18445	Oys	YOR175C	ALE1, LCA1, LPT1, SLC4
		BBA_08579	SH3 domain-containing protein	hsa:1793	DOCK1, DOCK180, ced5	Dmel_CG10379	Mbc	YLR422W
		BBA_08607	Succinyl-CoA synthetase-like protein	hsa:47	ACLY, ACL, ATPCL, CLATP	Dmel_CG8322	ATPCL	None
		BBA_08647	serine/threonine-protein kinase prp4	hsa:8899	PRPF4B, PR4H, PRP4, PRP4H, PRP4K, dJ1013A10.1	Dmel_CG7028		YJL141C	YAK1
		BBA_08712	Ctf1-like protein	None		None		YIL130W	ASG1
		BBA_08737	putative histidine kinase HHK2p	None		None		YLR006C	SSK1
		BBA_08829	hypothetical protein	None		None		None
		BBA_08859	GYF domain-containing protein	hsa:26058	GIGYF2, GYF2, PARK11, PERQ2, PERQ3, TNRC15	Dmel_CG11148		None
		BBA_08972	hypothetical protein	None		None		None
		BBA_09233	geranylgeranyl pyrophosphate synthetase	hsa:9453	GGPS1, GGPPS, GGPPS1	Dmel_CG8593	Qm	YPL069C	BTS1
		BBA_09712	inorganic pyrophosphatase	hsa:5464	PPA1, IOPPP, PP, PP1, SID6-8061	Dmel_CG4634	Nurf-38	YBR011C	IPP1, PPA1
		BBA_09751	myosin class II heavy chain	None		None		None
		BBA_09765	phospholipid-translocating P-type ATPase	hsa:5205	ATP8B1, ATPIC, BRIC, FIC1, ICP1, PFIC, PFIC1	Dmel_CG42321		YMR162C	DNF3
		BBA_10004	conserved hypothetical protein	None		None		None
		BBA_10089	transport protein USO1	hsa:8615	USO1, P115, TAP, VDP	Dmel_CG1422	P115	YDL058W	USO1, INT1
		BBA_10343	hypothetical protein	None		None		None
