# Supplementary material for: Proteomic and Phosphoryproteomic Investigations Reveal that Autophagy-Related Protein 1, a Protein Kinase for Autophagy Initiation, Synchronously Deploys Phosphoregulation on the Ubiquitin-Like Conjugation System in the Mycopathogen Beauveria bassiana
Source: mSystems. 2022 Feb 8;7(1):e01463-21. doi: 10.1128/msystems.01463-21 (PMC8823290; doi:10.1128/msystems.01463-21)
Supplement: DATA SET S7 [file msystems.01463-21-sd007.xlsx]

## Sheet: Targets
		Data set S7 Phosphopeptides regulated only by the phosphorylation activity of Atg1 in Beauveria bassiana
		Phosphorylation sites information												Phosphorylation quantitation							Protein quantitation
		Protein accession	Position	Amino acid	Protein description	Gene name	Localization probability	PEP	Score	Modified sequence	Charge	Mass error [ppm]	MS/MS Count	ATG1	ATG2	WT1	WT2	ATG/WT Ratio	ATG/WT P value	Regulated	ATG/WT Ratio	ATG/WT P value	Regualted
		J5K8F2	666	T	Serine/threonine-protein kinase sck1	BBA_00011	0.923314	8.9936e-83	189.72	NDT(0.016)T(0.061)NT(0.923)FCGTTEYLAPEVLLDESGYTK	3	0.34757	5	0.628	0.61	1.256	1.314	0.48325	3.74816e-05	down	1.12	0.280486	unchange
		J5K8F2	295	S	Serine/threonine-protein kinase sck1	BBA_00011	0.604894	0.000180934	45.276	PS(0.006)QS(0.005)DGKDS(0.082)VS(0.082)RT(0.219)S(0.605)NDGAEASGTQTPR	4	0.31024	1	1.202	1.018	0.566	0.482	2.138	0.0023973	up	1.12	0.280486	unchange
		J5K8P4	85	S	Transmembrane and coiled-coil domain-containing protein	BBA_00121	0.956671	3.83019e-28	117.15	EQQNAATNT(0.001)PFDPAAAQT(0.043)AEIDS(0.957)ENDEADFK	4	-4.3839	2	0.628	0.527	1.295	1.4	0.4305	0.00100931	down	1.14698	0.0289512	unchange
		J5K8Q8	264	S	TH14-3-3 protein	BBA_00136	1	2.05468e-73	170.6	DNLTLWTSSEAETAPAAEGAS(1)KEEPVAAEEPK	4	0.81746	1	0.571	0.573	1.328	1.387	0.42225	1.08263e-05	down	0.882619	0.383672	unchange
		J4UW88	395	S	CAP-Gly domain-containing protein	BBA_00177	0.999962	1.23274e-07	93.753	NS(1)MDDKDSAQLR	3	0.044225	1	0.553	0.551	1.439	1.337	0.399	4.14656e-05	down	1.01832	0.825831	unchange
		J4WLH8	122	S	CLAP1-like protein	BBA_00220	0.999998	2.2886e-85	219.69	GFDAEVLATDLPS(1)PVVSR	2	0.57846	12	0.538	0.486	1.316	1.583	0.3575	0.000707993	down	0.902474	0.0250959	unchange
		J4WLH8	126	S	CLAP1-like protein	BBA_00220	0.999999	5.80848e-25	125.79	GFDAEVLATDLPS(1)PVVS(1)R	3	0.45412	1	0.297	0.34	1.227	2.274	0.20025	0.00423961	down	0.902474	0.0250959	unchange
		J5K8F2	272	T	Serine/threonine-protein kinase sck1	BBA_00011	0.822322	0.00638064	45.82	GIIFKS(0.966)GPPT(0.822)PT(0.212)R	3	-0.44469	1	1.149	1.285	0.382	0.34	3.3895	0.000173876	up	1.12	0.280486	unchange
		J5K8F2	268	S	Serine/threonine-protein kinase sck1	BBA_00011	0.966114	0.00638064	45.82	GIIFKS(0.966)GPPT(0.822)PT(0.212)R	3	-0.44469	1	1.149	1.285	0.382	0.34	3.3895	0.000173876	up	1.12	0.280486	unchange
		J4WLJ9	646	S	Spa2-like protein	BBA_00240	1	8.74253e-06	72.585	NS(1)LPAPPAFQGLGGMR	3	0.41786	1	0.434	0.436	1.562	1.575	0.278	1.44974e-08	down	1.18942	0.457745	unchange
		J4KRA9	71	S	YSIRK family gram-positive signal peptide	BBA_00264	0.983421	6.16865e-22	154.13	TFDS(0.016)PS(0.983)PTGDANK	3	-0.040246	1	0.448	0.441	1.71	1.4	0.28925	0.000338082	down	1.02467	0.443325	unchange
		J4KRA9	754	S	YSIRK family gram-positive signal peptide	BBA_00264	0.905218	9.57219e-05	67.234	RKPVPAPS(0.905)PS(0.095)K	4	0.64784	1	0.536	0.604	1.469	1.252	0.423	0.000952758	down	1.02467	0.443325	unchange
		J5K1U0	99	S	Uncharacterized protein	BBA_00023	0.999767	2.60071e-11	82.126	APQASTTTGRDTMDDS(1)AANREFAK	4	-0.79132	2	1.11	1.209	0.417	0.482	2.5975	0.000413866	up	1.12627	0.189837	unchange
		J4WLM4	361	S	Morphogenesis protein	BBA_00265	1	2.64938e-41	148.66	FEDIGFAS(1)ALT(1)EEDDYEESAVPVK	3	0.48929	1	0.591	0.496	1.549	1.252	0.3935	0.00210378	down	0.975874	0.610831	unchange
		J4WLJ9	237	S	Spa2-like protein	BBA_00240	1	1.46799e-11	96.379	FVAGEIPRGNS(1)AMS(1)NR	3	-4.0373	2	1.232	1.198	0.361	0.365	3.35175	2.04478e-06	up	1.18942	0.457745	unchange
		J4WLM4	549	S	Morphogenesis protein	BBA_00265	0.927455	0.00140015	63.908	S(0.927)VNKY(0.072)SLR	3	0.13814	2	1.057	1.168	0.547	0.499	2.13675	0.000427376	up	0.975874	0.610831	unchange
		J4KRB4	210	S	Uncharacterized protein	BBA_00289	0.987265	3.35436e-27	123.92	AQDLQDMLS(0.987)ES(0.506)S(0.506)RLR	3	-0.39393	2	1.041	1.155	0.563	0.526	2.02325	0.000414219	up	0.837081	0.125267	unchange
		J4KRB4	213	S	Uncharacterized protein	BBA_00289	0.506367	2.414e-05	67.76	AQDLQDMLS(0.987)ES(0.506)S(0.506)RLR	3	-0.39393	1	1.041	1.155	0.563	0.526	2.02325	0.000414219	up	0.837081	0.125267	unchange
		J4KRB4	212	S	Uncharacterized protein	BBA_00289	0.506367	2.414e-05	67.76	AQDLQDMLS(0.987)ES(0.506)S(0.506)RLR	3	-0.39393	1	1.041	1.155	0.563	0.526	2.02325	0.000414219	up	0.837081	0.125267	unchange
		J5K300	918	T	Involucrin repeat protein	BBA_00358	0.987078	1.03956e-50	185.58	KIEEEQIRS(0.013)QT(0.987)PENDTSR	4	0.25195	3	1.148	1.256	0.415	0.354	3.154	0.000322284	up	1.03439	0.291355	unchange
		J5K300	1620	S	Involucrin repeat protein	BBA_00358	0.832493	1.9225e-28	155.16	SLFDDRDVS(0.167)S(0.832)VVSEAR	3	0.84082	1	1.099	1.099	0.56	0.526	2.0325	6.35561e-05	up	1.03439	0.291355	unchange
		J5K300	2844	S	Involucrin repeat protein	BBA_00358	0.997741	3.42915e-82	182.02	EKPALADVTSAVATDKT(0.001)EAES(0.998)EDEWS(0.001)R	5	0.55797	4	1.177	1.07	0.481	0.526	2.24225	0.000367523	up	1.03439	0.291355	unchange
		J5K362	1060	S	Myosin	BBA_00388	0.5	5.97203e-11	82.639	NS(0.5)S(0.5)GAGRAPPPPPPAAPPAKPK	4	0.27731	3	1.107	1.096	0.456	0.622	2.1015	0.00591222	up	1.00894	0.687668	unchange
		J4WLM4	784	S	Morphogenesis protein	BBA_00265	0.999834	5.52621e-10	99.055	PAETQPMS(1)PVKEK	4	-0.11622	2	0.469	0.468	1.654	1.38	0.31225	0.000304058	down	0.975874	0.610831	unchange
		J4WLM4	536	S	Morphogenesis protein	BBA_00265	0.999689	0.00141012	95.502	GFFS(1)WTK	2	0.71189	1	0.278	0.234	1.963	1.728	0.1395	0.000113811	down	0.975874	0.610831	unchange
		J5K362	1061	S	Myosin	BBA_00388	0.5	5.97203e-11	82.639	NS(0.5)S(0.5)GAGRAPPPPPPAAPPAKPK	4	0.27731	3	1.107	1.096	0.456	0.622	2.1015	0.00591222	up	1.00894	0.687668	unchange
		J5K362	783	S	Myosin	BBA_00388	0.665742	0.00153309	60.167	MS(0.334)ILGS(0.666)RR	2	0.17934	1	1.123	1.229	0.419	0.431	2.77475	5.44316e-05	up	1.00894	0.687668	unchange
		J4WLM4	404	T	Morphogenesis protein	BBA_00265	0.827729	4.28302e-51	170.04	PT(0.136)T(0.828)PS(0.036)WADFLSTGFVDDSAK	3	1.3925	3	0.451	0.348	1.728	1.518	0.24825	0.000737472	down	0.975874	0.610831	unchange
		J4KRD5	279	S	Phospho-2-dehydro-3-deoxyheptonate aldolase	BBA_00394	0.998152	9.02752e-06	119.63	IATPLT(0.002)RS(0.998)PR	2	-0.14377	22	1.164	1.2	0.405	0.423	2.864	8.62182e-06	up	1.04784	0.566699	unchange
		J4WLU3	350	S	Subunit of VP52-54 complex	BBA_00320	0.923486	1.93384e-10	127.66	AS(0.985)IDT(0.015)LS(0.923)S(0.077)VEGK	3	0.023912	2	0.56	0.611	1.45	1.223	0.44225	0.000980114	down	0.995493	0.869655	unchange
		J5K300	1831	T	Involucrin repeat protein	BBA_00358	0.585874	0.00074085	86.014	S(0.414)T(0.586)QETPVK	3	-0.1894	1	0.636	0.499	1.536	1.191	0.42375	0.00513076	down	1.03439	0.291355	unchange
		J5K300	1218	S	Involucrin repeat protein	BBA_00358	0.5496	1.1145e-08	111.12	S(0.55)MS(0.45)DIVMDITNK	3	0.075633	1	0.454	0.569	1.623	1.28	0.35825	0.00237359	down	1.03439	0.291355	unchange
		J4KRD9	567	T	Nucleolar GTP-binding protein 1	BBA_00414	1	5.67434e-61	203.06	AGT(1)EDADAMQVDDPKAR	4	0.053132	3	1.189	1.212	0.398	0.371	3.132	2.25899e-05	up	1.05432	0.431807	unchange
		J4WM26	874	S	RhoGEF domain-containing protein	BBA_00365	0.997048	0.000509076	86.879	Y(0.003)SEQLDS(0.997)K	3	-0.2209	1	0.645	0.572	1.369	1.231	0.47075	0.000841999	down	0.893839	0.0844842	unchange
		J5K377	28	T	60S ribosomal protein L20	BBA_00403	0.999994	8.09359e-07	89.624	MT(1)IFAPNTTVAK	3	-0.69418	1	0.673	0.583	1.353	1.188	0.498	0.00181272	down	0.880189	0.16417	unchange
		J5K3A5	808	S	KH domain-containing protein	BBA_00433	0.982692	9.00841e-49	200.77	S(0.983)DS(0.017)FEDSLQYFDSK	3	1.2355	2	0.436	0.327	1.609	1.694	0.232	0.0006509	down	1.01114	0.735434	unchange
		J4WME0	33	S	ATP synthase regulation protein NCA2	BBA_00485	0.999963	6.35906e-49	149.48	LPVLADLAPDDAAS(1)DS(1)DDQTIVAAQALTSPR	3	-0.34382	5	0.482	0.499	1.541	1.426	0.33225	3.49524e-05	down	0.870544	0.0536589	unchange
		J4WME0	31	S	ATP synthase regulation protein NCA2	BBA_00485	0.999999	7.94551e-119	214.39	LPVLADLAPDDAAS(1)DS(1)DDQTIVAAQALTSPR	3	-0.34382	10	0.433	0.413	1.616	1.56	0.26675	9.69005e-06	down	0.870544	0.0536589	unchange
		J5K9R7	282	S	Nonhistone chromosomal protein	BBA_00521	1	2.72208e-46	163.39	SDAPVTEVET(1)PKAGPAS(1)PDKK	5	0.013491	20	0.607	0.572	1.398	1.262	0.44525	0.000274053	down	1.0075	0.8181	unchange
		J4WMH6	910	Y	Heterokaryon incompatibility protein Het-C	BBA_00520	0.686956	0.00879278	50.305	RDES(0.313)GQDEEY(0.687)GRR	3	0.23306	1	1.156	1.242	0.365	0.412	3.105	0.000142915	up	0.842223	0.0274131	unchange
		J5K9R7	266	S	Nonhistone chromosomal protein	BBA_00521	1	9.86069e-61	214.24	RKS(1)DAPVTEVET(1)PK	3	-0.32472	23	0.563	0.523	1.437	1.367	0.38875	7.2326e-05	down	1.0075	0.8181	unchange
		J4WMJ1	845	T	Transcription elongation factor SPT5	BBA_00535	0.721288	8.76247e-06	59.536	TPAAGGAGDRVPAWGS(0.279)RT(0.721)PAAAGGR	4	-0.56467	2	1.089	1.118	0.534	0.537	2.06475	1.93738e-06	up	1.07878	0.000191817	unchange
		J4WML3	931	S	Proteasome/cyclosome	BBA_00560	1	5.14997e-20	127.58	RES(1)MDMDPTPPK	3	-0.41976	27	0.582	0.579	1.365	1.323	0.433	5.65227e-06	down	0.833638	0.0227242	unchange
		J4WML3	171	S	Proteasome/cyclosome	BBA_00560	0.991351	1.27923e-11	96.143	AS(0.009)LDDAS(0.991)IEASLLPLK	3	2.7586	1	0.455	0.43	1.514	1.6	0.285	2.49242e-05	down	0.833638	0.0227242	unchange
		J4KRH1	116	T	Choriogenin Hminor	BBA_00574	0.593436	3.02618e-08	103.97	IS(0.406)PT(0.593)ETPPPPYK	3	-0.029644	2	0.531	0.503	1.571	1.313	0.362	0.000518828	down	0.879002	0.0619247	unchange
		J4KRH1	114	S	Choriogenin Hminor	BBA_00574	0.96343	1.32706e-13	139.19	IS(0.963)PT(0.036)ETPPPPYK	2	-0.86626	2	0.463	0.417	1.571	1.552	0.28225	5.6905e-05	down	0.879002	0.0619247	unchange
		J4KQU7	392	S	Metalloprotease-like protein	BBA_00693	0.864145	4.8515e-05	76.358	TDY(0.001)KDPAT(0.135)S(0.864)PK	3	0.1835	2	0.522	0.45	1.558	1.423	0.3275	0.000325341	down	0.991513	0.803995	unchange
		J4UUZ8	411	S	cAMP-independent regulatory protein pac2	BBA_00756	0.901792	0.000241395	66.989	S(0.097)NS(0.902)IMS(0.001)VDK	2	2.1449	2	0.69	0.498	1.424	1.219	0.45325	0.00709517	down	0.949169	0.669894	unchange
		J4UUZ8	311	S	cAMP-independent regulatory protein pac2	BBA_00756	1	1.13451e-07	109.44	LS(1)PPHEPLPFK	3	-0.19063	3	0.272	0.242	1.627	2.062	0.14175	0.000206811	down	0.949169	0.669894	unchange
		J4WMJ1	853	T	Transcription elongation factor SPT5	BBA_00535	0.951812	0.00491712	44.045	T(0.048)PAAAGGRT(0.952)PAWK	3	0.32086	1	1.035	1.16	0.635	0.456	2.072	0.00860331	up	1.07878	0.000191817	unchange
		J5K727	445	T	Glutamate dehydrogenase	BBA_00775	0.997451	6.25141e-10	133.88	LT(0.997)WT(0.002)T(0.001)EEVDEK	2	1.7275	2	0.325	0.261	1.772	1.806	0.164	0.000159724	down	1.18433	0.0233388	unchange
		J4KQW9	388	S	NDT80/PhoG like DNA-binding family protein	BBA_00803	0.998507	3.44081e-05	69.672	SGFT(0.001)FS(0.999)PPK	3	-0.44227	7	0.558	0.574	1.345	1.389	0.415	7.40992e-06	down	0.928123	0.427167	unchange
		J4KQY5	343	T	Cyclopropane-fatty-acyl-phospholipid synthase	BBA_00883	1	0.00168702	77.662	KLT(1)GFFR	3	-0.37265	1	0.574	0.558	1.453	1.28	0.41725	0.000282837	down	1.00351	0.911966	unchange
		J4UX13	416	S	Uncharacterized protein	BBA_00567	0.5	0.000149079	70.26	S(0.5)KS(0.5)EIDEERNR	3	0.030141	1	1.038	1.153	0.645	0.453	2.06425	0.0102817	up	1.08899	0.101234	unchange
		J4WJS9	559	S	Gelsolin-like protein	BBA_00924	1	3.01243e-07	85.087	RAS(1)VAS(1)PPVIKPK	4	-0.096466	3	0.516	0.515	1.44	1.45	0.35725	4.26302e-08	down	1.12433	0.176297	unchange
		J4WJS9	562	S	Gelsolin-like protein	BBA_00924	1	3.01243e-07	85.087	RAS(1)VAS(1)PPVIKPK	4	-0.096466	2	0.516	0.515	1.44	1.45	0.35725	4.26302e-08	down	1.12433	0.176297	unchange
		J4WJS9	1013	S	Gelsolin-like protein	BBA_00924	0.823926	1.00773e-06	86.497	FTPS(0.003)S(0.003)KPVS(0.17)S(0.824)PK	3	0.36383	1	0.649	0.518	1.253	1.424	0.43925	0.00247439	down	1.12433	0.176297	unchange
		J4UX13	414	S	Uncharacterized protein	BBA_00567	0.5	0.000149079	70.26	S(0.5)KS(0.5)EIDEERNR	3	0.030141	1	1.038	1.153	0.645	0.453	2.06425	0.0102817	up	1.08899	0.101234	unchange
		J4WJS9	392	S	Gelsolin-like protein	BBA_00924	0.998492	4.77531e-12	113.33	IPIS(0.998)PS(0.002)K	2	0.066296	10	0.592	0.511	1.395	1.382	0.398	0.000372861	down	1.12433	0.176297	unchange
		J4KRH1	319	S	Choriogenin Hminor	BBA_00574	0.999436	0.00167155	48.907	IAS(0.999)PKNLNQS(0.829)PS(0.172)R	3	-0.28188	1	1.297	1.264	0.265	0.257	4.91925	1.80691e-06	up	0.879002	0.0619247	unchange
		J4UX24	223	Y	GDSL-like Lipase/Acylhydrolase	BBA_00582	0.973529	0.0125961	50.088	GY(0.974)VAVRKS(0.026)DLD	3	-0.40114	1	1.108	1.144	0.457	0.545	2.2715	0.000811857	up	0.959826	0.184673	unchange
		J4UUY8	276	S	Uncharacterized protein	BBA_00741	0.687629	2.29841e-05	101.53	T(0.312)AS(0.688)GLSDIRR	3	0.02902	1	1.089	1.139	0.56	0.479	2.1615	0.000712729	up	1.08684	0.494931	unchange
		J4WJF0	412	S	ATP-NAD kinase	BBA_00809	0.976627	2.43884e-73	216.65	IGEGGT(0.002)T(0.021)S(0.977)EEEDENETHK	3	2.2784	3	1.283	1.19	0.279	0.38	3.859	0.00106607	up	0.95732	0.684652	unchange
		J5K790	87	S	LCCL domain-containing protein	BBA_00845	0.964151	4.28806e-12	97.69	DAGDAS(0.036)S(0.964)QRS(1)HHHKWPK	5	0.014967	3	1.193	1.267	0.335	0.348	3.616	1.11976e-05	up	1.19943		unchange
		J5K790	90	S	LCCL domain-containing protein	BBA_00845	1	4.28806e-12	97.69	S(1)HHHKWPK	4	0.29093	5	1.206	1.239	0.358	0.346	3.483	2.66259e-06	up	1.19943		unchange
		J5K790	86	S	LCCL domain-containing protein	BBA_00845	0.580309	0.00239804	42.384	DAGDAS(0.58)S(0.479)QRS(0.941)HHHKWPK	5	0.23541	1	1.166	1.127	0.485	0.453	2.4575	5.71298e-05	up	1.19943		unchange
		J4WJS9	289	S	Gelsolin-like protein	BBA_00924	0.982356	1.82778e-42	171.84	S(0.011)AS(0.982)PT(0.006)KGLGGFVQSAMLK	3	0.19491	3	1.308	1.263	0.241	0.267	5.0895	2.76738e-05	up	1.12433	0.176297	unchange
		J4UVC5	287	S	Uncharacterized protein	BBA_00956	0.999997	2.86091e-141	264.52	AAPAVAPPATITES(1)PQSSAPK	3	0.58954	6	0.584	0.529	1.356	1.405	0.4045	0.000152901	down	1.09143	0.330893	unchange
		J5K0T0	911	S	C2 domain-containing protein	BBA_00987	0.998374	0.000417986	63.473	GKPS(0.998)VDT(0.368)T(0.368)KS(0.265)VK	4	-0.020265	6	0.617	0.6	1.402	1.2	0.4715	0.000781992	down	0.890398	0.0657429	unchange
		J5K0T0	1223	T	C2 domain-containing protein	BBA_00987	1	4.00536e-07	109	IVT(1)GVAGAPIK	3	-0.27186	7	0.535	0.548	1.496	1.313	0.388	0.000222563	down	0.890398	0.0657429	unchange
		J5K0T0	914	T	C2 domain-containing protein	BBA_00987	0.609837	0.000153731	75.416	GKPS(0.386)VDT(0.61)T(0.004)K	4	-0.32202	1	0.459	0.388	1.596	1.577	0.26775	0.000187039	down	0.890398	0.0657429	unchange
		J4KR14	238	S	RING-12 protein	BBA_01028	0.999996	5.74753e-36	142.23	EGS(1)EEPVPSIGTNAELLLK	3	0.71987	4	0.38	0.409	1.58	1.685	0.24225	2.32458e-05	down	0.925424	0.253478	unchange
		J4UVK6	38	S	SYF2 splicing factor	BBA_01066	0.99794	2.43373e-10	102.98	EKAPS(0.857)PIS(0.143)ES(0.998)PS(0.002)K	4	-0.04925	8	0.616	0.613	1.326	1.258	0.47675	2.86725e-05	down	0.907493	0.147578	unchange
		J5K163	190	T	Chromatin remodeling complex SWI/SNF, component SWI2 and ATPase	BBA_01082	0.97173	9.80597e-21	118.63	QAIMADS(0.992)PVS(0.017)T(0.972)PT(0.019)K	3	-0.3287	4	0.579	0.632	1.271	1.341	0.465	0.000159239	down	0.834033	0.0319064	unchange
		J5K1E2	15	S	Trehalase	BBA_01127	1	8.89191e-25	163.84	PRGS(1)EDFGVFDDAK	3	0.76094	4	0.472	0.375	1.596	1.578	0.26775	0.000449612	down	0.959552	0.503908	unchange
		J5K0T0	1249	S	C2 domain-containing protein	BBA_00987	1	0.000389792	99.136	GAS(1)FVRR	3	-0.16106	1	1.276	1.423	0.132	0.181	8.87125	0.000286346	up	0.890398	0.0657429	unchange
		J5K858	464	S	Nuclear pore complex subunit Nup159	BBA_01150	0.917763	1.15481e-05	118.87	PAT(0.082)S(0.918)PFAPGK	2	0.41204	5	0.383	0.34	1.784	1.581	0.21625	0.000124323	down	1.04072	0.221762	unchange
		J4WKN5	350	S	RhoGAP domain-containing protein	BBA_01169	0.971395	0.000145308	71.879	NGT(0.029)AS(0.971)RENLR	3	0.20414	1	0.595	0.66	1.259	1.287	0.49375	0.000233148	down	1.01945	0.824414	unchange
		J4WKN5	291	S	RhoGAP domain-containing protein	BBA_01169	1	0.00109531	73.499	DKDRPS(1)PK	3	-0.029712	4	0.661	0.559	1.362	1.233	0.47225	0.00151378	down	1.01945	0.824414	unchange
		J5K887	1374	T	SNF2 family chromodomain-helicase DNA-binding protein	BBA_01175	1	5.55784e-09	116.78	GT(1)PRPELK	3	0.3569	13	0.642	0.592	1.35	1.225	0.4815	0.00047386	down	0.902158	0.000261518	unchange
		J4KR10	75	S	Uncharacterized protein	BBA_01008	0.962279	9.18916e-20	111.15	GAPMSMPQT(0.01)LT(0.99)PES(0.962)T(0.466)PAS(0.572)PR	2	-1.475	2	1.054	1.189	0.53	0.486	2.2145	0.000480116	up	1.17391	0.136542	unchange
		J4KR55	472	T	Actin interacting protein 3	BBA_01233	0.990884	1.60671e-11	102.66	ADSYFQVS(1)PPPT(0.991)PT(0.009)K	3	0.44271	5	0.568	0.524	1.449	1.345	0.39225	0.000144964	down	1.01522	0.902509	unchange
		J5K5S8	954	T	Serine/threonine-protein kinase KIN4	BBA_01396	1	2.4728e-23	147.06	NFNAPGNARGS(1)T(1)PFFDNLPANNNK	4	-0.014583	2	0.386	0.393	1.627	1.652	0.23825	9.27326e-08	down	0.913439	0.266705	unchange
		J5K5T2	536	T	Uncharacterized protein	BBA_01401	1	0.000199867	94.538	KRT(1)PEGEER	4	0.33149	5	0.543	0.482	1.489	1.409	0.35475	0.000186035	down	0.857541	0.0180669	unchange
		J5JYA0	409	S	Cutinase palindrome-binding protein (PBP)	BBA_01403	0.815449	1.54392e-07	89.386	GITT(0.001)GNT(0.183)S(0.815)PALIK	3	-0.23631	5	0.545	0.499	1.491	1.379	0.36525	0.000145098	down	0.974206	0.744337	unchange
		J4KR10	624	S	Uncharacterized protein	BBA_01008	0.999935	7.83033e-57	161.61	INEPFPEPAQQPAPAQES(1)FENLASTLR	4	-0.009054	3	0.996	1.269	0.558	0.426	2.3485	0.00605414	up	1.17391	0.136542	unchange
		J4UVK6	40	S	SYF2 splicing factor	BBA_01066	0.7324	2.49174e-05	67.928	EKAPS(0.998)PIS(0.02)ES(0.249)PS(0.732)KAK	4	0.15351	2	1.217	1.196	0.389	0.363	3.2185	2.25958e-05	up	0.907493	0.147578	unchange
		J4KQM2	497	S	Zn(II)2Cys6 transcriptional activator	BBA_01414	0.995657	3.06258e-81	209.3	ATTSFLDELLEADKVT(0.004)S(0.996)PR	3	-0.1523	4	0.271	0.206	1.863	1.881	0.12775	0.000201565	down	0.907603	0.234652	unchange
		J4KQM2	496	T	Zn(II)2Cys6 transcriptional activator	BBA_01414	0.585895	1.10802e-06	76.807	ATTSFLDELLEADKVT(0.586)S(0.414)PR	3	-0.40585	1	0.439	0.444	1.527	1.59	0.28425	2.79074e-06	down	0.907603	0.234652	unchange
		J4WI38	7	S	Mob1 family protein	BBA_01485	0.99764	0.000265781	117.53	ALAPS(0.002)S(0.998)PR	2	0.40619	1	0.62	0.532	1.396	1.306	0.42775	0.000677562	down	0.850984	0.207214	unchange
		J4WI44	612	S	ATP-dependent RNA helicase mss116	BBA_01490	0.5	2.67356e-05	89.747	RS(0.5)S(0.5)DPFDNMK	3	-0.049318	1	0.41	0.382	1.602	1.657	0.24375	1.69931e-05	down	1.03742	0.181356	unchange
		J4WI44	611	S	ATP-dependent RNA helicase mss116	BBA_01490	0.5	2.67356e-05	89.747	RS(0.5)S(0.5)DPFDNMK	3	-0.049318	1	0.41	0.382	1.602	1.657	0.24375	1.69931e-05	down	1.03742	0.181356	unchange
		J4WI92	197	S	VID27 cytoplasmic protein	BBA_01530	0.999999	9.62791e-65	215.98	S(1)IDS(0.981)T(0.019)EFMAPTTPSK	2	-0.57093	5	0.614	0.61	1.343	1.248	0.474	8.20798e-05	down	0.895636	0.00507102	unchange
		J5JYS9	79	S	Peroxisomal half ABC transporter	BBA_01548	0.939305	0.000442692	83.862	T(0.061)NS(0.939)WLHNK	2	-1.9775	6	0.643	0.598	1.303	1.261	0.485	0.000131228	down	0.943675	0.0369974	unchange
		J5K6A9	91	S	DEAD/DEAH box helicase	BBA_01586	1	0.000662586	91.961	S(1)LDKDHDR	2	-0.33982	3	0.284	0.312	1.928	1.635	0.1685	0.000100999	down	0.900411	0.1115	unchange
		J5JZ38	234	S	Bromodomain containing protein	BBA_01628	0.766725	2.11517e-23	136.64	RS(0.767)S(0.233)AYQASPK	3	0.40304	3	0.597	0.504	1.304	1.477	0.3985	0.00102492	down	0.898903	0.0176678	unchange
		J5K820	201	S	RING finger domain-containing protein	BBA_01110	0.979763	0.000109901	65.184	RDS(0.98)PT(0.015)T(0.005)RNEANASTR	3	0.011899	1	1.413	1.376	0.075	0.095	16.6068	5.31444e-05	up	0.925584	0.117472	unchange
		J5JZ38	235	S	Bromodomain containing protein	BBA_01628	0.499991	2.11517e-23	136.64	RS(0.5)S(0.5)AYQASPK	3	0.16122	2	0.551	0.354	1.728	1.355	0.2985	0.00530409	down	0.898903	0.0176678	unchange
		J4UUM1	237	S	Uncharacterized protein	BBA_01672	0.916449	2.30733e-27	131.82	T(0.042)AS(0.916)T(0.042)EPEKPATGEPAEQAK	3	1.0792	3	0.53	0.526	1.362	1.488	0.3725	6.0026e-05	down	0.899533	0.365524	unchange
		J4USV8	215	S	E3 ubiquitin-protein ligase	BBA_01822	0.921053	7.44271e-31	176.87	PT(0.067)S(0.921)QLS(0.012)PFEDAQGR	2	0.45111	4	0.622	0.601	1.388	1.205	0.47525	0.000626213	down	1.0183	0.374329	unchange
		J4WKN5	338	S	RhoGAP domain-containing protein	BBA_01169	1	3.53228e-05	93.649	NRS(1)EDRALPR	3	0.3266	1	1.146	1.463	0.209	0.245	5.78025	0.000352058	up	1.01945	0.824414	unchange
		J5K8B4	135	T	Splicing factor 3B subunit 1	BBA_01205	0.972594	1.52407e-13	118.52	VLT(0.973)PT(0.027)RADPFAENR	3	-0.28748	5	1.223	1.189	0.382	0.372	3.20925	4.34335e-06	up	0.876617	0.0191093	unchange
		J4KR52	1234	S	Putative histidine kinase NIK1p	BBA_01218	0.949447	0.000131586	90.434	S(0.949)FT(0.05)SREPMR	3	-0.12216	1	1.268	1.142	0.382	0.374	3.1975	7.28953e-05	up	1.00303	0.894712	unchange
		J5JW26	277	S	MFS transporter	BBA_01873	1	1.48875e-28	155.94	S(1)KGAFS(1)IGGQNGMLGLLK	3	-1.1076	3	0.158	0.171	2.008	1.966	0.08325	2.77682e-06	down	0.918672	0.431057	unchange
		J5K8D3	814	S	Spindle pole body interacting protein	BBA_01225	1	1.03543e-10	95.5	DGLS(1)PVFER	2	0.2157	3	1.131	1.141	0.509	0.462	2.35075	0.00012208	up	0.912356	0.102289	unchange
		J5JXZ8	762	T	MAP kinase kinase kinase	BBA_01318	0.999495	5.66741e-16	94.732	KGS(1)T(0.999)PNT(0.988)PELGT(0.012)GFGIVGR	3	0.56313	3	1.153	1.286	0.354	0.359	3.4285	4.85601e-05	up	1.01631	0.467612	unchange
		J4USZ4	399	S	DFDF domain-containing protein	BBA_01887	1	0.000490201	112.13	S(1)AEVQPPK	3	0.28997	8	0.393	0.345	1.728	1.616	0.2215	8.19993e-05	down	1.00151	0.98898	unchange
		J5JXZ8	765	T	MAP kinase kinase kinase	BBA_01318	0.998023	5.66741e-16	94.732	QANKKGS(0.159)T(0.843)PNT(0.998)PELGTGFGIVGR	4	0.17487	5	1.098	1.215	0.447	0.463	2.5515	0.000106528	up	1.01631	0.467612	unchange
		J4KQA5	457	S	Nucleoporin (Nup184), putative	BBA_01899	1	3.3376e-164	268.14	RNS(1)AGS(1)LFS(1)IESTK	3	0.030862	15	0.516	0.467	1.467	1.496	0.333	7.53289e-05	down	0.962562	0.56057	unchange
		J4KQA5	463	S	Nucleoporin (Nup184), putative	BBA_01899	0.999992	7.89004e-14	118.36	RNS(1)AGS(1)LFS(1)IESTK	3	0.030862	2	0.459	0.424	1.559	1.56	0.2835	2.47522e-05	down	0.962562	0.56057	unchange
		J4KQA5	460	S	Nucleoporin (Nup184), putative	BBA_01899	1	2.88066e-15	130.05	RNS(1)AGS(1)LFS(1)IESTK	3	0.030862	4	0.458	0.397	1.612	1.55	0.27125	0.000124761	down	0.962562	0.56057	unchange
		J4KQC6	590	T	UBA/TS-N domain-containing protein	BBA_02004	0.834027	0.00100563	72.289	KPT(0.834)PT(0.166)PAR	3	-0.14191	2	0.531	0.472	1.445	1.487	0.3435	0.000130092	down	1.00908	0.875435	unchange
		J5K5S8	594	S	Serine/threonine-protein kinase KIN4	BBA_01396	0.5	0.00119021	50.897	S(0.5)AS(0.5)VREAAKPR	4	0.16238	1	1.371	1.243	0.195	0.245	6.04175	0.000229819	up	0.913439	0.266705	unchange
		J4KQC6	540	S	UBA/TS-N domain-containing protein	BBA_02004	1	2.14477e-07	97.69	RKPAS(1)PAEPAK	4	1.084	3	0.477	0.408	1.54	1.575	0.28425	0.000172474	down	1.00908	0.875435	unchange
		J5K4J7	143	S	Nucleoside diphosphate kinase	BBA_02021	0.999984	9.08669e-05	74.789	S(1)AQFDWIYEK	3	1.4143	1	0.291	0.264	1.829	1.797	0.1535	1.44094e-05	down	0.933237	0.414605	unchange
		J4UT93	204	S	Uncharacterized protein	BBA_02052	0.953621	7.72955e-09	119.45	S(0.151)PPT(0.849)PS(0.047)S(0.954)PDQKK	4	0.56412	6	0.627	0.619	1.284	1.275	0.488	1.83952e-06	down	1.16293	0.059938	unchange
		J5K5S8	596	S	Serine/threonine-protein kinase KIN4	BBA_01396	0.5	0.00119021	50.897	S(0.5)AS(0.5)VREAAKPR	4	0.16238	1	1.371	1.243	0.195	0.245	6.04175	0.000229819	up	0.913439	0.266705	unchange
		J4UT93	298	S	Uncharacterized protein	BBA_02052	1	6.89089e-07	133.48	FLDS(1)PNGDK	2	-0.12859	2	0.541	0.512	1.378	1.479	0.3705	6.85115e-05	down	1.16293	0.059938	unchange
		J5JWY9	313	S	Integral membrane protein	BBA_02133	1	0.000382674	102.73	RGS(1)S(1)LWQK	3	-0.3248	4	0.663	0.597	1.312	1.223	0.499	0.000542942	down	1.11319	0.89769	unchange
		J4UTJ3	191	S	Nucleoside-diphosphate-sugar epimerase	BBA_02197	0.951393	0.000962547	56.29	AAS(0.951)S(0.048)WMS(0.001)GIIR	2	-0.14963	1	0.644	0.599	1.227	1.335	0.487	0.000327294	down	0.953056	0.28927	unchange
		J5K5T2	49	S	Uncharacterized protein	BBA_01401	1	9.90577e-36	157.68	LDKIAHTVFTIPDLS(1)PPR	4	0.44441	5	1.109	1.215	0.436	0.455	2.6175	7.73665e-05	up	0.857541	0.0180669	unchange
		J4UU84	418	T	Kinesin-like protein	BBA_01482	0.98439	3.58284e-09	94.281	LSAENRS(0.015)ET(0.984)PIPSER	3	0.054838	4	1.087	1.119	0.472	0.602	2.0895	0.0028876	up	0.96448	0.120739	unchange
		J4WI92	782	S	VID27 cytoplasmic protein	BBA_01530	0.664242	0.000540295	52.52	S(0.168)S(0.168)S(0.664)ANKIGTPLSSR	3	0.29422	1	1.354	1.1	0.288	0.4	3.6775	0.00223292	up	0.895636	0.00507102	unchange
		J4WH58	199	S	Uncharacterized protein	BBA_02245	1	6.40642e-13	142.91	KS(1)S(1)IAVAPPPR	3	0.12878	7	0.627	0.616	1.311	1.251	0.48675	2.89872e-05	down	0.84339	0.0400019	unchange
		J5JXH7	121	S	DNA polymerase epsilon subunit C	BBA_02263	1	2.5124e-05	81.92	HS(1)PDPEPAAK	3	-0.16342	4	0.601	0.653	1.292	1.255	0.49375	0.000133784	down	1.02351	0.762445	unchange
		J4UUI7	275	S	Septum formation maf	BBA_01627	1	2.47263e-94	227.6	VIFRQDEVDFEGEEAES(1)DG	2	-0.27	6	1.241	1.174	0.414	0.336	3.266	0.000513996	up	1.05541	0.09853	unchange
		J4WIN5	30	S	Serine/threonine-protein kinase	BBA_01650	0.563252	0.00179069	47.082	KVES(0.563)S(0.431)PKQT(0.002)T(0.002)T(0.001)SDK	4	-0.50985	1	1.266	1.239	0.289	0.32	4.13425	3.45988e-05	up	0.919324	0.0150694	unchange
		J4UTR8	181	T	Nuclear pore complex protein An-Nup82	BBA_02272	0.638904	0.00519159	48.391	IFT(0.733)LGPT(0.639)T(0.599)HVT(0.015)S(0.015)R	3	4.1671	1	0.651	0.537	1.465	1.18	0.45525	0.00390199	down	1.08473	0.245641	unchange
		J4WJ19	263	S	Uncharacterized protein	BBA_01755	1	5.01029e-192	299.27	ISSQPATIPDDEDS(1)DDADLRQQMLK	3	-0.60585	4	1.306	1.235	0.284	0.271	4.59975	1.1203e-05	up	0.864739	0.00447143	unchange
		J4USZ2	806	S	AAA family ATPase	BBA_01882	0.999995	1.21077e-51	144.92	NAGPGAFFKFPEGEQGQGAGGDS(1)FGDAGNDDGLYD	3	1.1364	8	1.106	1.181	0.456	0.493	2.423	0.000115437	up	1.02956	0.195184	unchange
		J4KQC6	592	T	UBA/TS-N domain-containing protein	BBA_02004	0.660724	2.73569e-06	77.959	SQSTSTPVRKPT(0.339)PT(0.661)PAR	4	0.39491	1	1.15	1.139	0.454	0.488	2.4345	4.59914e-05	up	1.00908	0.875435	unchange
		J4UT93	141	S	Uncharacterized protein	BBA_02052	0.945339	1.72241e-08	88.872	ATTPPEADGPARGPS(0.945)T(0.055)K	3	-0.19271	3	1.105	1.089	0.535	0.555	2.0185	1.74867e-05	up	1.16293	0.059938	unchange
		J4UTE1	72	S	Adenylate cyclase	BBA_02117	0.977428	3.53603e-05	66.636	S(0.001)S(0.001)RDDS(0.001)QIS(0.977)PT(0.013)T(0.004)S(0.002)T(0.001)R	3	-0.15383	3	1.13	1.158	0.524	0.423	2.45	0.00110096	up	0.924045	0.160599	unchange
		J4UTE1	364	S	Adenylate cyclase	BBA_02117	1	0.000539553	61.344	HKKS(1)IDDPR	3	0.11812	8	1.296	1.339	0.213	0.198	6.44575	5.48714e-06	up	0.924045	0.160599	unchange
		J4UTR8	177	T	Nuclear pore complex protein An-Nup82	BBA_02272	0.73261	0.00519159	48.391	IFT(0.733)LGPT(0.639)T(0.599)HVT(0.015)S(0.015)R	3	4.1671	1	0.651	0.537	1.465	1.18	0.45525	0.00390199	down	1.08473	0.245641	unchange
		J4WHB8	52	S	Mitogen-activated protein kinase kinase kinase	BBA_02280	0.973006	1.82739e-47	144.23	RIPNIANAPQT(0.002)FAS(0.995)PT(0.006)ES(0.998)EFS(0.973)ES(0.027)DSPDSVK	3	0.1729	5	0.658	0.586	1.318	1.24	0.48825	0.000534886	down	1.08014	0.455706	unchange
		J4WHB8	45	S	Mitogen-activated protein kinase kinase kinase	BBA_02280	0.994675	1.82739e-47	144.23	RIPNIANAPQT(0.002)FAS(0.995)PT(0.006)ES(0.998)EFS(0.973)ES(0.027)DSPDSVK	3	0.1729	3	0.658	0.586	1.318	1.24	0.48825	0.000534886	down	1.08014	0.455706	unchange
		J5K5C5	919	S	Protein tyrosine phosphatase (Pyp1), putative	BBA_02286	0.999941	0.000646505	51.566	ASDVRPVPGGRPPS(1)K	4	-0.014561	1	0.441	0.447	1.468	1.642	0.287	5.87598e-05	down	0.908134	0.476903	unchange
		J4KPZ5	4	S	Transaldolase	BBA_02316	0.5	0.0058261	43.68	MS(0.5)NS(0.5)LEQLK	3	-0.85147	2	0.413	0.542	1.491	1.517	0.31825	0.000997583	down	0.991085	0.846827	unchange
		J4KPZ5	2	S	Transaldolase	BBA_02316	0.5	0.0058261	43.68	MS(0.5)NS(0.5)LEQLK	3	-0.85147	2	0.413	0.542	1.491	1.517	0.31825	0.000997583	down	0.991085	0.846827	unchange
		J4WEA0	1601	S	Myosin	BBA_02322	0.999921	2.30999e-05	80.312	RVS(1)NTTTPTR	3	-0.33341	2	0.393	0.354	1.576	1.754	0.2255	8.38709e-05	down	0.922819	0.0205516	unchange
		J5JX22	1888	S	THO complex subunit 2	BBA_02158	1	4.92052e-10	97.767	IHVADHRPPGRS(1)R	4	0.24575	7	1.254	1.136	0.385	0.402	3.046	8.88321e-05	up	0.924057	0.254194	unchange
		J5JU75	615	S	Tyrosine protein kinase of the MAP kinase kinase family	BBA_02330	0.986704	1.58101e-36	146.65	ATGQDAAGNDKT(0.005)PT(0.008)S(0.987)PAQGR	3	-0.51312	2	0.551	0.529	1.436	1.379	0.3845	2.28894e-05	down	1.00862	0.879634	unchange
		J5JXF4	488	S	Sodium/hydrogen exchanger	BBA_02248	0.578231	0.00372698	52.716	S(0.422)S(0.578)FGGRR	3	0.21626	1	1.319	1.346	0.206	0.157	7.49975	0.000197651	up	0.988012	0.799166	unchange
		J5K2I8	618	S	Tudor domain-containing protein	BBA_02313	1	8.44396e-88	188.7	NLWKDWDPS(1)QDEEEEDEAPADTQETEVSLEK	4	1.4645	1	1.254	1.193	0.321	0.378	3.5285	0.000214642	up	0.90381	0.140796	unchange
		J5JUB0	400	S	BRCA1 C Terminus domain-containing protein	BBA_02360	1	3.39074e-27	155.88	LAHHHRPS(1)GS(1)RAS(1)LAAAEEK	4	-0.54926	26	0.609	0.594	1.353	1.269	0.4605	6.23763e-05	down	1.09979	0.120832	unchange
		J4KPZ5	278	S	Transaldolase	BBA_02316	0.998243	6.92675e-18	121.46	NIERKS(0.998)Y(0.002)INDEPAFR	4	-0.50647	1	1.103	1.212	0.42	0.485	2.57725	0.000470362	up	0.991085	0.846827	unchange
		J5K2P4	800	S	RhoGAP domain-containing protein	BBA_02368	1	9.15678e-42	164.94	ES(1)PQQSQLPFRPPSDVK	4	0.12623	5	0.463	0.392	1.549	1.61	0.2715	0.000202948	down	1.13186	0.049011	unchange
		J5JUC1	452	S	Serine/threonine-protein kinase DBF20	BBA_02370	0.999991	2.93693e-78	229.4	S(1)IVGSPDYMAPEVLR	3	0.81504	7	0.495	0.499	1.458	1.49	0.33775	7.08204e-07	down	1.03562	0.817049	unchange
		J5JUC1	119	S	Serine/threonine-protein kinase DBF20	BBA_02370	0.999747	9.138e-05	72.29	APTPGS(1)PLKK	4	0.0834	3	0.641	0.617	1.286	1.253	0.49675	3.17349e-05	down	1.03562	0.817049	unchange
		J4KQ13	144	S	Ras small GTPase, Ras type	BBA_02406	0.714009	0.00513166	67.507	GFS(0.286)IS(0.714)QR	2	0.31736	1	0.665	0.568	1.247	1.33	0.48025	0.00104842	down	0.862488	0.0132445	unchange
		J4WEQ1	441	S	Carbon-nitrogen hydrolase	BBA_02467	0.999854	1.12556e-36	182.33	LS(1)VTGLDLDPLPY	2	0.89708	1	0.8	0.368	1.414	1.259	0.44	0.0424567	down	0.944121	0.320911	unchange
		J4KPZ6	62	S	Uncharacterized protein	BBA_02321	0.986187	2.78265e-27	128.19	QAIPGLGLGFFGKAES(0.986)PT(0.011)T(0.003)K	4	0.22793	1	1.278	1.487	0.124	0.086	13.578	0.000261835	up	1.13811	0.138457	unchange
		J4URZ6	1917	S	Helicase sen1	BBA_02354	0.516472	0.000171247	57.434	ALS(0.516)S(0.484)PDGAPTGPKR	4	-0.30424	1	1.035	1.213	0.451	0.559	2.256	0.0027329	up	0.842831	0.243899	unchange
		J4US75	586	T	Inositol polyphosphate kinase	BBA_02489	1	1.27024e-18	94.642	ASFVPPLDVGPVPEPAGALDQLPS(1)PNT(1)PK	4	0.29902	3	0.532	0.586	1.446	1.31	0.40725	0.000268081	down	0.97671	0.448895	unchange
		J4WEV5	415	S	Putative ATP-dependent RNA helicase DED1	BBA_02512	0.550162	6.43109e-13	143.94	VGS(0.55)T(0.385)S(0.065)ENITQK	3	-0.031472	1	0.595	0.564	1.373	1.318	0.43175	5.03591e-05	down	0.836876	0.00500697	unchange
		J4US97	1405	S	Kelch repeat-containing protein	BBA_02519	0.957874	8.04168e-18	139.11	LS(0.958)T(0.042)NFDFDPPADLKK	3	0.025817	3	0.313	0.304	1.769	1.762	0.1755	6.45374e-07	down	1.03345	0.108978	unchange
		J4US97	991	S	Kelch repeat-containing protein	BBA_02519	0.999984	0.00123693	65.278	ITLRDS(1)PK	3	-0.28887	1	0.652	0.565	1.296	1.304	0.46975	0.000602699	down	1.03345	0.108978	unchange
		J5JUC1	408	S	Serine/threonine-protein kinase DBF20	BBA_02370	0.999833	1.27147e-36	147.45	LTDFGLAAGVLAPSRIES(1)MR	3	-0.035201	1	1.517	1.105	0.223	0.2	6.22625	0.000531673	up	1.03562	0.817049	unchange
		J4KQ45	862	S	Transient receptor potential ion channel	BBA_02566	0.877882	0.00631723	41.513	RPMT(0.02)PT(0.025)RES(0.878)T(0.077)EDAR	3	-0.33306	1	0.456	0.523	1.568	1.403	0.33125	0.000299952	down	0.842081	0.284692	unchange
		J5K3D5	138	S	Nop16-like protein	BBA_02588	1	9.60799e-279	322.77	VIRPGGENPLNDPLRPLDNDS(1)DEEEVVTELDDGSYK	5	0.44672	5	0.573	0.499	1.435	1.39	0.3805	0.000274692	down	1.14456	0.317369	unchange
		J5K3N4	596	S	Ulp1 protease family protein	BBA_02673	0.864606	1.41615e-05	72.662	QLSSGLAS(0.133)S(0.865)PS(0.003)K	3	0.059961	1	0.619	0.58	1.3	1.328	0.45725	6.90348e-05	down	1.13218		unchange
		J5JUC8	223	S	DNA/pantothenate metabolism flavoprotein	BBA_02375	1	5.83885e-103	193.84	QQQQQAKGDGS(1)PGDEDVEAFDNFDAPR	4	-1.6458	4	1.104	1.179	0.486	0.468	2.3975	4.36326e-05	up	0.903883	0.0501002	unchange
		J4WCV5	505	S	Apopolysialoglycoprotein	BBA_02786	0.999599	7.21196e-15	100.95	FPLT(0.056)ES(0.944)GAPS(1)EVGTASVDETK	3	0.62792	1	0.556	0.615	1.275	1.401	0.43925	0.000343644	down	1.03888	0.785565	unchange
		J4US27	1094	S	EFR3-like protein	BBA_02409	0.5	0.0024588	49.149	S(0.5)AS(0.5)GRGEFGGR	3	0.70217	1	1.219	1.109	0.376	0.506	2.70625	0.00257387	up	1.07507	0.137291	unchange
		J4WCV5	445	T	Apopolysialoglycoprotein	BBA_02786	0.999999	1.54847e-12	88.883	DLELAPIPSEALLPPPPEQVGNIAT(1)PK	3	-0.0649	8	0.474	0.441	1.491	1.579	0.299	4.06147e-05	down	1.03888	0.785565	unchange
		J4US27	1096	S	EFR3-like protein	BBA_02409	0.5	0.0024588	49.149	S(0.5)AS(0.5)GRGEFGGR	3	0.70217	1	1.219	1.109	0.376	0.506	2.70625	0.00257387	up	1.07507	0.137291	unchange
		J4WCV5	501	S	Apopolysialoglycoprotein	BBA_02786	0.943622	7.21196e-15	100.95	FPLT(0.056)ES(0.944)GAPS(1)EVGTASVDETK	3	0.62792	1	0.556	0.615	1.275	1.401	0.43925	0.000343644	down	1.03888	0.785565	unchange
		J5K318	1132	S	Serine/threonine-protein kinase ssp1	BBA_02483	1	4.17271e-93	200.66	VADEQYPSEEPEDDDGS(1)DDGFWLMTK	3	-0.55951	11	1.222	1.157	0.37	0.436	2.9805	0.000325792	up	0.893889	0.12385	unchange
		J4WCV5	379	T	Apopolysialoglycoprotein	BBA_02786	0.54622	9.78335e-10	134.81	NVVLPS(0.454)PT(0.546)EAK	2	-0.19803	2	0.479	0.479	1.527	1.477	0.3195	2.35517e-06	down	1.03888	0.785565	unchange
		J4US75	380	S	Inositol polyphosphate kinase	BBA_02489	0.788889	0.0009526	58.592	T(0.027)T(0.027)T(0.121)S(0.789)PS(0.036)KLR	3	0.44727	1	1.148	1.043	0.545	0.548	2.01	0.000255562	up	0.97671	0.448895	unchange
		J5K140	811	T	Nucleoporin autopeptidase	BBA_02842	0.981681	0.000206154	74.841	SDLFT(0.018)T(0.982)PQK	3	0.11271	1	0.597	0.471	1.299	1.531	0.38125	0.00209048	down	0.959861	0.137919	unchange
		J4UR64	439	S	Uncharacterized protein	BBA_02853	1	1.0624e-30	143.29	LAPEDAKS(1)QGELADGVNR	3	2.4423	2	0.596	0.605	1.304	1.322	0.459	8.68969e-07	down	1.11727	0.0988998	unchange
		J4UR64	518	S	Uncharacterized protein	BBA_02853	0.999995	3.89686e-18	139.2	AS(1)VDQSVFGGDK	3	0.85234	4	0.406	0.287	1.715	1.696	0.204	0.000843421	down	1.11727	0.0988998	unchange
		J4KQ32	594	S	Chloride-bicarbonate anion exchanger AE2	BBA_02501	0.997246	3.57919e-14	99.064	YEGGDGVREGS(0.997)PAPS(0.002)S(0.001)AFR	3	-0.43726	1	1.208	1.19	0.398	0.376	3.10675	1.34366e-05	up	1.06175	0.644122	unchange
		J4UR82	420	S	PH domain-containing protein	BBA_02878	0.873143	1.1897e-103	202.56	WFQVVQGVCGATGPAEPNS(0.995)PVS(0.873)PS(0.111)S(0.021)PASISPK	4	0.28228	14	0.555	0.389	1.447	1.574	0.314	0.0024525	down	0.914986	0.211448	unchange
		J5K3S9	543	S	Arginine rich protein	BBA_02708	1	0.00135975	53.567	AAAARS(1)PVR	3	0.1243	2	1.275	1.302	0.272	0.228	5.2085	0.000104748	up	0.902744	0.0100476	unchange
		J4UR82	438	S	PH domain-containing protein	BBA_02878	1	9.95901e-30	171.85	DDALPLNS(1)PVEPGK	3	0.054399	8	0.563	0.55	1.464	1.298	0.406	0.000214506	down	0.914986	0.211448	unchange
		J5JSI2	11	S	Taurine catabolism dioxygenase TauD	BBA_02769	1	2.29972e-225	302.11	QAS(1)PVRFVESTGSAVTFESFDLPATNQR	3	1.4566	2	1.208	1.163	0.433	0.383	2.92275	0.000146324	up	0.877341	0.0281957	unchange
		J4UR13	306	T	SNARE domain-containing protein	BBA_02778	0.857559	6.74585e-178	262.95	S(0.142)AT(0.858)PNQKGQYSDAVLNELESQNDAQVAGILGK	4	0.22677	3	1.275	1.324	0.198	0.265	5.74575	0.000391697	up	0.907033	0.144177	unchange
		J4UR82	422	S	PH domain-containing protein	BBA_02878	0.635646	5.27926e-88	188.2	WFQVVQGVCGATGPAEPNS(0.999)PVS(0.009)PS(0.636)S(0.355)PAS(0.001)ISPK	4	-0.59671	11	0.441	0.338	1.645	1.633	0.2385	0.000528775	down	0.914986	0.211448	unchange
		J4UR82	417	S	PH domain-containing protein	BBA_02878	0.99921	7.90489e-119	212.17	WFQVVQGVCGATGPAEPNS(0.999)PVS(0.001)PSSPASISPK	3	-0.31709	24	0.568	0.472	1.455	1.418	0.36325	0.000532367	down	0.914986	0.211448	unchange
		J4WCV5	456	S	Apopolysialoglycoprotein	BBA_02786	0.991833	5.20628e-17	108.71	ADDAS(0.004)S(0.004)RVS(0.992)DNEEKSK	4	0.43235	4	1.087	1.151	0.505	0.519	2.19075	3.24671e-05	up	1.03888	0.785565	unchange
		J4UR82	423	S	PH domain-containing protein	BBA_02878	0.587408	8.07324e-12	79.512	WFQVVQGVCGAT(0.017)GPAEPNS(0.874)PVS(0.862)PS(0.587)S(0.587)PAS(0.07)IS(0.002)PK	3	1.2571	10	0.466	0.173	1.65	1.843	0.1845	0.0123255	down	0.914986	0.211448	unchange
		J5JSW1	177	S	KilA-N domain-containing protein	BBA_02879	1	0.0024434	61.78	KIS(1)APPK	3	-0.33918	1	0.316	0.295	1.804	1.735	0.17325	8.1334e-06	down	1.1723	0.078027	unchange
		J4URQ0	705	T	Uncharacterized protein	BBA_03113	0.999992	1.60095e-134	249.73	LTNIQFGDLTLTESNPASATET(1)PK	3	-0.029043	6	0.579	0.519	1.359	1.426	0.3955	0.000202488	down	0.900335	0.0613382	unchange
		J4UR64	203	S	Uncharacterized protein	BBA_02853	0.999501	2.99513e-20	126.4	RQQRQS(1)MSLEGQDAGR	4	0.30489	3	1.171	1.433	0.275	0.185	5.8885	0.00129852	up	1.11727	0.0988998	unchange
		J5JSW1	211	S	KilA-N domain-containing protein	BBA_02879	0.999941	6.40796e-05	77.192	S(1)AS(1)PAKASLR	2	-0.0080553	4	1.286	1.32	0.252	0.202	5.83025	0.000164159	up	1.1723	0.078027	unchange
		J5JSW1	209	S	KilA-N domain-containing protein	BBA_02879	0.999999	6.40796e-05	77.192	S(1)AS(1)PAKASLR	3	-0.037063	3	1.275	1.377	0.214	0.17	7.022	0.000150774	up	1.1723	0.078027	unchange
		J5JTT0	975	S	Importin-beta domain-containing protein	BBA_03124	1	1.04116e-23	163.41	DDLMSFMENGS(1)QR	2	-0.95222	2	0.557	0.6	1.344	1.351	0.43	4.18775e-05	down	0.964128	0.324158	unchange
		J4URT6	42	S	Leucine Rich Repeat domain-containing protein	BBA_03143	0.79766	8.16325e-06	122.33	S(0.202)S(0.798)FSSVR	2	0.34941	1	0.554	0.417	1.521	1.459	0.3275	0.00138446	down	0.869626	0.166524	unchange
		J4WDZ0	333	S	Uncharacterized protein	BBA_03116	0.998014	3.81525e-08	95.067	TLLS(0.002)KAS(0.998)APNLR	3	-0.0091535	1	1.302	1.16	0.28	0.395	3.7645	0.0016968	up	1.03901	0.0851927	unchange
		J4URT6	31	S	Leucine Rich Repeat domain-containing protein	BBA_03143	0.748046	0.00503225	48.131	T(0.03)MS(0.748)PS(0.19)AS(0.03)EAT(0.001)S(0.001)R	2	-0.0029877	1	0.647	0.604	1.2	1.35	0.49375	0.00061974	down	0.869626	0.166524	unchange
		J5JR05	611	S	Microtubule associated protein	BBA_03218	0.990238	2.35459e-94	202.11	AIS(0.99)PNKS(0.01)ADVESSNAGFSAASTLVDELRR	4	2.8519	2	1.319	1.196	0.291	0.301	4.254	3.44739e-05	up	0.889887	0.116831	unchange
		J4WBZ3	729	S	Protein kinase kin1	BBA_03390	0.999003	0.0100572	51.162	KS(0.001)FS(0.999)MRR	3	-0.42498	1	1.207	1.261	0.318	0.35	3.71075	4.35452e-05	up	1.1236	0.00201831	unchange
		J4KPI2	309	S	Chromatin assembly protein	BBA_03279	0.9967	4.82444e-12	112.62	S(0.003)EPS(0.997)PPPPPPPPK	3	0.28624	15	0.592	0.614	1.28	1.339	0.46175	2.83723e-05	down	1.05541	0.52432	unchange
		J4WBZ3	395	S	Protein kinase kin1	BBA_03390	1	5.33677e-15	125.98	VPFDDHS(1)MPALHAK	4	-0.39833	1	0.289	0.314	1.904	1.647	0.171	6.94165e-05	down	1.1236	0.00201831	unchange
		J4UQI2	181	S	Phospholipid metabolism enzyme regulator	BBA_03407	0.862452	3.21518e-135	247.36	S(0.142)GS(0.862)AS(0.995)PKPDPDLPAINILQASPVVK	3	0.37207	3	1.162	1.132	0.487	0.448	2.4625	7.92218e-05	up	0.862133	0.141941	unchange
		J4UQK6	984	S	Uncharacterized protein	BBA_03442	1	8.71346e-10	85.849	ES(1)QPERPEKK	4	0.15648	2	0.647	0.591	1.239	1.331	0.48325	0.000360865	down	0.894112	0.155661	unchange
		J4UQK6	980	S	Uncharacterized protein	BBA_03442	1	1.55038e-36	147.26	NEGKDNDAAAQS(1)AK	4	0.20871	5	0.5	0.443	1.556	1.47	0.31275	0.000135794	down	0.894112	0.155661	unchange
		J4UQT8	585	S	Transcription initiation factor IIF subunit alpha	BBA_03512	0.916377	2.44521e-25	118.01	AGS(0.916)PT(0.084)PAGAS(0.987)PPPS(0.01)S(0.003)AGIEPWEILEK	3	-0.25825	2	0.425	0.422	1.666	1.507	0.268	3.76849e-05	down	0.888033	0.0652811	unchange
		J4UQI2	183	S	Phospholipid metabolism enzyme regulator	BBA_03407	0.995335	3.21518e-135	247.36	S(0.142)GS(0.862)AS(0.995)PKPDPDLPAINILQASPVVK	3	0.37207	3	1.162	1.132	0.487	0.448	2.4625	7.92218e-05	up	0.862133	0.141941	unchange
		J4UQI2	179	S	Phospholipid metabolism enzyme regulator	BBA_03407	0.555539	2.42453e-93	212.17	S(0.556)GS(0.556)AS(0.889)PKPDPDLPAINILQASPVVK	4	1.2134	2	1.174	1.125	0.451	0.477	2.48675	4.37018e-05	up	0.862133	0.141941	unchange
		J4UQK6	273	S	Uncharacterized protein	BBA_03442	1	7.81644e-15	105.9	HLHEQS(0.105)AT(0.142)RS(0.753)NEHS(1)PHAS(1)PR	4	-0.34414	6	1.211	1.387	0.163	0.305	6.1075	0.00368769	up	0.894112	0.155661	unchange
		J4UQK6	22	S	Uncharacterized protein	BBA_03442	0.998764	2.89662e-06	125.82	T(0.001)AS(0.999)LLNLLK	2	0.086786	1	1.069	1.195	0.48	0.505	2.30625	0.000222967	up	0.894112	0.155661	unchange
		J4UQT8	587	T	Transcription initiation factor IIF subunit alpha	BBA_03512	0.547174	1.71309e-33	122.06	AGS(0.453)PT(0.547)PAGASPPPSSAGIEPWEILEK	3	-0.52484	2	0.474	0.464	1.472	1.562	0.31	1.30345e-05	down	0.888033	0.0652811	unchange
		J4WCF3	342	S	Ribose-phosphate diphosphokinase	BBA_03515	1	2.40662e-09	142.83	AS(1)S(1)FFVPEK	3	-0.21601	5	0.501	0.417	1.521	1.542	0.30075	0.000311778	down	1.04961	0.0995775	unchange
		J4WCF3	343	S	Ribose-phosphate diphosphokinase	BBA_03515	1	1.3383e-14	156.01	AS(1)S(1)FFVPEK	3	-0.21601	9	0.607	0.565	1.325	1.345	0.44	7.23824e-05	down	1.04961	0.0995775	unchange
		J5K0G8	525	T	Sec7 domain-containing protein	BBA_03531	1	0.000186505	75.819	AT(1)PVPVKDR	3	-0.27835	11	0.515	0.47	1.504	1.456	0.33375	6.58299e-05	down	0.891029	0.0217756	unchange
		J5K0J0	1120	S	RNA recognition domain-containing protein	BBA_03551	0.94676	2.07522e-25	134.32	VAPGQEAEPIES(0.053)KS(0.947)PVK	4	0.22564	2	0.365	0.398	1.645	1.661	0.23125	1.57213e-05	down	1.17515	0.0122931	unchange
		J5JS76	1003	S	HECT-domain-containing protein	BBA_03558	0.998464	7.4714e-06	76.051	QATSS(0.001)DPRS(0.998)PAKPAR	4	-0.18697	1	0.49	0.559	1.41	1.452	0.36775	0.000175926	down	1.06253	0.0607512	unchange
		J4WCJ1	363	S	Exocyst complex component Sec3	BBA_03560	1	1.03888e-13	117.18	DVVPPPLNS(1)PINKK	3	-0.31917	5	0.453	0.433	1.649	1.464	0.2865	8.78148e-05	down	0.92104	0.286784	unchange
		J5JS80	376	S	GTPase-activator protein for Ras-like GTPase	BBA_03563	0.5	1.85685e-12	103.41	PAS(0.5)PT(0.5)APFRPDLRPFGK	4	0.076192	1	0.359	0.235	1.897	1.666	0.168	0.00121453	down	0.958231	0.320832	unchange
		J4UQK6	269	S	Uncharacterized protein	BBA_03442	0.999949	7.81644e-15	105.9	HLHEQS(0.105)AT(0.142)RS(0.753)NEHS(1)PHAS(1)PR	4	-0.34414	7	1.217	1.387	0.153	0.307	6.37125	0.00457749	up	0.894112	0.155661	unchange
		J4UQK6	265	S	Uncharacterized protein	BBA_03442	0.81815	7.81644e-15	105.9	HLHEQS(0.093)AT(0.11)RS(0.818)NEHS(0.983)PHAS(0.996)PR	3	-0.20011	5	1.19	1.358	0.198	0.348	5.0555	0.00377806	up	0.894112	0.155661	unchange
		J5K0G8	329	T	Sec7 domain-containing protein	BBA_03531	0.788687	7.44411e-60	154.5	DS(0.008)T(0.036)S(0.166)T(0.789)PT(0.001)PEESQKQPVAIDSEQDKQATAAAEPK	4	-0.32865	4	1.28	1.135	0.359	0.387	3.24725	0.000157243	up	0.891029	0.0217756	unchange
		J5JSC6	14	T	Stomatin-like protein	BBA_03603	0.573247	7.50618e-32	126.45	SSGDPILNNGEGT(0.573)S(0.408)T(0.019)KFADEEAANR	3	0.51541	2	1.074	1.138	0.519	0.545	2.0835	6.86239e-05	up	0.957248	0.158472	unchange
		J4UQY6	358	S	Calponin-like protein	BBA_03622	1	0.00199079	57.164	S(1)RS(1)PVKLR	4	-0.099617	2	1.247	1.291	0.254	0.308	4.5775	0.000169401	up	1.19229	0.00301893	unchange
		J4UQY6	434	T	Calponin-like protein	BBA_03622	0.868831	1.49633e-05	113.24	SPLAGT(0.869)KS(0.131)PK	4	-0.30441	1	1.325	1.365	0.176	0.149	8.34725	3.70135e-05	up	1.19229	0.00301893	unchange
		J4UQY6	360	S	Calponin-like protein	BBA_03622	1	0.00199079	57.164	S(1)RS(1)PVKLR	4	-0.099617	2	1.247	1.291	0.254	0.308	4.5775	0.000169401	up	1.19229	0.00301893	unchange
		J4UQY6	419	S	Calponin-like protein	BBA_03622	0.752361	3.64094e-11	96.391	VS(0.056)NRS(0.192)S(0.752)VVSTAGPFK	3	-0.18711	1	1.119	1.075	0.501	0.59	2.03025	0.00110516	up	1.19229	0.00301893	unchange
		J5JS80	378	T	GTPase-activator protein for Ras-like GTPase	BBA_03563	0.5	1.85685e-12	103.41	PAS(0.5)PT(0.5)APFRPDLRPFGK	4	0.076192	1	0.359	0.235	1.897	1.666	0.168	0.00121453	down	0.958231	0.320832	unchange
		J4UQX6	970	S	C-x8-C-x5-C-x3-H type zinc finger protein	BBA_03587	1	6.51983e-15	125.45	S(1)PPLDATKPTVAGK	4	0.019228	4	0.486	0.497	1.521	1.443	0.33275	1.02929e-05	down	1.1905	0.0258899	unchange
		J4UQY6	197	T	Calponin-like protein	BBA_03622	0.58365	1.56878e-08	90.464	TGDSAS(0.002)GRWS(0.404)PT(0.584)KS(0.008)PT(0.002)R	4	0.33625	1	1.183	1.111	0.456	0.481	2.4585	7.29042e-05	up	1.19229	0.00301893	unchange
		J4UQY6	436	S	Calponin-like protein	BBA_03622	0.754983	0.000835018	54.343	SPLAGT(0.245)KS(0.755)PK	3	0.041484	2	1.332	1.291	0.206	0.221	6.17225	6.6894e-06	up	1.19229	0.00301893	unchange
		J5JPN1	383	S	BSD domain-containing protein	BBA_03647	0.999472	3.09722e-05	69.935	ES(0.001)KKDEDS(0.999)DDDWE	3	0.77943	7	1.083	1.171	0.49	0.509	2.2635	7.83765e-05	up	0.950073	0.392001	unchange
		J4UQY6	199	S	Calponin-like protein	BBA_03622	0.829359	0.000126815	96.371	WS(0.94)PT(0.094)KS(0.829)PT(0.136)R	2	0.65402	2	0.422	0.389	1.645	1.584	0.25175	2.8332e-05	down	1.19229	0.00301893	unchange
		J4UQY6	201	T	Calponin-like protein	BBA_03622	0.574177	0.0121449	42.083	WS(0.008)PT(0.03)KS(0.388)PT(0.574)R	3	0.33616	1	0.381	0.375	1.597	1.718	0.229	1.18099e-05	down	1.19229	0.00301893	unchange
		J4UQY6	195	S	Calponin-like protein	BBA_03622	0.989743	0.000126815	96.371	WS(0.99)PT(0.47)KS(0.482)PT(0.058)R	3	0.039492	8	0.565	0.534	1.421	1.364	0.39575	4.23897e-05	down	1.19229	0.00301893	unchange
		J4UPS8	212	S	DNA binding regulatory protein AmdX	BBA_03811	0.96089	0.00113887	85.355	GMALS(0.961)LS(0.039)K	2	-0.45828	1	0.657	0.527	1.308	1.344	0.44775	0.00174131	down	0.861796	0.000140779	unchange
		J5JNL6	13	S	40S ribosomal protein S7	BBA_04051	0.984336	0.00298532	63.415	IAANS(0.984)PS(0.016)R	2	0.21154	1	0.667	0.562	1.248	1.334	0.47775	0.00127787	down	0.917375	0.069269	unchange
		J4KPA7	39	S	Nuclear protein SNF4	BBA_03698	0.992514	1.22705e-47	139.88	LNS(0.993)GGPRPAAT(0.007)DDAPALPELTLPPIVAPSSYLR	3	-0.19339	6	1.093	1.137	0.363	0.674	2.37025	0.0288898	up	0.877741	0.053388	unchange
		J5JNS0	387	T	Phosphodiesterase	BBA_04101	0.867553	0.00188725	63.397	APT(0.132)T(0.868)PVPK	3	0.13672	1	0.348	0.264	1.901	1.635	0.1745	0.000482994	down	1.04896	0.0464014	unchange
		J4UPW1	186	S	Uncharacterized protein	BBA_03866	0.999901	9.25924e-21	117.03	QVAGQSDAAS(1)EDEGAVSVGRK	3	-1.0823	1	1.229	1.187	0.391	0.356	3.252	5.54219e-05	up	0.833559	0.317969	unchange
		J4WB05	693	S	Acyltransferase-like protein	BBA_03879	0.870105	2.41256e-103	195.91	S(0.87)S(0.065)S(0.065)AGGGLGQSAFPISGFTTLDSAEGFNEATRK	3	0.58313	1	1.347	1.152	0.357	0.258	4.1775	0.00132894	up	1.09418	0.294376	unchange
		J5JNS0	241	S	Phosphodiesterase	BBA_04101	0.997834	1.10403e-42	184.83	S(0.998)WVGVTDQQPFAY(0.002)LR	2	0.27907	1	0.527	0.627	1.403	1.298	0.4285	0.000811344	down	1.04896	0.0464014	unchange
		J5JX34	158	T	Nuclear protein involved in pre-rRNA processing, putative	BBA_04144	1	0.00017383	62.203	KDDDEDAT(1)EEEKK	4	-0.81891	1	0.651	0.607	1.268	1.271	0.49675	0.000102241	down	0.903451	0.0958924	unchange
		J4W9Q4	1913	T	Uncharacterized protein	BBA_04193	0.99995	1.99272e-08	137.95	AFT(1)PS(1)LT(0.001)R	2	-0.081998	2	0.658	0.597	1.288	1.254	0.49475	0.000288085	down	0.921521	0.0298447	unchange
		J5JP66	275	S	Autophagy-related protein 11	BBA_04236	0.996696	7.37955e-168	230.8	S(0.997)APT(0.003)HNNDTAQLLEDIEVVVK	3	-1.4777	2	0.406	0.43	1.553	1.637	0.263	1.30897e-05	down	1.11996	0.0367672	unchange
		J5JP66	56	S	Autophagy-related protein 11	BBA_04236	1	0.00172695	58.699	FAS(1)MHAEK	3	-0.027113	1	0.337	0.275	1.793	1.744	0.17375	0.000132516	down	1.11996	0.0367672	unchange
		J4WB05	695	S	Acyltransferase-like protein	BBA_03879	0.959658	1.87158e-133	231.58	S(0.008)S(0.033)S(0.96)AGGGLGQSAFPISGFTTLDSAEGFNEATRK	3	0.5954	1	1.355	1.122	0.308	0.342	3.831	0.000375132	up	1.09418	0.294376	unchange
		J4WB05	753	S	Acyltransferase-like protein	BBA_03879	1	3.31929e-120	245.43	MKMETGGDDQADDS(1)DDEGYDEAR	3	-1.9184	9	1.106	1.182	0.445	0.5	2.4345	0.000256193	up	1.09418	0.294376	unchange
		J4UNP0	1665	S	Acyl-CoA ligase	BBA_04000	0.641663	1.11954e-05	78.078	SSAILAAGAS(0.642)S(0.358)LR	2	0.67711	3	1.168	1.034	0.495	0.582	2.0655	0.00182519	up	0.940918	0.169126	unchange
		J5JP66	278	T	Autophagy-related protein 11	BBA_04236	0.567562	2.50231e-21	121.1	S(0.388)APT(0.568)HNNDT(0.045)AQLLEDIEVVVK	4	0.70797	1	0.12	0.187	2.16	1.848	0.07775	0.000476919	down	1.11996	0.0367672	unchange
		J5JP66	187	S	Autophagy-related protein 11	BBA_04236	0.99999	3.59791e-12	115.1	LAGS(1)WEHYLNLAR	3	1.1864	1	0.238	0.09	2.107	1.869	0.083	0.00412236	down	1.11996	0.0367672	unchange
		J5JPD0	156	S	Protein kinase NRC-2	BBA_04291	1	8.98411e-51	181.81	VAS(1)APNAQGMFVSDADK	2	-0.14774	7	0.65	0.592	1.297	1.266	0.48575	0.000221745	down	0.913498	0.153253	unchange
		J5JXP7	127	S	Uncharacterized protein	BBA_04334	0.985712	1.13824e-09	129.29	KLDNPLS(0.986)PT(0.014)FREEDMLEK	3	-0.94457	5	0.57	0.58	1.356	1.351	0.4255	1.64187e-07	down	1.16273	0.122283	unchange
		J5JVL8	57	S	Histone-lysine N-methyltransferase, H3 lysine-79 specific	BBA_04416	1	0.000114214	77.74	AS(1)PKPAT(1)PR	3	0.22838	2	0.456	0.433	1.595	1.515	0.287	1.86552e-05	down	1.01114	0.897862	unchange
		J4UN91	208	T	E3 ubiquitin-protein ligase ubr1	BBA_04432	1	0.00981147	53.597	T(1)KES(1)IEK	3	1.5617	1	0.336	0.366	1.602	1.798	0.2075	5.61049e-05	down	1.03668	0.790176	unchange
		J4UN91	211	S	E3 ubiquitin-protein ligase ubr1	BBA_04432	1	0.00981147	53.597	T(1)KES(1)IEK	3	1.5617	1	0.336	0.366	1.602	1.798	0.2075	5.61049e-05	down	1.03668	0.790176	unchange
		J5JMI5	22	T	Chromatin structure-remodeling complex protein RSC7	BBA_04433	0.979928	4.19385e-05	101.39	AAAALES(0.02)T(0.98)PK	3	-0.35883	2	0.629	0.584	1.382	1.225	0.46825	0.000553976	down	0.968887	0.471877	unchange
		J5JMI5	87	T	Chromatin structure-remodeling complex protein RSC7	BBA_04433	1	3.37627e-24	124.66	EEPS(1)DKEPT(1)PPPPPVFR	3	0.1529	5	0.558	0.53	1.352	1.45	0.38975	7.36264e-05	down	0.968887	0.471877	unchange
		J5JMI5	82	S	Chromatin structure-remodeling complex protein RSC7	BBA_04433	1	3.37627e-24	124.66	EEPS(1)DKEPT(1)PPPPPVFR	3	0.1529	5	0.558	0.53	1.352	1.45	0.38975	7.36264e-05	down	0.968887	0.471877	unchange
		J4W8R6	456	S	Uncharacterized protein	BBA_04550	0.99572	1.1282e-38	193.49	LS(0.984)IS(0.02)S(0.996)LLK	2	-0.53792	3	0.551	0.474	1.473	1.425	0.35475	0.000295238	down	0.95774	0.558865	unchange
		J4W8R6	453	S	Uncharacterized protein	BBA_04550	0.999847	1.1282e-38	193.49	LS(1)IS(0.137)S(0.863)LLK	2	0.33407	6	0.655	0.546	1.339	1.286	0.459	0.00118049	down	0.95774	0.558865	unchange
		J5JWA9	906	S	Glycerophosphoryl diester phosphodiesterase	BBA_04591	0.833753	0.00173697	71.692	S(0.083)S(0.083)S(0.834)FAPK	3	0.23328	1	0.525	0.455	1.495	1.472	0.33125	0.000191918	down	0.987013	0.765018	unchange
		J5JLG7	49	S	DUF1711 domain-containing protein	BBA_04691	1	3.66261e-44	147.8	EAIGMDPIKPES(1)PAAAS(1)DQK	3	0.49489	5	0.594	0.614	1.355	1.261	0.46325	8.2214e-05	down	1.01624	0.865603	unchange
		J4UNW5	503	S	Calcium/calmodulin dependent protein kinase C, putative	BBA_04070	0.907833	7.77479e-36	137.62	T(0.003)RDDS(0.044)GS(0.908)S(0.044)NDEDVGKGHAK	5	0.41579	5	1.153	1.253	0.372	0.393	3.15525	4.66843e-05	up	0.985022	0.910507	unchange
		J4UNW5	70	S	Calcium/calmodulin dependent protein kinase C, putative	BBA_04070	1	2.36229e-05	84.365	RQPS(1)AHREIK	4	0.025751	2	1.216	1.33	0.301	0.247	4.69575	0.000218872	up	0.985022	0.910507	unchange
		J4UMX2	717	T	Uncharacterized protein	BBA_04795	0.995561	6.96043e-11	72.878	AELLPQLVPTIT(0.001)T(0.001)T(0.001)DT(0.001)QDEPPVT(0.996)PPEQPIK	4	0.03792	1	0.453	0.481	1.437	1.604	0.30825	8.83605e-05	down	0.85317	0.469999	unchange
		J4W7Y5	774	T	Ferric reductase like transmembrane component	BBA_04843	0.984627	9.31339e-51	154.77	PRPTSTFGPPSGFDFGFPAT(0.985)PT(0.015)EFQK	4	-2.5781	3	0.58	0.425	1.477	1.45	0.34425	0.00202666	down	1.14021		unchange
		J4W7Y5	620	S	Ferric reductase like transmembrane component	BBA_04843	1	4.25521e-70	181.63	RNS(1)ALILDEAK	3	-0.072702	4	0.604	0.582	1.276	1.373	0.4495	0.000100641	down	1.14021		unchange
		J4W7Y5	616	S	Ferric reductase like transmembrane component	BBA_04843	1	4.25521e-70	181.63	LDDFVAGVAS(1)KRNS(1)ALILDEAK	4	-0.7218	3	0.499	0.455	1.453	1.555	0.31825	9.32631e-05	down	1.14021		unchange
		J4KNM3	87	S	Protein-tyrosine phosphatase	BBA_04925	0.999282	0.000337065	63.185	DNWS(0.999)PGS(0.001)SIK	3	0.45606	2	0.472	0.417	1.585	1.524	0.2865	0.000101565	down	1.10974	0.0760571	unchange
		J4KP44	984	S	Ubiquitin carboxyl-terminal hydrolase	BBA_04102	0.817121	2.768e-87	180.81	LTNNDEVDGADTDMVAT(0.183)S(0.817)DADS(0.817)S(0.183)GEGKVAAK	4	1.8736	4	1.213	1.277	0.336	0.3	3.9435	5.88293e-05	up	1.15921	0.0275302	unchange
		J4KP44	994	S	Ubiquitin carboxyl-terminal hydrolase	BBA_04102	1	4.64596e-51	187.95	VAAKS(1)VEGEDDMVDVTMK	3	-0.80005	4	1.079	1.166	0.515	0.5	2.21725	7.47162e-05	up	1.15921	0.0275302	unchange
		J4KNP6	403	S	TPR/MLP1/MLP2-like protein	BBA_05040	0.760858	2.12254e-114	247.64	S(0.401)KT(0.761)S(0.761)IT(0.071)AT(0.006)QAIDQLFQVK	3	-0.62167	4	0.576	0.592	1.454	1.225	0.44	0.000730019	down	1.08084	0.0119469	unchange
		J4KNP6	400	S	TPR/MLP1/MLP2-like protein	BBA_05040	0.868699	2.12254e-114	247.64	S(0.869)KT(0.565)S(0.565)IT(0.001)ATQAIDQLFQVK	3	0.19077	3	0.579	0.606	1.448	1.204	0.4515	0.00105765	down	1.08084	0.0119469	unchange
		J4KNP6	402	T	TPR/MLP1/MLP2-like protein	BBA_05040	0.760858	2.12254e-114	247.64	S(0.401)KT(0.761)S(0.761)IT(0.071)AT(0.006)QAIDQLFQVK	3	-0.62167	4	0.576	0.592	1.454	1.225	0.44	0.000730019	down	1.08084	0.0119469	unchange
		J4W652	17	S	Protein BCP1	BBA_05201	0.999943	5.15939e-08	102.89	EQDGLSGGLS(1)DK	2	0.18937	2	0.586	0.57	1.365	1.332	0.42975	9.82478e-06	down	1.05443	0.572882	unchange
		J4UM52	106	S	Mitochondrial distribution and morphology protein 12	BBA_05238	0.999142	1.36578e-06	75.088	EAVGAVS(0.999)PT(0.001)K	3	-0.4239	2	0.591	0.49	1.444	1.367	0.38575	0.000774611	down	1.07308	0.405236	unchange
		J5JK70	1508	S	Uncharacterized protein	BBA_05244	0.708353	1.46251e-13	88.544	LY(0.01)Y(0.01)EY(0.01)VAEEDS(0.708)LVET(0.115)QT(0.115)QS(0.031)PPQAQPTGFK	4	2.2079	1	0.617	0.617	1.303	1.273	0.48	2.63614e-06	down	1.07474	0.490007	unchange
		J4KP44	980	S	Ubiquitin carboxyl-terminal hydrolase	BBA_04102	0.866366	2.768e-87	180.81	LTNNDEVDGADTDMVAT(0.135)S(0.866)DADS(0.796)S(0.203)GEGKVAAK	3	-2.3646	4	1.213	1.277	0.336	0.3	3.9435	5.88293e-05	up	1.15921	0.0275302	unchange
		J4UM75	649	S	Uncharacterized protein	BBA_05288	1	9.42022e-43	179.1	GIEKNS(1)PVS(1)NAEQEK	4	0.37471	6	0.617	0.619	1.305	1.268	0.48125	5.72492e-06	down	0.965976	0.76643	unchange
		J4KP47	1215	T	Actin cytoskeleton-regulatory complex protein pan1	BBA_04117	0.584867	7.44829e-29	120.93	MMSQPSEATFAAT(0.001)AT(0.585)S(0.413)PEAAPAAAAT(0.001)PPPVPK	4	-0.69378	1	1.047	1.242	0.46	0.487	2.4215	0.000622807	up	1.16115	1.31878e-05	unchange
		J5JNY6	108	S	Uncharacterized protein	BBA_04171	1	1.49591e-62	164.03	S(1)VQGPKAPISK	3	0.34019	3	1.201	1.25	0.347	0.346	3.54275	1.66547e-06	up	0.8991	0.0635694	unchange
		J4UP39	180	S	RNA recognition domain-containing protein	BBA_04195	1	5.28429e-05	77.192	QPS(1)DFGGERR	3	-0.27093	4	1.102	1.13	0.534	0.5	2.16525	6.06584e-05	up	0.984413	0.441374	unchange
		J5JP42	175	S	HSF-type DNA-binding protein	BBA_04216	1	0.000105888	92.247	RAS(1)KQLGPK	4	0.16838	1	1.479	1.366	0.038	0.045	34.4518	1.2271e-05	up	0.886525	0.459375	unchange
		J5JP66	1273	S	Autophagy-related protein 11	BBA_04236	0.801844	0.000766245	52.09	GKNRDS(0.973)IS(0.802)S(0.226)IEGINK	3	-0.022791	2	1.183	1.225	0.375	0.385	3.177	3.2484e-06	up	1.11996	0.0367672	unchange
		J4ULN9	58	S	Modin protein	BBA_05391	1	6.53117e-10	147.62	RFS(1)WEELR	3	-0.054946	1	0.439	0.454	1.512	1.593	0.2885	8.6982e-06	down	0.920952	0.196764	unchange
		J5JS86	14	T	Amino acid permease	BBA_05435	0.999991	4.62666e-06	79.639	EETPSGAQT(1)PLK	3	0.25101	1	0.561	0.336	1.628	1.465	0.29125	0.00553113	down	1.09019	0.104714	unchange
		J5JJ71	131	S	CAP-Gly domain-containing protein	BBA_05442	0.979964	0.00401657	49.448	T(0.01)T(0.01)RPAS(0.98)IGR	3	-0.32214	1	0.419	0.43	1.475	1.697	0.2695	0.00010473	down	1.05451	0.392037	unchange
		J5JP91	416	S	Protein kinase SNF1	BBA_04261	0.999558	1.63189e-94	204.71	MMQVSQLVETSAAETAAGS(1)PVMSMSSVR	2	-0.0093208	4	1.26	1.097	0.336	0.5	2.94275	0.00495127	up	0.991521	0.802388	unchange
		J5JJ71	142	T	CAP-Gly domain-containing protein	BBA_05442	0.56153	0.00021736	68.786	LPGS(0.009)AS(0.43)PT(0.562)K	2	0.29644	2	0.439	0.402	1.627	1.556	0.26475	3.87771e-05	down	1.05451	0.392037	unchange
		J5JJ71	269	S	CAP-Gly domain-containing protein	BBA_05442	1	2.96162e-06	92.939	CDAGILS(1)PQPK	2	3.1142	2	0.573	0.682	1.326	1.221	0.494	0.00147756	down	1.05451	0.392037	unchange
		J4W5I1	340	S	RuvB-like helicase	BBA_05484	1	3.57292e-05	66.246	S(1)PHGLPLDFLDR	3	1.2201	1	0.675	0.417	1.336	1.454	0.39325	0.0100614	down	0.854427	0.000970626	unchange
		J5JSI4	629	S	Subunit of the RNA polymerase II mediator complex	BBA_05505	0.981912	5.95973e-09	119.87	GS(0.018)S(0.982)PFDPDSVFK	2	-1.302	4	0.637	0.603	1.296	1.268	0.48525	5.77796e-05	down	1.07287	0.22337	unchange
		J4W5K5	13	S	3-oxo-5-alpha-steroid 4-dehydrogenase	BBA_05514	0.994143	0.0154706	43.297	LT(0.006)NRS(0.994)PK	3	0.24907	1	0.434	0.267	1.753	1.644	0.20725	0.00236403	down	0.889995	0.133846	unchange
		J5JJF9	238	S	TBC domain-containing protein	BBA_05517	0.763729	2.44774e-14	100.94	NT(0.029)AS(0.194)S(0.764)VGT(0.016)LT(0.148)S(0.849)NPEMMLGK	3	-0.11079	2	0.518	0.456	1.541	1.435	0.329	0.000207473	down	0.992399	0.910689	unchange
		J5JJF9	243	T	TBC domain-containing protein	BBA_05517	0.912064	1.3624e-09	83.826	NT(0.056)AS(0.185)S(0.747)VGT(0.05)LT(0.912)S(0.051)NPEMMLGK	3	-0.54719	1	0.507	0.435	1.621	1.405	0.31375	0.000519187	down	0.992399	0.910689	unchange
		J5JJF9	244	S	TBC domain-containing protein	BBA_05517	0.848705	2.44774e-14	100.94	NT(0.029)AS(0.194)S(0.764)VGT(0.016)LT(0.148)S(0.849)NPEMMLGK	3	-0.11079	1	0.527	0.472	1.482	1.456	0.341	0.000100962	down	0.992399	0.910689	unchange
		J4KNG2	3284	S	HECT-domain-containing protein	BBA_05518	0.999975	5.53646e-37	178.71	RRES(1)LDT(1)VLVETEK	3	-1.6316	4	0.588	0.608	1.337	1.297	0.455	1.24836e-05	down	0.86039	0.0357767	unchange
		J4W5M3	33	S	Chromosome segregation ATPase	BBA_05534	1	1.34026e-13	123.8	APPPLPLNPQS(1)PK	4	0.33729	5	0.481	0.427	1.641	1.438	0.29675	0.00027614	down	0.888125	0.137987	unchange
		J5JPD0	242	S	Protein kinase NRC-2	BBA_04291	0.720465	0.000625415	56.569	T(0.155)Y(0.002)S(0.82)S(0.303)NS(0.72)IKVR	3	0.84697	1	1.115	1.073	0.636	0.464	2.046	0.0070762	up	0.913498	0.153253	unchange
		J5JXP7	387	S	Uncharacterized protein	BBA_04334	0.925456	6.57548e-26	118.33	S(0.22)MS(0.755)APNT(0.936)PGFAAGGPKS(0.583)PALS(0.216)S(0.248)Y(0.117)AMS(0.925)PR	3	0.13175	3	1.153	1.152	0.577	0.341	2.69275	0.0120519	up	1.16273	0.122283	unchange
		J4KP92	389	S	Uncharacterized protein	BBA_04342	0.5	1.41465e-07	88.548	GFGIRT(0.5)S(0.5)PDAAPEGRR	4	0.3516	3	1.077	1.204	0.49	0.468	2.385	0.000191981	up	1.04442	0.501531	unchange
		J4KP92	388	T	Uncharacterized protein	BBA_04342	0.5	1.41465e-07	88.548	GFGIRT(0.5)S(0.5)PDAAPEGRR	4	0.3516	3	1.077	1.204	0.49	0.468	2.385	0.000191981	up	1.04442	0.501531	unchange
		J4KP93	1071	S	TBC domain-containing protein	BBA_04347	0.939079	8.73957e-51	165.17	S(0.997)VRS(0.939)S(0.064)DRDLLDGADASAGASAK	3	-0.53846	6	1.163	1.14	0.448	0.475	2.504	2.6878e-05	up	1.11937	0.100275	unchange
		J4KP93	1072	S	TBC domain-containing protein	BBA_04347	0.757015	2.80815e-51	173.01	S(0.486)VRS(0.757)S(0.757)DRDLLDGADASAGASAK	4	-0.055683	4	1.11	1.133	0.511	0.504	2.21375	1.71516e-06	up	1.11937	0.100275	unchange
		J4W4F4	513	S	Heat shock protein 70-2	BBA_05586	1	2.36286e-05	101.75	GRLS(1)KEDIER	4	0.24107	2	0.454	0.43	1.589	1.528	0.28425	1.63602e-05	down	0.85158	0.0841176	unchange
		J5JR73	58	S	Choline/Carnitine O-acyltransferase	BBA_05592	0.99727	0.0117533	42.348	RPS(0.997)VY(0.002)TK	3	0.32747	1	0.516	0.545	1.202	1.643	0.38275	0.00267979	down	1.1133	0.0530548	unchange
		J5JR73	48	T	Choline/Carnitine O-acyltransferase	BBA_05592	0.862983	0.000326102	57.288	KDT(0.05)NT(0.863)PPS(0.037)DS(0.05)ER	3	0.66109	1	0.673	0.442	1.37	1.388	0.4055	0.00733488	down	1.1133	0.0530548	unchange
		J5JRB0	407	S	Uncharacterized protein	BBA_05627	0.999975	6.73859e-21	119.45	DMS(1)DGEDWYDKEEWGLDEDLKK	4	-1.3328	5	0.564	0.562	1.378	1.367	0.41125	3.40333e-07	down	1.10456	0.4522	unchange
		J4KP93	1068	S	TBC domain-containing protein	BBA_04347	0.997074	9.27855e-40	137.91	S(0.997)VRS(0.939)S(0.064)DRDLLDGADASAGASAK	3	-0.53846	3	1.191	1.15	0.407	0.457	2.726	0.000143842	up	1.11937	0.100275	unchange
		J5JVK0	534	T	Sporulation-specific protein	BBA_04401	0.5	2.08651e-08	100.43	ENVPIS(0.5)PT(0.5)IVKK	3	-0.20356	1	1.084	1.119	0.534	0.545	2.04775	8.05442e-06	up	1.09468	0.291316	unchange
		J5JVM3	659	S	RhoGAP domain-containing protein	BBA_04421	0.999951	1.06507e-14	102.46	VMDSDGRGPRAES(1)PAQGDSK	4	0.11817	1	1.098	1.086	0.614	0.49	2.00875	0.0027871	up	1.03581	0.482293	unchange
		J4KN92	596	S	NDT80/PhoG like DNA-binding family protein	BBA_05630	0.990758	0.015703	43.083	GS(0.991)MS(0.009)RPR	3	0.087927	1	0.49	0.529	1.258	1.651	0.358	0.00158355	down	1.01055	0.672079	unchange
		J4W4K5	207	T	Helix-loop-helix DNA-binding domain-containing protein	BBA_05636	1	2.6647e-69	199.46	KVT(1)S(1)EPEDDDDNEDEDKPVK	4	0.02288	9	0.573	0.555	1.39	1.35	0.41275	1.48552e-05	down	0.879229	0.0506608	unchange
		J4W4K5	208	S	Helix-loop-helix DNA-binding domain-containing protein	BBA_05636	1	2.6647e-69	199.46	KVT(1)S(1)EPEDDDDNEDEDKPVK	4	0.02288	13	0.614	0.629	1.347	1.215	0.48725	0.000255181	down	0.879229	0.0506608	unchange
		J5JVM3	601	S	RhoGAP domain-containing protein	BBA_04421	0.771749	1.82587e-05	72.207	S(0.199)KS(0.772)Y(0.017)S(0.012)AAGDREHQR	3	-0.086644	3	1.179	1.101	0.524	0.432	2.41525	0.00103706	up	1.03581	0.482293	unchange
		J4W4L0	246	S	Universal stress protein family	BBA_05641	1	1.04047e-05	75.376	WNDRS(1)KS(1)PAVPR	4	0.12969	2	0.456	0.411	1.561	1.582	0.2765	5.53545e-05	down	1.118	0.370517	unchange
		J4ULJ4	304	S	Uncharacterized protein	BBA_05758	1	1.7343e-14	148.18	REEHHS(1)PHHDDIK	5	0.46208	11	0.484	0.43	1.636	1.434	0.2995	0.00028623	down	0.910891	0.10632	unchange
		J5JRT7	187	S	RAB/GTPase protein	BBA_05782	0.899414	8.80983e-45	158.94	LIDNSKNET(0.045)GS(0.899)S(0.055)GGVNVGDK	3	-0.1195	7	0.599	0.567	1.356	1.325	0.4355	3.70639e-05	down	0.896177	0.179641	unchange
		J5JQG0	170	S	Zinc finger protein Yan	BBA_05861	0.999968	0.000275324	65.043	LSQQRPS(1)PVK	3	1.2587	2	0.397	0.326	1.634	1.732	0.2155	0.000217415	down	1.18433	0.112006	unchange
		J5JQR8	366	Y	Leucine Rich Repeat domain-containing protein	BBA_05936	0.590081	0.00433866	93.345	KES(0.006)EDY(0.59)S(0.404)K	3	-0.77178	1	0.554	0.484	1.336	1.542	0.36375	0.000603475	down	0.915987	0.298359	unchange
		J5JQR8	425	S	Leucine Rich Repeat domain-containing protein	BBA_05936	0.765247	4.32608e-35	172.98	GS(0.765)S(0.235)GNLLAMGILPASK	2	0.089309	4	0.708	0.518	1.287	1.299	0.47475	0.00573391	down	0.915987	0.298359	unchange
		J4W8H7	150	S	KH domain-containing protein	BBA_04470	1	0.0261753	46.352	GRDRS(1)PLR	2	0.2757	1	1.206	1.176	0.398	0.403	2.97925	2.3851e-06	up	0.992252	0.983387	unchange
		J4UND1	222	S	SOM1 protein	BBA_04487	0.999993	2.45797e-26	118.38	DPS(1)HMNANQDRPS(0.5)S(0.5)PAAGGENAPS(0.988)PS(0.012)AKR	4	0.59141	1	1.189	1.07	0.539	0.449	2.3085	0.00138409	up	1.09852	0.0523139	unchange
		J4UL78	156	T	NTF2 and RRM domain-containing protein	BBA_05992	0.999999	9.64081e-28	156.49	YILEEDET(1)EVDEAEK	3	-1.1564	1	0.568	0.504	1.519	1.304	0.38325	0.000700398	down	1.03308	0.692438	unchange
		J4KN11	502	S	RanBP1 domain-containing protein	BBA_06069	0.99888	1.06136e-06	68.074	AAEPEKS(0.001)VAES(0.999)PAPADK	3	2.5644	5	0.48	0.461	1.631	1.397	0.3135	0.000213355	down	1.01745	0.583915	unchange
		J5JGT1	128	T	Synaptojanin	BBA_06078	0.968028	7.93762e-18	159.18	WLDDRPS(0.032)T(0.968)ADR	3	0.027958	4	0.614	0.622	1.293	1.281	0.481	5.11789e-07	down	0.906564	0.270352	unchange
		J4W3A2	23	T	Ergosterol biosynthesis ERG4/ERG24 family protein	BBA_06080	0.997774	3.5965e-08	104.21	ELFDGMVET(0.998)PT(0.002)K	3	0.19707	3	0.509	0.534	1.468	1.403	0.36425	1.90969e-05	down	0.9702	0.472777	unchange
		J5JGT6	347	S	Phospholipase D	BBA_06083	1	0.000546098	76.068	AS(1)NFGAQK	3	-0.23308	2	0.604	0.528	1.4	1.334	0.41525	0.000392944	down	1.02503	0.725246	unchange
		J4W8R6	455	S	Uncharacterized protein	BBA_04550	0.590089	0.000246922	62.055	NARLS(0.998)IS(0.59)S(0.412)LLK	3	0.49182	1	1.326	1.028	0.443	0.396	2.82425	0.00166746	up	0.95774	0.558865	unchange
		J5JGT6	153	S	Phospholipase D	BBA_06083	1	7.22451e-09	121.56	SLTPGALQS(1)PK	3	-0.30102	1	0.506	0.438	1.543	1.48	0.3135	0.000195045	down	1.02503	0.725246	unchange
		J4KN29	431	S	SAM domain-containing protein	BBA_06159	1	0.00941566	45.368	KQPS(1)FDR	3	0.13447	2	0.419	0.41	1.609	1.591	0.2595	8.57498e-07	down	0.919192	0.0415329	unchange
		J4W8R6	590	S	Uncharacterized protein	BBA_04550	1	0.000280443	77.744	S(1)IEQLRER	3	0.26366	2	1.063	1.128	0.579	0.518	2.00875	0.000453614	up	0.95774	0.558865	unchange
		J4KP22	40	T	Uncharacterized protein	BBA_04639	0.741319	2.33233e-77	168.04	T(0.161)AT(0.741)PVRT(0.041)GAS(0.057)APQPQDDYAFSYQFDEVDRAHENLQK	5	0.22246	1	1.191	1.103	0.488	0.448	2.46175	0.00018752	up	0.878774	0.0251816	unchange
		J5JQ30	117	S	Zn(II)2Cys6 transcription factor	BBA_06161	1	0.00186805	85.676	LS(1)PAAPR	2	0.40644	2	0.46	0.422	1.562	1.557	0.28325	3.32673e-05	down	1.13655	0.109823	unchange
		J4KP22	38	T	Uncharacterized protein	BBA_04639	0.63052	2.97854e-69	166.74	T(0.631)AT(0.368)PVRT(0.001)GAS(0.001)APQPQDDYAFSYQFDEVDR	3	1.9417	3	1.179	1.203	0.36	0.441	3.008	0.000516801	up	0.878774	0.0251816	unchange
		J4KN38	431	S	Ribosomal protein L27	BBA_06204	0.998482	3.67489e-20	124.25	RS(0.998)PS(0.002)NAALDASSRPTK	4	0.99316	5	0.61	0.601	1.247	1.364	0.46575	0.0001511	down	0.975682	0.67488	unchange
		J4W2M6	500	S	Endosomal peripheral membrane protein	BBA_06274	0.999923	7.28787e-05	104.59	KVS(1)PQETER	3	-0.52165	2	0.586	0.547	1.326	1.405	0.4165	0.000101043	down	0.861796	0.0128943	unchange
		J4KNS1	678	S	Nuclear migration protein	BBA_04687	0.999989	8.77887e-62	204.38	NS(1)FGAATASFEQMAMK	3	-0.52851	2	1.098	1.095	0.539	0.554	2.0095	4.73674e-06	up	0.913586	0.65007	unchange
		J5JP53	92	S	Fip1 domain-containing protein	BBA_06295	0.680418	6.79545e-09	92.034	S(0.002)GT(0.002)NDS(0.68)PS(0.316)KPAPAAPAK	3	0.22724	2	0.529	0.534	1.415	1.426	0.375	8.55419e-08	down	1.0407	0.910225	unchange
		J5JPK5	136	T	60S ribosomal protein L23a	BBA_06405	1	4.97354e-13	109.79	LT(1)PDVDALDIAANK	3	1.1739	1	0.352	0.445	1.738	1.514	0.24675	0.000563946	down	0.975969	0.711267	unchange
		J5JLT0	211	S	Glutamate-5-semialdehyde dehydrogenase	BBA_04756	1	1.5421e-20	135.09	SIDLVIPRGS(1)NELVR	3	0.025945	1	1.47	1.239	0.119	0.172	9.6825	0.000494299	up	1.00605	0.784425	unchange
		J5JKP4	280	S	MedA-like protein	BBA_04959	0.538969	2.49694e-60	192.72	SSIGGLDS(0.044)VGRS(0.539)S(0.414)LS(0.003)MPASSPNTPALIR	3	-2.5401	1	1.217	1.063	0.451	0.503	2.402	0.000692156	up	0.839154	0.0584835	unchange
		J4UK69	578	S	SepA/Bni1-like protein	BBA_06491	0.611657	4.26397e-23	152.01	ENS(0.612)S(0.388)IKDS(1)IEGEVK	3	-0.12577	6	0.629	0.583	1.307	1.303	0.46575	9.53925e-05	down	1.07382	0.0870475	unchange
		J5JKP4	269	S	MedA-like protein	BBA_04959	0.5	8.39303e-46	148.97	S(0.5)S(0.5)IGGLDSVGR	3	0.28611	3	1.118	1.096	0.459	0.601	2.13225	0.00364591	up	0.839154	0.0584835	unchange
		J5JUB1	249	S	SWIRM domain-containing protein	BBA_05092	0.756797	5.23771e-05	94.122	RT(0.234)S(0.757)AT(0.009)PEPSRR	4	2.6051	1	1.14	1.176	0.48	0.423	2.5815	0.000205462	up	1.08193	0.579862	unchange
		J4KNJ0	685	S	PX domain-containing protein	BBA_05200	1	8.11178e-26	156.81	STSTSFMGKLPEDS(1)DADDAQKDAGGAGR	5	-0.94793	8	1.17	1.175	0.44	0.418	2.7435	1.03935e-05	up	1.05519	0.187783	unchange
		J5JK70	1325	S	Uncharacterized protein	BBA_05244	0.499993	1.01167e-06	83.54	RS(0.5)S(0.5)EKGTASPVK	4	-0.29406	1	1.217	1.078	0.45	0.483	2.47	0.000333558	up	1.07474	0.490007	unchange
		J5JK70	1326	S	Uncharacterized protein	BBA_05244	0.499993	1.01167e-06	83.54	RS(0.5)S(0.5)EKGTASPVK	4	-0.29406	1	1.217	1.078	0.45	0.483	2.47	0.000333558	up	1.07474	0.490007	unchange
		J5JK70	1274	S	Uncharacterized protein	BBA_05244	0.815067	0.000236803	59.372	S(0.18)AS(0.815)PPRAT(0.005)GGGGMLR	3	-0.39108	2	1.147	1.33	0.356	0.301	3.80825	0.000364807	up	1.07474	0.490007	unchange
		J5JK70	1289	S	Uncharacterized protein	BBA_05244	0.753053	0.00326374	55.908	RFS(0.753)LS(0.247)KR	4	-0.63564	1	1.296	1.228	0.269	0.312	4.37875	0.00010969	up	1.07474	0.490007	unchange
		J5JTC3	421	S	Hydroxyproline-rich glycoprotein DZ-HRGP	BBA_05252	0.99965	0.0265953	42.629	S(1)REQVRPSR	2	0.26224	1	1.148	1.122	0.312	0.66	2.682	0.0347961	up	1.01451	0.886902	unchange
		J5JTF1	1386	S	Transcription initiation factor	BBA_05277	0.814572	0.000224496	58.814	ES(0.185)S(0.815)NEDT(0.001)PLKNR	3	-0.049993	1	1.185	1.207	0.373	0.412	3.06275	5.53358e-05	up	1.13838	0.0748512	unchange
		J4UM94	500	S	Uncharacterized protein	BBA_05328	0.820941	1.07324e-17	109.91	AS(0.179)S(0.821)NAARDDTSLYILQPR	3	1.1188	1	1.085	1.157	0.543	0.476	2.2135	0.00048983	up	0.902404	0.128748	unchange
		J4UK69	579	S	SepA/Bni1-like protein	BBA_06491	0.500243	4.26397e-23	152.01	ENS(0.5)S(0.5)IKDS(1)IEGEVK	4	-0.35623	2	0.502	0.415	1.546	1.519	0.30025	0.000346767	down	1.07382	0.0870475	unchange
		J5JNE3	22	S	Oxidoreductase, 2OG-Fe(II) oxygenase family protein	BBA_06525	1	2.27789e-19	161.49	AS(1)PKPEEAQKR	4	0.18667	19	0.385	0.324	1.669	1.717	0.21	0.000131571	down	0.907381	0.0989198	unchange
		J5JFP5	1553	S	PLU-1-like protein	BBA_06597	0.98422	2.15305e-05	68.639	GKS(0.984)T(0.075)S(0.94)RGPETLDK	4	-0.38505	1	0.599	0.619	1.266	1.335	0.46975	3.78673e-05	down	1.01261	0.904998	unchange
		J5JFP5	1555	S	PLU-1-like protein	BBA_06597	0.940214	2.15305e-05	68.639	GKS(0.984)T(0.075)S(0.94)RGPETLDK	4	-0.38505	1	0.599	0.619	1.266	1.335	0.46975	3.78673e-05	down	1.01261	0.904998	unchange
		J5JFP5	337	T	PLU-1-like protein	BBA_06597	0.998396	1.95881e-05	83.252	KS(1)FT(0.998)PEVAS(0.002)TR	3	-0.49431	3	0.576	0.611	1.343	1.305	0.44975	3.50483e-05	down	1.01261	0.904998	unchange
		J5JFP5	366	T	PLU-1-like protein	BBA_06597	0.616955	8.17108e-10	98.281	GIS(0.383)T(0.617)DDTSDASKK	3	0.0086519	1	0.665	0.59	1.331	1.209	0.4965	0.000886403	down	1.01261	0.904998	unchange
		J5JFP5	335	S	PLU-1-like protein	BBA_06597	0.999972	1.95881e-05	83.252	KS(1)FT(0.998)PEVAS(0.002)TR	3	-0.49431	3	0.576	0.611	1.343	1.305	0.44975	3.50483e-05	down	1.01261	0.904998	unchange
		J5JFP5	1274	S	PLU-1-like protein	BBA_06597	1	0.000975845	82.261	LPAEPVS(1)R	2	0.23816	2	0.535	0.527	1.474	1.368	0.37525	4.18726e-05	down	1.01261	0.904998	unchange
		J5JJ21	138	T	C2HC5 finger protein	BBA_05402	0.999994	6.92015e-15	128.06	AAT(1)PPLTAAAAAPK	4	0.58713	3	1.125	1.131	0.472	0.523	2.2765	0.000147671	up	1.17899	0.029178	unchange
		J4ULP6	203	T	Orotidine-5'-monophosphate decarboxylase	BBA_05406	0.707688	0.00108367	44.955	KGS(0.999)IVS(0.995)VT(0.708)T(0.256)VT(0.16)QKY(0.008)ES(0.528)ALS(0.346)PR	4	0.53108	1	1.25	1.23	0.213	0.437	4.34725	0.00986479	up	1.18523	0.0520122	unchange
		J5JFS7	39	S	Uncharacterized protein	BBA_06622	0.788081	9.57183e-43	182.49	T(0.212)AS(0.788)PPPLDQVQLLFR	3	0.17288	2	0.558	0.603	1.447	1.242	0.435	0.00065401	down	1.11844	0.11822	unchange
		J5JFS7	37	T	Uncharacterized protein	BBA_06622	0.5	9.57183e-43	182.49	T(0.5)AS(0.5)PPPLDQVQLLFR	3	0.34583	1	0.617	0.384	1.587	1.344	0.345	0.00744537	down	1.11844	0.11822	unchange
		J4W1C3	1093	S	Oxysterol-binding protein	BBA_06652	0.99965	3.85998e-09	94.281	LTPGYEANLDAS(1)AK	3	1.8922	1	0.48	0.435	1.522	1.546	0.29925	5.58017e-05	down	0.996985	0.918703	unchange
		J4ULP6	165	T	Orotidine-5'-monophosphate decarboxylase	BBA_05406	0.69638	3.85325e-91	185.96	T(0.011)S(0.011)VT(0.024)VGT(0.592)PT(0.696)T(0.666)EQFEHEDEEKNVAPATQDPPPVPQR	4	1.5991	1	1.159	1.054	0.482	0.578	2.109	0.00172341	up	1.18523	0.0520122	unchange
		J4ULP6	198	S	Orotidine-5'-monophosphate decarboxylase	BBA_05406	0.999995	6.8818e-11	132.93	KGS(1)IVS(0.941)VT(0.055)T(0.004)VTQK	3	0.32343	21	1.115	1.1	0.539	0.519	2.10075	1.67412e-05	up	1.18523	0.0520122	unchange
		J4ULP6	211	S	Orotidine-5'-monophosphate decarboxylase	BBA_05406	0.731294	5.0529e-05	60.288	KGS(0.999)IVS(0.975)VT(0.019)T(0.019)VT(0.017)QKY(0.003)ES(0.731)ALS(0.236)PR	4	0.83922	2	1.312	1.157	0.354	0.309	3.75475	0.000245281	up	1.18523	0.0520122	unchange
		J4W1C3	548	S	Oxysterol-binding protein	BBA_06652	0.999618	0.000689311	57.267	LS(1)PQKNDLTR	3	-0.10522	1	0.549	0.516	1.483	1.353	0.3775	0.000134567	down	0.996985	0.918703	unchange
		J4UJX2	303	S	Ubiquitin interaction domain-containing protein	BBA_06664	0.998757	7.30302e-12	92.372	S(0.163)IT(0.81)PPQS(0.027)VY(0.011)AQT(0.989)PDS(0.999)DVEWS(0.001)SNK	3	0.59714	2	0.356	0.278	2.022	1.479	0.18575	0.0010728	down	0.978586	0.393584	unchange
		J4UJX2	300	T	Ubiquitin interaction domain-containing protein	BBA_06664	0.989766	7.30302e-12	92.372	S(0.158)IT(0.831)PPQS(0.013)VY(0.008)AQT(0.99)PDS(0.998)DVEWS(0.002)S(0.001)NK	3	0.17872	2	0.356	0.278	2.022	1.479	0.18575	0.0010728	down	0.978586	0.393584	unchange
		J4UK20	1447	S	Phospholipid-transporting ATPase	BBA_06769	1	3.75335e-05	114.86	HS(1)VENPLHR	4	0.61758	13	0.6	0.562	1.405	1.281	0.435	0.000219464	down	0.972167	0.483631	unchange
		J4UK20	1456	S	Phospholipid-transporting ATPase	BBA_06769	0.938409	0.000111041	71.425	LS(0.938)T(0.062)DRPR	3	-0.12771	3	0.333	0.266	1.786	1.771	0.16875	0.00017177	down	0.972167	0.483631	unchange
		J4ULP6	166	T	Orotidine-5'-monophosphate decarboxylase	BBA_05406	0.666456	3.85325e-91	179.18	T(0.011)S(0.011)VT(0.024)VGT(0.592)PT(0.696)T(0.666)EQFEHEDEEKNVAPATQDPPPVPQR	4	1.5991	1	1.159	1.054	0.482	0.578	2.109	0.00172341	up	1.18523	0.0520122	unchange
		J5JEY8	441	S	TPR Domain containing protein	BBA_06775	1	3.21672e-30	139.43	SWLDNIDIVADGES(1)PQK	3	0.36507	2	0.507	0.482	1.542	1.414	0.33575	7.28187e-05	down	1.05962	0.588986	unchange
		J5JE12	74	S	Nuclear protein export protein Yrb2	BBA_06842	1	3.02728e-08	98.062	NNELKEHFAS(1)PK	4	0.44088	12	0.525	0.46	1.483	1.476	0.334	0.00015079	down	1.17143	0.248992	unchange
		J5JLB3	376	T	Oocyte zinc finger protein XlCOF20	BBA_06961	0.996406	5.18912e-17	143.97	S(0.004)VT(0.996)DPFRPGAAAK	3	0.34058	2	0.592	0.591	1.33	1.325	0.4465	1.67788e-07	down	1.18277	0.0259248	unchange
		J4KNE1	221	S	M protein, serotype 2.1	BBA_05413	0.592078	3.21914e-10	102.89	S(0.205)DS(0.584)RS(0.592)S(0.592)S(0.027)KLILQK	3	0.38664	2	1.365	1.261	0.196	0.223	6.30425	5.07795e-05	up	1.17299	0.0729788	unchange
		J5JDD0	105	S	M protein repeat protein	BBA_06963	0.499997	3.7051e-07	84.046	S(0.5)S(0.5)VDNASRPSVER	3	-0.025958	2	0.629	0.58	1.313	1.303	0.46325	0.000112618	down	0.981318	0.247477	unchange
		J5JDG2	26	S	BZIP-type transcription factor	BBA_06988	1	4.54472e-07	102.64	S(1)PGGLNLDFFK	2	0.10424	2	0.31	0.315	1.819	1.699	0.17825	5.63016e-06	down	1.01732	0.315197	unchange
		J5JLG5	791	S	Protein kinase C	BBA_07006	0.998709	3.48669e-20	108.57	PAEPVS(0.999)PQKPY(0.001)QPQAGQPGGR	3	0.23307	3	0.339	0.331	2.037	1.41	0.201	0.000939384	down	1.08579	0.057587	unchange
		J4KNE1	217	S	M protein, serotype 2.1	BBA_05413	0.831446	3.21914e-10	102.89	S(0.831)DS(0.146)RS(0.5)S(0.503)S(0.019)KLILQK	4	0.27911	1	1.451	1.265	0.156	0.125	9.8585	0.000133401	up	1.17299	0.0729788	unchange
		J4KMI7	711	S	RhoGAP domain-containing protein	BBA_07029	1	0.00159335	75.566	GKS(1)LDIKR	4	-0.17579	4	0.487	0.409	1.653	1.443	0.29175	0.000486102	down	1.18908	0.0931898	unchange
		J4KNE1	219	S	M protein, serotype 2.1	BBA_05413	0.776436	1.5208e-10	105.79	S(0.007)DS(0.776)RS(0.454)S(0.382)S(0.382)KLILQK	3	3.2932	4	1.304	1.243	0.259	0.285	4.70475	3.11753e-05	up	1.17299	0.0729788	unchange
		J4W0J6	618	T	Serine/threonine-protein kinase ppk30	BBA_07055	1	0.000227372	58.885	PQVRPDT(1)PET(1)PKFENVR	4	0.76794	3	0.606	0.59	1.39	1.244	0.45675	0.00025503	down	1.03742	0.305133	unchange
		J4KNE1	222	S	M protein, serotype 2.1	BBA_05413	0.942377	1.5208e-10	105.79	S(0.097)DS(0.558)RS(0.372)S(0.942)S(0.029)KLILQK	4	0.033331	4	1.327	1.247	0.243	0.261	5.1435	1.74794e-05	up	1.17299	0.0729788	unchange
		J4W0M1	846	S	PX domain-containing protein	BBA_07080	0.999706	7.42475e-17	151.38	S(0.103)PS(0.855)S(0.042)IS(1)LEYVK	2	-1.265	2	0.383	0.369	1.698	1.624	0.22675	6.07225e-06	down	1.15112	0.186496	unchange
		J4W0M1	843	S	PX domain-containing protein	BBA_07080	0.855035	7.42475e-17	151.38	S(0.103)PS(0.855)S(0.042)IS(1)LEYVK	2	-1.265	1	0.436	0.414	1.539	1.632	0.269	2.14858e-05	down	1.15112	0.186496	unchange
		J4VZX2	447	S	5'-AMP-activated protein kinase	BBA_07154	0.954551	3.6581e-06	78.69	LPT(0.045)PPS(0.955)LPGFLSK	3	-0.11928	1	0.045	0.059	2.281	2.044	0.02425	3.75759e-05	down	0.896667	0.17876	unchange
		J4UJA5	519	S	Exocyst complex component Sec10	BBA_07186	0.5	0.000119443	72.29	S(0.5)S(0.5)PAPPGGVK	3	0.0062804	6	0.64	0.608	1.253	1.3	0.49025	6.96024e-05	down	0.924546	0.367383	unchange
		J5JJ71	218	S	CAP-Gly domain-containing protein	BBA_05442	0.799303	7.28761e-12	109.79	S(0.201)AS(0.799)GRAPNVAGLR	3	-0.15299	1	1.269	1.403	0.189	0.165	7.59075	4.176e-05	up	1.05451	0.392037	unchange
		J4ULS6	22	S	Uncharacterized protein	BBA_05466	0.989457	4.05176e-07	69.052	TFLT(0.004)T(0.004)LS(0.003)GRPAVLS(0.989)PDHVEDAR	3	-3.7268	2	1.092	1.103	0.528	0.563	2.01925	5.96317e-05	up	0.860866	0.0121073	unchange
		J5JD16	23	S	Serine/threonine-protein kinase crk1	BBA_07187	1	0.00193949	83.998	AIGS(1)PFK	3	-0.28721	10	0.648	0.594	1.316	1.246	0.48675	0.00027268	down	0.908074		unchange
		J4KMG7	303	S	Sec7-domain protein	BBA_07248	0.95928	0.000112462	66.989	PAS(0.005)S(0.029)WS(0.959)AT(0.007)TPK	3	0.22163	1	0.567	0.573	1.364	1.356	0.4205	1.40637e-07	down	1.04377	0.375171	unchange
		J5JKM7	458	T	Bud site selection protein	BBA_07395	0.999669	3.34182e-132	218.76	TPSTDALRGT(1)PDPTPNGDEQNEEEENKGEATEK	4	-0.14352	6	0.652	0.589	1.271	1.291	0.4855	0.000270079	down	0.900334	0.218535	unchange
		J5JJF9	114	S	TBC domain-containing protein	BBA_05517	0.938223	3.72986e-11	90.601	S(0.003)HRDS(0.059)S(0.938)PLPR	3	-0.4592	3	1.228	1.335	0.35	0.172	5.571	0.00621216	up	0.992399	0.910689	unchange
		J4VZQ9	952	S	DUF221 family protein	BBA_07404	0.989725	3.37859e-05	112.08	GS(0.99)PGPQAY(0.01)PR	2	-0.2168	2	0.634	0.619	1.289	1.258	0.4935	1.50598e-05	down	1.14118		unchange
		J4KNG2	1527	T	HECT-domain-containing protein	BBA_05518	0.569273	1.9854e-30	122.06	NPIPIEDADVS(0.159)T(0.569)YKT(0.27)PES(0.439)S(0.439)RS(0.124)R	4	-1.0771	1	1.128	1.166	0.403	0.533	2.50575	0.00235797	up	0.86039	0.0357767	unchange
		J4KNG2	3160	T	HECT-domain-containing protein	BBA_05518	0.979631	0.00561002	43.592	DAEPRT(0.98)PQT(0.02)LKR	4	-0.013221	1	1.23	1.208	0.4	0.313	3.48375	0.000626664	up	0.86039	0.0357767	unchange
		J4KNA6	272	S	Protein YOP1	BBA_05700	0.561947	9.65714e-14	127.17	S(0.562)PS(0.438)GLSMLSALSK	2	0.70243	2	1.186	1.045	0.517	0.513	2.17125	0.00041474	up	1.03044	0.579687	unchange
		J4UIQ6	237	S	PAK kinase	BBA_07438	0.963401	1.0242e-29	163.9	S(0.963)VT(0.036)T(0.001)MDSGVTLVDK	3	0.32806	2	0.519	0.477	1.457	1.486	0.33925	4.92074e-05	down	1.11668	0.111608	unchange
		J4UIQ6	283	S	PAK kinase	BBA_07438	0.999517	1.93053e-57	144.27	KKS(1)GFSGFVNSLVGSQK	3	0.18001	2	0.376	0.293	1.642	1.806	0.19525	0.000368316	down	1.11668	0.111608	unchange
		J4ULJ4	440	Y	Uncharacterized protein	BBA_05758	0.992646	1.06851e-34	171.98	HHS(0.007)RDRDEDEY(0.993)DIVR	2	-0.3045	3	1.131	1.08	0.607	0.457	2.1245	0.00448695	up	0.910891	0.10632	unchange
		J4ULJ4	184	S	Uncharacterized protein	BBA_05758	0.997656	1.13786e-05	73.299	T(0.001)IERDRS(0.998)PAGS(0.001)R	4	0.026588	4	1.263	1.311	0.241	0.264	5.1325	1.66646e-05	up	0.910891	0.10632	unchange
		J4ULJ4	432	S	Uncharacterized protein	BBA_05758	1	9.31659e-43	183.65	HHS(1)RDRDEDEYDIVR	4	0.13345	26	1.13	1.138	0.498	0.478	2.3295	9.79493e-06	up	0.910891	0.10632	unchange
		J4KNC1	135	S	DEK C terminal domain-containing protein	BBA_05775	0.988382	3.73192e-95	224.9	RS(0.506)S(0.506)S(0.988)VEDADAKLAAQLQAQENR	4	-0.19085	4	1.167	1.165	0.431	0.447	2.66475	4.20352e-06	up	1.15211	0.0300915	unchange
		J4W449	670	T	Dihydroflavonal-4-reductase protein	BBA_05950	0.780364	0.007071	41.115	S(0.015)DS(0.495)KS(0.495)APGT(0.78)PS(0.054)AS(0.161)KR	3	-0.15388	1	1.242	1.036	0.442	0.515	2.397	0.00172063	up	1.19644	0.135925	unchange
		J4UIX2	9	T	Glutamate decarboxylase	BBA_07553	1	2.20598e-06	119.25	VQT(1)GLEGPK	2	0.24405	6	0.492	0.4	1.581	1.523	0.288	0.000415381	down	0.945815	0.00742182	unchange
		J4VYB1	362	S	Transcription factor RfeG	BBA_07709	1	1.40022e-23	148.15	GS(1)APPAS(1)PKPPGSNK	4	0.32073	29	0.586	0.564	1.4	1.306	0.4265	7.5585e-05	down	0.86489	0.112604	unchange
		J4VYC1	136	S	Autophagy-related protein 3	BBA_07719	0.986078	2.11273e-17	156.25	TGGLAS(0.014)S(0.986)QPLK	2	-0.2881	6	0.375	0.376	1.74	1.582	0.227	2.2888e-05	down	1.19922	0.0165375	unchange
		J4UL78	292	T	NTF2 and RRM domain-containing protein	BBA_05992	0.992959	3.60753e-09	124.38	T(0.006)AT(0.993)PPAT(0.001)NQNR	2	-0.27053	9	1.105	1.154	0.491	0.499	2.2865	8.69956e-06	up	1.03308	0.692438	unchange
		J4KN81	344	S	PX domain-containing protein	BBA_06014	0.746551	0.000317985	55.011	NGNS(0.001)PRLS(0.747)S(0.253)DGR	3	-0.16681	1	1.237	1.087	0.417	0.469	2.63775	0.000516686	up	1.01683	0.697185	unchange
		J4W3A2	118	S	Ergosterol biosynthesis ERG4/ERG24 family protein	BBA_06080	0.978684	8.21777e-29	135.69	AAS(0.979)RPS(0.508)T(0.508)PKQS(0.006)PATAQDVK	4	0.22157	8	1.134	1.153	0.51	0.437	2.4365	0.000454186	up	0.9702	0.472777	unchange
		J4W3A2	121	S	Ergosterol biosynthesis ERG4/ERG24 family protein	BBA_06080	0.646774	5.53135e-51	166.91	AAS(0.831)RPS(0.647)T(0.522)PKQS(0.992)PAT(0.008)AQDVK	4	0.66482	8	1.134	1.153	0.51	0.437	2.4365	0.000454186	up	0.9702	0.472777	unchange
		J5JB71	739	S	Uncharacterized protein	BBA_07767	1	2.6271e-09	141.44	RIS(1)LS(1)DEK	3	0.044748	13	0.613	0.574	0.947	1.702	0.48875	0.0308058	down	0.981881	0.49467	unchange
		J5JB71	741	S	Uncharacterized protein	BBA_07767	1	0.000557292	73.082	RIS(1)LS(1)DEK	3	0.044748	2	0.508	0.497	1.426	1.505	0.34425	1.48898e-05	down	0.981881	0.49467	unchange
		J5JB71	473	T	Uncharacterized protein	BBA_07767	0.979289	7.97452e-10	98.882	EPT(0.979)FGT(0.021)DTSSPVK	3	0.21957	1	0.459	0.435	1.609	1.492	0.28925	4.06643e-05	down	0.981881	0.49467	unchange
		J4W3A2	10	S	Ergosterol biosynthesis ERG4/ERG24 family protein	BBA_06080	0.628009	0.0075297	54.286	Y(0.023)S(0.013)LRT(0.336)S(0.628)PR	2	0.93808	1	1.069	1.13	0.56	0.524	2.03575	0.000126222	up	0.9702	0.472777	unchange
		J4KN29	614	S	SAM domain-containing protein	BBA_06159	1	4.20478e-05	94.09	AIS(1)EKFNLER	3	0.081561	1	1.138	1.231	0.411	0.41	2.8945	2.65651e-05	up	0.919192	0.0415329	unchange
		J4UKW0	366	S	Histone H1-binding protein	BBA_06162	0.65365	1.15324e-72	207.07	EVEIATSAS(0.346)PS(0.654)DNEILRK	3	0.34429	2	1.108	1.245	0.43	0.417	2.78825	0.000117364	up	0.969667	0.652178	unchange
		J5JB71	356	S	Uncharacterized protein	BBA_07767	0.959742	2.42898e-10	103.13	RS(0.96)PT(0.04)EASQASTDK	3	2.7969	1	0.5	0.45	1.536	1.479	0.31575	8.73531e-05	down	0.981881	0.49467	unchange
		J4UKW4	108	S	Nulp1-pending protein	BBA_06172	1	1.21784e-99	236.96	AATAADAS(1)EEDEIDKAIK	3	-1.1251	17	1.106	1.136	0.513	0.504	2.21	3.40268e-06	up	1.15027	0.0628446	unchange
		J4UKF6	231	S	Uncharacterized protein	BBA_06241	0.709952	2.56086e-06	77.675	RAAS(0.982)T(0.018)GAIDT(0.002)PT(0.156)T(0.132)NRS(0.71)R	3	0.9227	1	1.077	1.219	0.497	0.439	2.46725	0.000570432	up	1.14325	0.239694	unchange
		J4UJZ1	387	S	SMI1/KNR4 family protein	BBA_06704	0.964243	3.22316e-05	68.291	S(0.036)MAS(0.964)PKAAS(0.993)PLGS(0.007)R	3	0.17024	1	1.119	1.108	0.495	0.546	2.14825	0.000179291	up	1.07692	0.521762	unchange
		J4VXV4	44	T	DUF1688 domain-containing protein	BBA_07790	0.653488	1.20879e-15	107.75	RVS(0.833)AGS(0.514)IT(0.653)PASPLSPLSPTK	4	0.18638	1	0.685	0.489	1.317	1.349	0.44175	0.00533656	down	0.864384	0.0845314	unchange
		J4KMQ5	143	S	60S ribosomal protein L24	BBA_06746	1	0.00538993	50.108	QVS(1)KMGAK	3	-0.077509	1	1.313	1.314	0.181	0.24	6.372	0.000286569	up	0.863082	0.0730514	unchange
		J5JM05	11	T	GTPase-activating protein gyp10	BBA_06850	0.531355	0.00386239	41.513	T(0.531)AS(0.469)AHHHPEKEAEVDR	4	0.35003	1	0.989	1.198	0.426	0.68	2.091	0.0244017	up	1.11733	0.115721	unchange
		J4UJN1	26	S	Vps52/Sac2 family protein	BBA_06851	0.997892	0.00116026	98.629	S(0.002)FS(0.998)PLPR	2	0.66774	2	1.201	1.056	0.498	0.493	2.285	0.000351787	up	0.988154	0.778205	unchange
		J4VY64	179	T	AT hook domain-containing protein	BBA_07865	0.999424	2.21885e-17	108.71	LHEKT(0.999)PEKPPS(0.001)NTFENK	5	0.18589	1	0.596	0.658	1.294	1.252	0.49375	0.000230083	down	0.929841	0.491078	unchange
		J5JE25	9	T	Eukaryotic translation initiation factor 5A	BBA_06852	0.528896	3.70633e-13	89.145	S(0.461)AEEHDVT(0.529)FES(0.011)ADAGASLTFPMQCSALRK	4	0.1966	1	1.087	1.128	0.538	0.52	2.09925	2.26902e-05	up	1.05821	0.25886	unchange
		J4UI45	97	S	DNA helicase	BBA_07887	1	4.94221e-07	94.119	HTLLGES(1)S(1)PLR	3	-0.16103	2	0.584	0.567	1.452	1.252	0.429	0.000454969	down	1.00661	0.885061	unchange
		J4UI45	96	S	DNA helicase	BBA_07887	1	4.94221e-07	94.119	HTLLGES(1)S(1)PLR	3	-0.16103	1	0.545	0.565	1.523	1.243	0.4065	0.000929629	down	1.00661	0.885061	unchange
		J5JI24	59	S	BZIP transcription factor	BBA_07891	1	1.53149e-13	122.08	ESFATGPPLFS(1)PK	3	-1.0368	1	0.455	0.392	1.59	1.583	0.2675	0.000127653	down	1.01725	0.712481	unchange
		J4UI48	64	S	Cell cycle inhibitor Nif1	BBA_07892	0.992407	0.000649051	62.338	LS(0.004)S(0.004)NRS(0.992)PPR	3	-0.21982	5	0.563	0.586	1.389	1.318	0.42575	2.78502e-05	down	0.971391	0.737841	unchange
		J5JI30	219	S	Putative MCD1/ SCC1/Rad21 protein	BBA_07896	0.889218	1.71221e-20	131.18	DVEDDIS(0.111)S(0.889)EMEIGLGK	3	-0.19914	1	0.291	0.193	1.962	1.773	0.13	0.000741625	down	1.09368	0.0940674	unchange
		J5JM24	177	S	Uncharacterized protein	BBA_06865	1	2.20357e-05	70.416	GRQPS(1)RS(1)PGGGPR	3	0.20132	5	1.327	1.306	0.166	0.246	6.665	0.000753734	up	1.06146	0.184531	unchange
		J5JM24	175	S	Uncharacterized protein	BBA_06865	1	2.20357e-05	70.416	GRQPS(1)RS(1)PGGGPR	3	0.20132	2	1.311	1.321	0.167	0.248	6.61675	0.000761826	up	1.06146	0.184531	unchange
		J5JHT2	456	T	Protein disulfide-isomerase	BBA_08022	1	3.97193e-08	119.39	T(1)PEDLVEFIEK	3	1.3317	1	0.413	0.464	1.745	1.381	0.285	0.000676591	down	0.940068	0.161588	unchange
		J4W165	780	S	Uncharacterized protein	BBA_06934	0.996694	1.1454e-10	92.792	AS(0.997)FS(0.003)QADR	2	0.69351	2	1.15	1.166	0.415	0.488	2.58725	0.000414798	up	1.19283	0.477357	unchange
		J4UI20	161	S	Glycosyltransferase family 2	BBA_08043	0.852709	0.00319192	52.49	S(0.147)S(0.853)PPRPPR	3	0.40821	4	0.516	0.545	1.334	1.51	0.375	0.000195404	down	0.900756	0.613276	unchange
		J4UJV5	210	Y	Pre-mRNA-splicing factor srp1	BBA_06951	0.994215	0.000259488	67.385	DY(0.994)S(0.006)PRKEDR	4	-0.13414	4	1.237	1.352	0.247	0.234	5.40175	1.77825e-05	up	0.949805	0.782047	unchange
		J4UJV5	211	S	Pre-mRNA-splicing factor srp1	BBA_06951	0.96443	0.000789351	57.175	DY(0.036)S(0.964)PRKEDR	4	0.22042	3	1.293	1.477	0.094	0.108	13.796	2.98444e-05	up	0.949805	0.782047	unchange
		J4W0C5	1428	S	Putative response regulator receiver RIM15p	BBA_06990	0.999999	4.08241e-12	114.64	AATTIGAS(1)PVKGK	4	0.52139	3	1.175	1.144	0.485	0.413	2.607	0.000402642	up	1.10617	0.0466707	unchange
		J4W0C5	1270	S	Putative response regulator receiver RIM15p	BBA_06990	1	2.1434e-99	236.78	RLS(1)EPLATDDFGNFSFK	3	-0.091492	3	1.107	1.099	0.532	0.541	2.0605	2.58311e-06	up	1.10617	0.0466707	unchange
		J4UI20	160	S	Glycosyltransferase family 2	BBA_08043	0.5	0.00537242	50.127	S(0.5)S(0.5)PPRPPR	3	0.16433	3	0.435	0.481	1.475	1.593	0.2995	8.16996e-05	down	0.900756	0.613276	unchange
		J4W0C5	661	S	Putative response regulator receiver RIM15p	BBA_06990	0.546507	0.000379564	54.521	RQES(0.947)PS(0.04)RGAT(0.039)QPS(0.547)S(0.428)PLR	4	-0.14517	1	1.426	1.16	0.299	0.182	5.7325	0.00247273	up	1.10617	0.0466707	unchange
		J5J9W2	38	S	Sel1-like protein	BBA_08044	1	2.61644e-06	133.91	LRDAPIS(1)PVR	3	-0.43823	3	0.586	0.552	1.384	1.339	0.41925	5.0408e-05	down	1.03046	0.511247	unchange
		J5JI01	410	S	Uncharacterized protein	BBA_08077	1	0.00219685	76.282	KVLDRS(1)R	4	0.43293	3	0.629	0.607	1.337	1.235	0.48275	0.000154371	down	0.892642	0.263347	unchange
		J4UHV2	131	S	Kinase domain containing protein	BBA_08102	0.999528	3.7339e-25	132.9	YS(1)PMET(0.503)LS(0.497)PTSPYGAAK	3	-0.58643	12	0.623	0.575	1.267	1.363	0.458	0.000236449	down	1.03385	0.456826	unchange
		J4W0C5	652	S	Putative response regulator receiver RIM15p	BBA_06990	0.958135	0.000379564	54.521	RQES(0.958)PS(0.041)RGAT(0.028)QPS(0.486)S(0.486)PLR	3	-0.011749	4	1.217	1.261	0.317	0.335	3.8135	8.18758e-06	up	1.10617	0.0466707	unchange
		J4UHV2	139	T	Kinase domain containing protein	BBA_08102	0.535714	1.43507e-23	128.67	Y(0.002)S(0.997)PMET(0.002)LS(0.214)PT(0.536)S(0.248)PYGAAK	2	-1.1375	2	0.563	0.518	1.384	1.426	0.386	7.51774e-05	down	1.03385	0.456826	unchange
		J4UHV2	135	T	Kinase domain containing protein	BBA_08102	0.503221	1.54598e-17	113.54	YS(1)PMET(0.503)LS(0.497)PTSPYGAAK	3	-0.58643	1	0.625	0.444	1.289	1.537	0.38225	0.00484666	down	1.03385	0.456826	unchange
		J4UHV2	211	S	Kinase domain containing protein	BBA_08102	0.999932	1.60499e-07	105.99	S(1)PQRPTVPTVK	3	0.0067948	3	0.239	0.172	2.001	1.846	0.1075	0.000301042	down	1.03385	0.456826	unchange
		J4UHV4	556	T	MIF4G domain-containing protein	BBA_08107	0.998328	6.65691e-24	146.13	PAEPPKT(0.002)ET(0.998)PAKEEPK	5	-0.31964	1	0.438	0.412	1.757	1.411	0.27225	0.000430795	down	0.935842	0.163145	unchange
		J5J9J8	317	S	Helix-loop-helix DNA-binding domain-containing protein	BBA_08148	0.999993	5.48949e-05	117.79	AVS(1)FISQLK	3	-0.33059	2	0.212	0.243	1.879	1.901	0.121	2.02331e-05	down	0.845725	0.00976766	unchange
		J4KMI7	316	T	RhoGAP domain-containing protein	BBA_07029	0.55712	8.31583e-11	100.04	T(0.557)AS(0.443)NASAGAESVRR	3	0.44226	1	1.294	1.304	0.198	0.268	5.71325	0.000429088	up	1.18908	0.0931898	unchange
		J4KLU3	682	S	C6 zinc finger domain-containing protein	BBA_08191	0.811411	2.59794e-07	85.362	RS(0.189)S(0.811)LAGNTR	3	0.055572	5	0.516	0.474	1.496	1.456	0.336	5.07436e-05	down	1.11331	0.598623	unchange
		J4KMI7	321	S	RhoGAP domain-containing protein	BBA_07029	0.792575	0.00280973	42.679	T(0.05)AS(0.156)NAS(0.793)AGAES(0.001)VRR	3	0.058252	1	1.19	1.023	0.605	0.453	2.142	0.00648846	up	1.18908	0.0931898	unchange
		J4W0J6	917	S	Serine/threonine-protein kinase ppk30	BBA_07055	0.998597	0.00226757	56.632	S(0.001)LS(0.999)PVKNR	2	0.028605	3	1.178	1.304	0.28	0.368	3.9105	0.000772167	up	1.03742	0.305133	unchange
		J5JH50	221	S	Voltage-gated potassium channel beta-1 subunit	BBA_08198	0.999959	1.73152e-07	88.768	EPGLGLTVFS(1)PMK	3	-0.65373	1	0.394	0.271	2.138	1.316	0.20475	0.00412629	down	0.988048	0.297421	unchange
		J4W0J6	404	S	Serine/threonine-protein kinase ppk30	BBA_07055	0.994017	0.000642012	47.331	GRPQPS(0.994)PAPS(0.004)QQT(0.002)AS(0.001)GDSSKR	4	-0.012313	1	1.154	1.089	0.452	0.561	2.24575	0.00176013	up	1.03742	0.305133	unchange
		J5JH63	87	S	R3H domain-containing protein	BBA_08208	0.993229	1.30013e-13	128.79	SIT(0.004)S(0.993)GT(0.001)T(0.002)FALDEK	2	1.7348	5	0.553	0.522	1.453	1.368	0.3825	5.99182e-05	down	1.05518	0.515556	unchange
		J5JH63	84	S	R3H domain-containing protein	BBA_08208	0.997711	3.31746e-17	144.16	S(0.998)IT(0.289)S(0.713)GTTFALDEK	2	-0.081448	4	0.288	0.259	1.799	1.84	0.15075	1.64102e-05	down	1.05518	0.515556	unchange
		J5JH63	86	T	R3H domain-containing protein	BBA_08208	0.819536	0.000202264	58.814	S(0.931)IT(0.82)S(0.202)GT(0.024)T(0.024)FALDEK	3	-0.026529	1	0.085	0.13	2.276	1.875	0.0525	0.000277681	down	1.05518	0.515556	unchange
		J5J8Y8	844	S	Vacuolar protein sorting-associated protein vps13	BBA_08303	0.999763	0.000647895	95.523	AISSVS(1)NK	3	0.20142	3	0.599	0.557	1.355	1.341	0.43	6.90209e-05	down	0.837413	0.0502759	unchange
		J5J8Z8	1089	T	Phosphoribosylformylglycinamidine synthase	BBA_08313	0.940908	0.000210668	65.895	S(0.059)FT(0.941)GMFTKPPR	3	0.28339	1	0.592	0.627	1.386	1.213	0.47275	0.000569225	down	0.898728	0.258533	unchange
		J5JGG6	528	S	2-isopropylmalate synthase	BBA_08366	1	5.07916e-05	113.69	PAS(1)PILKPR	2	-0.21659	3	0.434	0.411	1.764	1.413	0.27	0.000435462	down	0.879116	0.00187129	unchange
		J4W0M1	397	S	PX domain-containing protein	BBA_07080	0.746002	5.48771e-147	245.57	DTANNLFADIDGNVGNIGIVKPAS(0.746)RS(0.746)S(0.508)GEIER	5	0.58281	2	1.153	1.097	0.527	0.475	2.25925	0.000254425	up	1.15112	0.186496	unchange
		J5JG56	1477	S	ATG2, ATG C terminal domain-containing protein	BBA_08477	0.984428	2.08212e-28	152.94	YYGT(0.016)AS(0.984)GGEEIFDATK	3	0.074586	1	0.546	0.581	1.397	1.345	0.4125	3.67945e-05	down	1.05843	0.180323	unchange
		J4W0M1	399	S	PX domain-containing protein	BBA_07080	0.746002	5.48771e-147	245.57	DTANNLFADIDGNVGNIGIVKPAS(0.746)RS(0.746)S(0.508)GEIER	5	0.58281	2	1.153	1.097	0.527	0.475	2.25925	0.000254425	up	1.15112	0.186496	unchange
		J4VVK3	1981	S	SH3 domain-containing protein	BBA_08579	1	1.07785e-08	109.79	RAS(1)QDDRDAPAK	4	0.056272	3	0.47	0.451	1.588	1.47	0.3025	3.68341e-05	down	0.83387	0.0239758	unchange
		J4VVK3	1888	S	SH3 domain-containing protein	BBA_08579	0.999991	1.62825e-13	136.81	WQTVVS(1)PNGGTK	3	0.21886	2	0.558	0.537	1.369	1.423	0.39375	2.11659e-05	down	0.83387	0.0239758	unchange
		J4W0M1	400	S	PX domain-containing protein	BBA_07080	0.856416	5.48771e-147	245.57	DTANNLFADIDGNVGNIGIVKPAS(0.572)RS(0.572)S(0.856)GEIER	4	0.25811	2	1.153	1.097	0.527	0.475	2.25925	0.000254425	up	1.15112	0.186496	unchange
		J5JDS7	1179	S	3-hydroxy-3-methylglutaryl coenzyme A reductase	BBA_07083	0.693194	1.03151e-12	87.544	S(0.693)AAPS(0.327)RS(0.327)T(0.327)T(0.327)PAPPVTPVSLAMTNGLEK	4	-2.416	1	1.103	1.18	0.444	0.511	2.40825	0.000419067	up	1.03422	0.129279	unchange
		J4W014	819	S	Uncharacterized protein	BBA_07189	0.945155	5.40642e-25	113.22	VATT(0.001)AET(0.054)ADS(0.945)RGVS(0.972)PVT(0.003)T(0.001)PY(0.023)EDAEER	4	0.58616	2	1.155	1.071	0.519	0.521	2.1445	0.00010043	up	1.03939	0.569922	unchange
		J4VVK3	1867	S	SH3 domain-containing protein	BBA_08579	0.951649	2.74238e-09	122.66	ELIS(0.001)T(0.021)PS(0.952)T(0.027)IFR	2	-0.0086384	2	0.632	0.395	1.381	1.511	0.35725	0.00719344	down	0.83387	0.0239758	unchange
		J4UH98	27	S	Leucyl-tRNA synthetase	BBA_08586	1	3.90702e-06	121.45	RDS(1)LIAIEK	3	-0.05321	1	0.467	0.394	1.64	1.51	0.2745	0.00027942	down	0.901998	0.160785	unchange
		J4UH98	754	S	Leucyl-tRNA synthetase	BBA_08586	0.499984	1.97223e-15	132.51	S(0.5)T(0.5)GNFLTLQELVAK	3	-0.63225	1	0.655	0.575	1.124	1.458	0.486	0.00483887	down	0.901998	0.160785	unchange
		J4KMG5	146	S	DUF618 domain-containing protein	BBA_07238	0.572927	2.25583e-24	104.93	GT(0.279)PRPGFGNS(0.573)PFT(0.063)S(0.063)NT(0.022)AAAPPPELAPVISGLQTVQK	4	1.3751	1	1.2	1.083	0.443	0.509	2.41825	0.000633701	up	0.940657	0.215449	unchange
		J4KMG7	161	S	Sec7-domain protein	BBA_07248	1	1.57702e-05	71.176	FRRS(1)NDIPR	3	-0.19254	3	1.126	1.196	0.475	0.42	2.611	0.000218096	up	1.04377	0.375171	unchange
		J4KMG8	120	S	WD domain-containing protein	BBA_07253	0.939996	8.28854e-15	98.491	DCGVDVNGT(0.06)AAS(0.94)DGEKTKDAK	4	0.16095	1	0.994	1.201	0.483	0.61	2.03875	0.00559513	up	1.17537	0.410436	unchange
		J4KM85	261	T	SH3 domain-containing protein	BBA_07440	0.564862	1.2157e-27	130.57	RT(0.565)S(0.408)T(0.027)WQDDVYDRPAGHNAPSR	4	-0.06215	1	0.913	1.271	0.647	0.465	2.02375	0.0220329	up	0.895154	0.285224	unchange
		J5JBV2	344	T	Uncharacterized protein	BBA_07489	0.571284	0.00741701	40.278	QKNRQPT(0.571)S(0.425)PPT(0.003)R	4	-0.072983	1	1.12	1.372	0.308	0.327	3.93725	0.000281952	up	0.872191	0.347262	unchange
		J4VZ32	261	S	Ctl transporter	BBA_07506	0.999873	2.35178e-12	118.31	FKQQS(1)AEQTPFLR	3	-0.3303	1	1.271	1.253	0.298	0.283	4.36075	4.58185e-06	up	0.834806		unchange
		J4UIJ2	133	S	SH3 domain-containing protein	BBA_07558	0.664771	1.824e-31	129.51	LS(0.665)EPRS(0.322)PS(0.014)VPAPVPAPAAAAVLPK	4	-1.1084	1	1.13	1.234	0.426	0.404	2.8545	6.45343e-05	up	1.14593	0.0266092	unchange
		J4UIJ2	905	T	SH3 domain-containing protein	BBA_07558	0.999174	8.07079e-81	194.01	TPKIEEEAYSADVAS(0.034)S(0.967)PVAT(0.999)PT(0.001)AER	3	-0.27918	9	1.121	1.144	0.459	0.524	2.3195	0.000324133	up	1.14593	0.0266092	unchange
		J5JJ27	695	T	AMI1 protein	BBA_07725	0.985411	0.00133742	52.862	S(0.015)LT(0.985)PGS(1)IRR	3	-0.094143	3	1.263	1.2	0.356	0.319	3.67025	7.00912e-05	up	1.09649	0.172853	unchange
		J5JJ27	1306	T	AMI1 protein	BBA_07725	0.964283	0.000572738	62.088	RPS(0.029)T(0.964)PS(0.007)QLRR	4	0.27464	1	1.437	1.284	0.188	0.085	11.673	0.00301273	up	1.09649	0.172853	unchange
		J5JB71	457	S	Uncharacterized protein	BBA_07767	1	6.24088e-51	188.51	KDDS(1)PVR	2	0.38315	14	1.11	1.114	0.524	0.52	2.13625	9.47141e-08	up	0.981881	0.49467	unchange
		J4UH98	755	T	Leucyl-tRNA synthetase	BBA_08586	0.499984	1.97223e-15	132.51	S(0.5)T(0.5)GNFLTLQELVAK	3	-0.63225	1	0.655	0.575	1.124	1.458	0.486	0.00483887	down	0.901998	0.160785	unchange
		J5J7Z2	383	S	Succinyl-CoA synthetase-like protein	BBA_08607	0.990648	1.31208e-05	76.378	TVLDLMLRS(0.991)PIS(0.009)DK	3	-0.11651	1	0.346	0.23	1.725	1.866	0.1615	0.000960778	down	1.02989	0.31798	unchange
		J5JB71	1009	S	Uncharacterized protein	BBA_07767	0.999568	7.23654e-132	233.27	EAS(1)PEKSLPAAQTSTQPVVHNQFAVGAK	4	-0.0048889	2	1.191	1.224	0.375	0.373	3.23725	5.53557e-07	up	0.981881	0.49467	unchange
		J5JB71	1344	S	Uncharacterized protein	BBA_07767	1	8.86038e-05	88.596	VKRNS(1)GMFR	4	0.16601	4	1.161	1.206	0.381	0.444	2.89875	0.000258157	up	0.981881	0.49467	unchange
		J4VV14	638	S	Putative histidine kinase HHK2p	BBA_08737	0.914686	4.76512e-05	112.83	HS(0.915)FT(0.085)SYEEK	3	0.0050843	1	0.507	0.442	1.444	1.571	0.316	0.000235584	down	0.957635	0.124935	unchange
		J4VXH9	19	S	Mob1/phocein family protein	BBA_07890	0.998588	2.00249e-09	126.83	GGS(0.001)NKS(0.999)PGPQK	4	-0.087626	4	1.265	1.103	0.432	0.389	2.901	0.00037526	up	1.11485	0.594655	unchange
		J5JI30	431	S	Putative MCD1/ SCC1/Rad21 protein	BBA_07896	1	9.39531e-63	167.02	DSGIADVES(1)ERGAAKS(1)PR	4	-0.49394	2	1.105	1.155	0.478	0.513	2.28575	7.76759e-05	up	1.09368	0.0940674	unchange
		J4KM12	480	S	Ammonium transporter	BBA_07954	0.904099	0.000195925	47.793	GEPAEEGTMLEPQHGIAEHAS(0.904)MIRPT(0.396)S(0.372)S(0.165)S(0.163)VAMAEGKR	5	0.48212	1	1.079	1.107	0.487	0.618	2.01225	0.00312095	up	1.01521	0.722672	unchange
		J5JI01	494	Y	Uncharacterized protein	BBA_08077	0.78807	2.80663e-13	147.26	RHS(0.033)DDY(0.179)DDRY(0.788)R	2	-0.21299	4	1.059	1.149	0.485	0.587	2.0815	0.00178616	up	0.892642	0.263347	unchange
		J4VV14	1037	S	Putative histidine kinase HHK2p	BBA_08737	1	5.4916e-10	98.552	S(1)AAGS(1)PLGTPGWK	3	-0.63185	1	0.332	0.272	1.874	1.677	0.17075	0.000188061	down	0.957635	0.124935	unchange
		J5JI01	378	S	Uncharacterized protein	BBA_08077	0.814069	1.91264e-44	141.14	S(0.814)KS(0.858)GS(0.328)GGGGGAGLAALATAGLGALGAK	5	-0.0067349	4	1.109	1.237	0.434	0.423	2.743	9.9347e-05	up	0.892642	0.263347	unchange
		J4VUX3	148	T	RNA recognition domain-containing protein	BBA_08807	1	0.000428342	54.281	DEKDEEDEKT(1)PK	4	0.31964	1	0.326	0.259	1.787	1.792	0.164	0.000171224	down	1.02869	0.408836	unchange
		J5JI01	380	S	Uncharacterized protein	BBA_08077	0.857616	1.07734e-68	170.18	S(0.814)KS(0.858)GS(0.328)GGGGGAGLAALATAGLGALGAK	5	-0.0067349	7	1.078	1.146	0.538	0.508	2.13275	9.52234e-05	up	0.892642	0.263347	unchange
		J5JI01	661	S	Uncharacterized protein	BBA_08077	1	0.00282587	50.088	RRS(1)GS(1)LPAPR	3	-0.044147	1	1.224	1.185	0.348	0.41	3.20875	0.00025443	up	0.892642	0.263347	unchange
		J5JI01	382	S	Uncharacterized protein	BBA_08077	0.637321	1.07734e-68	170.18	S(0.637)KS(0.725)GS(0.637)GGGGGAGLAALATAGLGALGAK	4	-0.029109	6	1.069	1.129	0.542	0.542	2.032	2.66018e-05	up	0.892642	0.263347	unchange
		J4UHV2	809	T	Kinase domain containing protein	BBA_08102	0.993883	1.52929e-98	233.54	AS(0.006)T(0.994)MEQQQSGIPAAIQR	2	0.059862	1	1.062	1.136	0.513	0.574	2.03375	0.00048163	up	1.03385	0.456826	unchange
		J4UHV4	892	S	MIF4G domain-containing protein	BBA_08107	1	7.6243e-06	80.96	GS(1)RRNDVQAAK	4	-0.83338	4	1.192	1.344	0.291	0.273	4.51175	5.59696e-05	up	0.935842	0.163145	unchange
		J4UGZ0	486	S	Uncharacterized protein	BBA_08829	0.999451	9.27273e-05	84.365	S(0.001)FRVS(0.999)WDDR	3	-0.1228	2	0.517	0.382	1.505	1.586	0.29175	0.00123199	down	1.11561	0.0169769	unchange
		J4UGZ0	1213	S	Uncharacterized protein	BBA_08829	0.997437	0.0152089	47.894	GS(0.003)FIS(0.997)LLR	2	0.48705	1	0.573	0.635	1.284	1.334	0.46275	0.000206259	down	1.11561	0.0169769	unchange
		J4UHV4	1345	S	MIF4G domain-containing protein	BBA_08107	0.996748	2.3802e-60	162.09	ENSNTFSLLANMDS(0.009)ENPAS(0.993)PPS(0.997)AAAS(0.002)PALSK	4	-0.34578	7	1.202	1.001	0.548	0.527	2.05625	0.00156799	up	0.935842	0.163145	unchange
		J4VUK1	1256	S	GYF domain-containing protein	BBA_08859	0.786717	6.54762e-06	67.11	GPTGPIVPVRPAS(0.787)T(0.209)AS(0.005)AK	3	0.071572	1	0.516	0.539	1.41	1.443	0.3705	6.48469e-06	down	1.04772	0.214871	unchange
		J4VUK1	408	T	GYF domain-containing protein	BBA_08859	1	8.24046e-06	73.499	AGPLGT(1)PVK	3	-0.0036309	5	0.449	0.464	1.556	1.516	0.29825	2.54944e-06	down	1.04772	0.214871	unchange
		J4VUD2	1422	S	Non-repetitive/WGA-negative nucleoporin	BBA_08927	0.999885	0.000105226	100.09	LPTGGS(1)LRW	2	-0.26348	3	0.52	0.468	1.487	1.469	0.3345	8.59915e-05	down	0.875645	0.063975	unchange
		J4VUD2	1243	T	Non-repetitive/WGA-negative nucleoporin	BBA_08927	1	1.83888e-20	116.55	LEDLT(1)PGQAEPPLPYEAVSSK	3	-0.20329	1	0.563	0.391	1.561	1.445	0.319	0.00272538	down	0.875645	0.063975	unchange
		J5J8S0	173	T	AMP deaminase	BBA_08268	1	5.58247e-81	203.59	GDSNEWVEKT(1)PQQS(0.999)PS(0.001)IQAGSR	4	-0.12128	3	1.207	1.03	0.495	0.527	2.19925	0.000910443	up	1.07728	0.0968564	unchange
		J5JE81	497	Y	Serine/threonine-protein kinase Sgk2	BBA_08965	0.75703	4.79021e-08	96.435	RKS(0.542)S(0.701)DNNY(0.757)NNPR	3	-0.15256	2	0.619	0.596	1.399	1.205	0.47025	0.000686825	down	1.16703	0.116882	unchange
		J5JE81	493	S	Serine/threonine-protein kinase Sgk2	BBA_08965	0.999904	4.79021e-08	96.435	RKS(1)S(1)DNNYNNPR	4	0.40391	6	0.623	0.605	1.325	1.26	0.4765	4.69367e-05	down	1.16703	0.116882	unchange
		J5JGY9	202	S	Uncharacterized protein	BBA_08301	1	5.96333e-56	155.11	WEKLEGALGAGDGEES(1)EEVDEGTWTR	3	-0.45976	2	1.082	1.139	0.525	0.526	2.11925	1.82627e-05	up	0.898837	0.483664	unchange
		J4KLB2	1167	S	Acetyl-CoA carboxylase	BBA_09151	0.853505	1.25533e-37	190.11	VY(0.003)S(0.143)IS(0.854)DMSYLDAK	2	-0.028315	1	0.601	0.611	1.196	1.413	0.469	0.000815143	down	1.04167	0.0263535	unchange
		J5J8Y8	1763	T	Vacuolar protein sorting-associated protein vps13	BBA_08303	0.62184	0.00656349	43.761	APS(0.029)GRT(0.622)S(0.325)T(0.024)MAK	3	0.009087	1	1.373	1.235	0.194	0.255	5.9395	0.000368136	up	0.837413	0.0502759	unchange
		J5J8Y8	357	Y	Vacuolar protein sorting-associated protein vps13	BBA_08303	0.980612	0.060802	42.599	WS(0.019)WAY(0.981)FK	3	-2.4337	1	1.098	1.171	0.684	0.291	2.787	0.0466747	up	0.837413	0.0502759	unchange
		J5J8Y8	2222	S	Vacuolar protein sorting-associated protein vps13	BBA_08303	0.676849	3.26781e-06	75.064	ASGFSIINPGKS(0.323)ES(0.677)FRK	4	0.25956	1	1.303	0.966	0.503	0.468	2.34675	0.00400615	up	0.837413	0.0502759	unchange
		J4KLR1	160	S	Shwachman-Bodian-Diamond syndrome protein	BBA_08359	0.597738	1.40359e-30	124.09	VDKS(0.598)GS(0.401)AAGT(0.002)PATGEDGEARPR	3	0.029896	1	1.114	1.12	0.515	0.513	2.17725	1.79875e-08	up	1.02299	0.571698	unchange
		J4UHJ1	511	S	Monooxygenase-like protein	BBA_08402	1	0.0126422	56.725	LDQGRS(1)F	2	0.030238	1	1.179	1.198	0.423	0.385	2.952	5.31871e-05	up	0.915344	0.042145	unchange
		J4KLJ7	494	S	DENN domain-containing protein	BBA_08751	0.995218	2.43191e-05	85.271	KPLMT(0.005)KVS(0.995)MR	4	-0.57846	1	1.319	1.304	0.222	0.207	6.14525	4.40681e-06	up	0.993418	0.794284	unchange
		J5J5I7	62	S	Glutaredoxin, eukaryotic/virial	BBA_09180	0.99962	4.86914e-05	118.31	S(1)LLSSLDAK	2	0.70508	2	0.482	0.422	1.52	1.565	0.29375	0.000132332	down	1.18695	0.0539855	unchange
		J5JCU2	638	S	Histone deacetylation protein Rxt3	BBA_09376	0.670928	0.000262183	64.945	S(0.011)AQS(0.277)S(0.671)T(0.041)PQPK	3	-0.52322	1	0.514	0.61	1.396	1.352	0.41025	0.000535561	down	1.17511	0.211231	unchange
		J5J4V7	177	S	Cobalamin-independent methionine synthase	BBA_09388	1	1.43232e-06	81.01	GQS(1)VEPIDLLDK	2	3.0248	2	0.401	0.342	1.663	1.672	0.22325	0.000105723	down	1.09881	0.00873299	unchange
		J4UGZ0	54	T	Uncharacterized protein	BBA_08829	0.840552	1.70546e-16	113.49	ARPT(0.841)S(0.159)PTIVAEVQSKR	4	0.23677	4	1.04	1.197	0.542	0.486	2.1875	0.000886332	up	1.11561	0.0169769	unchange
		J4KL69	231	S	Translation machinery-associated protein	BBA_09394	1	0.000144802	96.745	ALLDKS(1)PLK	3	0.3513	1	0.551	0.5	1.473	1.385	0.369	0.000141912	down	0.989894	0.770003	unchange
		J4VUK1	616	S	GYF domain-containing protein	BBA_08859	0.947538	5.48147e-07	83.423	GNFPGPSRDT(0.052)ES(0.948)PMR	2	-0.28618	5	1.123	1.153	0.486	0.478	2.365	2.1878e-06	up	1.04772	0.214871	unchange
		J5J6M5	298	S	PHD-finger domain-containing protein	BBA_08945	0.933251	6.7069e-10	98.062	GRS(0.933)DS(0.067)EENQASVKR	3	0.91477	3	1.344	1.397	0.095	0.152	11.7937	0.000581395	up	0.996427	0.976967	unchange
		J4UFW4	69	S	Aminotransferase class I and II	BBA_09515	1	4.72373e-08	86.557	QDVWSIINEAAAAS(1)PK	3	0.30962	1	0.404	0.548	1.426	1.588	0.31725	0.00160245	down	0.941492	0.140621	unchange
		J5J6M5	228	S	PHD-finger domain-containing protein	BBA_08945	0.500065	0.00837379	41.513	AT(0.5)S(0.5)VIRDGAKS(1)PK	4	0.15003	1	1.34	1.505	0.035	0.051	34.4435	0.000100285	up	0.996427	0.976967	unchange
		J5J6M5	227	T	PHD-finger domain-containing protein	BBA_08945	0.500065	0.00837379	41.513	AT(0.5)S(0.5)VIRDGAKS(1)PK	4	0.15003	1	1.34	1.505	0.035	0.051	34.4435	0.000100285	up	0.996427	0.976967	unchange
		J5J6M5	236	S	PHD-finger domain-containing protein	BBA_08945	0.99987	0.00348089	41.695	AT(0.5)S(0.5)VIRDGAKS(1)PK	4	0.15003	2	1.421	1.409	0.054	0.054	26.41	1.17818e-08	up	0.996427	0.976967	unchange
		J5J6M5	5	S	PHD-finger domain-containing protein	BBA_08945	1	0.00185752	66.692	APPS(1)PRR	3	0.54717	4	1.232	1.216	0.331	0.367	3.52075	4.35331e-05	up	0.996427	0.976967	unchange
		J4KL15	73	S	NADH-ubiquinone oxidoreductase 10.5 kDa subunit	BBA_09657	0.999997	2.89685e-31	131.09	AQS(1)LDGLTDK	3	-0.25718	3	0.525	0.514	1.407	1.471	0.36225	1.13611e-05	down	0.930344	0.272946	unchange
		J5J3Q5	1597	S	Uncharacterized protein	BBA_09703	0.97359	2.41928e-05	80.871	EADYALS(0.026)S(0.974)PK	3	0.0071669	4	0.588	0.634	1.249	1.346	0.4725	0.000193436	down	1.04783	0.438355	unchange
		J5JDU7	283	S	Putative dis1-suppressing protein kinase dsk1	BBA_09092	0.976879	5.29243e-05	60.419	DS(0.001)S(0.001)PKDDQS(0.977)QT(0.019)DKT(0.001)ADMLT(0.001)R	4	-0.41446	2	1.11	1.106	0.511	0.543	2.1075	4.28538e-05	up	0.948217	0.0738576	unchange
		J5J3K3	179	S	SRP54-type protein	BBA_09750	0.997335	2.50002e-12	92.545	TVSNGADKDAAS(0.997)PDS(0.002)TPTASRPTTPASSNLVVAK	4	-0.70905	4	0.563	0.564	1.358	1.382	0.413	6.67091e-07	down	1.0808	0.204761	unchange
		J4KKZ5	585	S	Myosin class II heavy chain	BBA_09751	1	0.0031687	60.118	AEPS(1)PVK	2	0.12114	3	0.51	0.453	1.524	1.47	0.3225	0.000121424	down	0.871209	0.011788	unchange
		J5JDP4	540	S	Ferric reductase like transmembrane component	BBA_09143	1	2.69115e-32	132	AAVHQDHGAALERGS(1)GS(1)DLDADEKR	6	0.5449	15	1.075	1.185	0.496	0.495	2.286	0.000107576	up	0.881938	0.0621	unchange
		J4KKZ5	179	S	Myosin class II heavy chain	BBA_09751	1	8.69094e-07	86.944	PIVLHHPRPHS(1)R	5	0.51287	3	0.457	0.362	1.697	1.519	0.25625	0.000560417	down	0.871209	0.011788	unchange
		J4KKZ5	422	S	Myosin class II heavy chain	BBA_09751	0.831946	3.21694e-13	110.74	AIPIVRPS(0.168)S(0.832)R	3	-0.2043	3	0.556	0.594	1.425	1.281	0.427	0.000230587	down	0.871209	0.011788	unchange
		J5J5I7	60	T	Glutaredoxin, eukaryotic/virial	BBA_09180	0.654497	1.15577e-06	87.429	AT(0.654)KS(0.345)LLSSLDAK	3	-0.067088	1	1.214	1.176	0.402	0.386	3.04225	1.03225e-05	up	1.18695	0.0539855	unchange
		J4UG88	702	S	HEAT repeat containing protein	BBA_09263	0.990654	3.64022e-05	70.41	VAS(0.991)PRT(0.505)S(0.505)PAKPR	4	0.095201	2	1.313	1.231	0.303	0.245	4.7155	0.000252516	up	1.00456	0.901426	unchange
		J5J4B9	162	S	Fungal specific transcription factor	BBA_09506	0.796349	8.58957e-09	114.96	MS(0.204)S(0.796)IKQVQDLEK	3	0.32376	1	1.179	1.258	0.366	0.349	3.417	1.85441e-05	up	0.942036	0.101147	unchange
		J4UFR0	165	S	Phosphotransferase family protein	BBA_09632	1	6.35188e-109	235.2	LPNATEETQMTSAADVS(1)VEKR	3	0.40645	7	1.059	1.14	0.548	0.537	2.032	8.26991e-05	up	1.10772	0.00931114	unchange
		J4KKZ5	425	S	Myosin class II heavy chain	BBA_09751	0.95855	2.26642e-31	131.19	AIPIVRPS(0.5)S(0.5)RS(0.042)S(0.959)AK	4	-0.087022	2	0.589	0.484	1.444	1.38	0.38125	0.000802799	down	0.871209	0.011788	unchange
		J5JBU9	662	S	PA domain-containing protein	BBA_09644	0.999215	6.3594e-05	83.53	GSS(0.001)GFS(0.999)AEWR	2	-0.058173	2	1.193	1.196	0.367	0.422	3.052	0.000165519	up	0.984539	0.620244	unchange
		J4KL03	254	S	PX domain-containing protein	BBA_09699	1	4.32896e-31	146.15	RES(1)DLEADMRDLAEQFQK	4	4.0086	1	1.031	1.305	0.438	0.438	2.67425	0.00103794	up	1.17068	0.0641886	unchange
		J5JBP8	9	S	Amidinotransferase family protein	BBA_09701	0.941402	0.00789349	43.03	RAS(0.941)RMT(0.016)S(0.021)T(0.021)EVR	3	0.023174	1	1.28	1.188	0.395	0.271	3.855	0.00194316	up	0.892925	0.0604011	unchange
		J4KKZ5	421	S	Myosin class II heavy chain	BBA_09751	0.609427	3.21694e-13	110.74	AIPIVRPS(0.609)S(0.391)R	3	-0.41933	4	0.568	0.513	1.444	1.367	0.386	0.000173358	down	0.871209	0.011788	unchange
		J5J3Q5	899	S	Uncharacterized protein	BBA_09703	1	0.00576841	50.353	NRS(1)FKER	4	0.40938	2	1.172	1.219	0.37	0.415	3.05875	9.73191e-05	up	1.04783	0.438355	unchange
		J5J3Q5	494	S	Uncharacterized protein	BBA_09703	0.999992	3.9276e-119	213.09	S(1)IGRDVYVDDFDDDEPAPPMPLMSDINPSEVTR	4	-0.27387	3	1.17	1.089	0.404	0.586	2.36775	0.0069223	up	1.04783	0.438355	unchange
		J5J306	11	S	Uncharacterized protein	BBA_09880	0.851591	9.00317e-17	106.57	S(0.148)S(0.852)ADS(1)ILDGAQER	2	0.013425	8	1.058	1.138	0.539	0.55	2.019	7.64139e-05	up	1.19098	0.0803254	unchange
		J5J2G5	935	T	Cystathionine gamma-synthase	BBA_10026	0.584735	1.28349e-50	156.77	T(0.585)NS(0.415)VDETAAPNSEAVFATSNDTKESSR	4	-1.2906	1	1.025	1.182	0.561	0.512	2.06625	0.000961025	up	1.11141	0.142586	unchange
		J5J2G5	672	S	Cystathionine gamma-synthase	BBA_10026	0.999976	5.9352e-06	78.441	NIALPAS(1)CVDGVSK	3	-0.76759	1	1.097	1.178	0.458	0.51	2.3625	0.000246791	up	1.11141	0.142586	unchange
		J5J2G5	937	S	Cystathionine gamma-synthase	BBA_10026	0.766254	1.28349e-50	156.77	T(0.234)NS(0.766)VDETAAPNSEAVFATSNDTKESSR	3	1.8407	1	1.206	1.104	0.464	0.446	2.5465	0.000110348	up	1.11141	0.142586	unchange
		J4UFI2	1540	T	ABC transporter	BBA_09762	0.841034	3.89287e-31	124.99	VHLIGEEDT(0.129)S(0.681)T(0.203)PAT(0.986)PVS(0.924)T(0.091)LT(0.841)S(0.143)NK	3	0.43999	3	0.501	0.418	1.661	1.4	0.30325	0.000745454	down	0.93765	0.554652	unchange
		J4UFI2	959	S	ABC transporter	BBA_09762	0.998277	0.0061727	42.314	S(0.998)RPGS(0.909)ALT(0.07)S(0.023)R	3	-0.0013146	1	0.53	0.433	1.643	1.352	0.3255	0.00124715	down	0.93765	0.554652	unchange
		J4VQK0	16	S	SWI/SNF complex protein	BBA_10085	0.999094	2.10751e-17	117.84	AFAQQAPQRS(0.999)PHAT(0.001)AR	4	-0.012479	3	1.287	1.052	0.403	0.46	2.72975	0.00121591	up	0.929161	0.234722	unchange
		J5JA79	545	S	Serine/threonine-protein kinase ksg1	BBA_10086	0.995662	1.94929e-51	153.86	IITELPPPTQLDIEWS(0.996)PVLT(0.004)KDNER	3	-0.39952	1	1.171	1.271	0.336	0.373	3.46225	9.26393e-05	up	0.923408	0.53793	unchange
		J5JAN0	10	S	RNA polymerase III transcription factor tfiiic	BBA_09976	1	3.98151e-36	143.32	DDKS(1)DADS(1)DLEELQGDIAK	4	0.1327	1	0.515	0.477	1.569	1.381	0.338	0.000220261	down	0.937773	0.301573	unchange
		J4KKR5	691	S	Endonuclease/Exonuclease/phosphatase protein	BBA_10138	0.987868	2.0956e-05	67.579	KQSNQDREQS(0.988)IS(0.012)GSR	4	-1.2191	2	1.199	1.009	0.504	0.565	2.0795	0.00197745	up	0.934857	0.353387	unchange
		J5JAN0	14	S	RNA polymerase III transcription factor tfiiic	BBA_09976	1	3.98151e-36	143.32	DDKS(1)DADS(1)DLEELQGDIAK	4	0.1327	1	0.515	0.477	1.569	1.381	0.338	0.000220261	down	0.937773	0.301573	unchange
		J4UEW3	532	S	Uncharacterized protein	BBA_10183	0.523178	0.00234222	48.405	AREPFS(0.523)S(0.369)PT(0.108)QGR	3	2.1692	1	1.073	1.147	0.535	0.517	2.117	6.66311e-05	up	1.12481	0.673623	unchange
		J4KKM5	400	S	Chorismate synthase	BBA_10338	1	9.07546e-11	97.081	IAAAGKS(1)VFQDIDD	3	0.20681	3	1.237	1.274	0.281	0.32	4.20925	6.66073e-05	up	1.14129	0.267829	unchange
		J4VQK0	182	T	SWI/SNF complex protein	BBA_10085	0.854956	7.68145e-18	98.977	LLDEVLEDEVGT(0.001)KPS(0.998)AANT(0.855)AT(0.145)EDNDVK	4	-0.84661	1	0.634	0.576	1.336	1.275	0.46525	0.000245915	down	0.929161	0.234722	unchange
		J5JDC2	16	T	Eukaryotic translation initiation factor 3 subunit J	BBA_06958	0.999694	3.67276e-18	103.34	PPAKQWDNEDS(1)ES(1)DT(1)PPT(0.294)S(0.706)PVVAAPR	4	0.076751	6	1.226	1.089	0.458	0.445	2.5705	0.000203279	up	0.988125	0.761436	unchange
		J4VQK0	178	S	SWI/SNF complex protein	BBA_10085	0.998181	7.68145e-18	98.977	LLDEVLEDEVGT(0.001)KPS(0.998)AANT(0.855)AT(0.145)EDNDVK	4	-0.84661	1	0.634	0.576	1.336	1.275	0.46525	0.000245915	down	0.929161	0.234722	unchange
		J5JDC2	12	S	Eukaryotic translation initiation factor 3 subunit J	BBA_06958	0.999999	4.20976e-25	115.54	PPAKQWDNEDS(1)ES(1)DT(0.997)PPT(0.297)S(0.706)PVVAAPR	3	-0.75396	8	1.143	1.073	0.507	0.547	2.11	0.000206567	up	0.988125	0.761436	unchange
		J5JA79	374	S	Serine/threonine-protein kinase ksg1	BBA_10086	0.999969	1.37164e-140	260.97	AAS(1)FVGTAEYVSPELLTHK	4	0.27009	9	0.624	0.594	1.223	1.378	0.471	0.000425577	down	0.923408	0.53793	unchange
		J5JDC2	20	S	Eukaryotic translation initiation factor 3 subunit J	BBA_06958	0.705868	3.67276e-18	103.34	PPAKQWDNEDS(1)ES(1)DT(1)PPT(0.294)S(0.706)PVVAAPR	4	0.076751	6	1.226	1.089	0.458	0.445	2.5705	0.000203279	up	0.988125	0.761436	unchange
		J5JDC2	14	S	Eukaryotic translation initiation factor 3 subunit J	BBA_06958	0.999994	3.67276e-18	103.34	PPAKQWDNEDS(1)ES(1)DT(1)PPT(0.294)S(0.706)PVVAAPR	4	0.076751	6	1.226	1.089	0.458	0.445	2.5705	0.000203279	up	0.988125	0.761436	unchange
		J4UEZ3	42	S	Extensin-like protein	BBA_10114	0.871455	3.70854e-05	79.492	T(0.128)VS(0.871)LEIPSDK	3	-0.4654	1	0.417	0.398	1.765	1.458	0.25575	0.000247037	down	0.842389	0.00317458	unchange
		J4UEZ3	270	S	Extensin-like protein	BBA_10114	0.98595	1.97341e-73	169.05	KAAAAAANGNGGANIDDNDNDDDHS(0.986)DET(0.014)EQQK	5	-0.49376	2	0.631	0.614	1.283	1.275	0.488	8.2339e-06	down	0.842389	0.00317458	unchange
		J4KKR5	139	S	Endonuclease/Exonuclease/phosphatase protein	BBA_10138	0.867761	5.18111e-06	86.699	GIGGPPPS(0.868)S(0.132)GK	3	-0.42313	2	0.636	0.589	1.308	1.281	0.47375	0.000122579	down	0.934857	0.353387	unchange
		J4UG38	362	S	Catalase-peroxidase	BBA_09338	1	0.000162561	65.043	S(1)PAGAPQWVAK	3	-0.66627	1	0.556	0.532	1.515	1.287	0.39175	0.000494781	down	0.911195	0.08681	unchange
		J4UR46	1073	T	PAB-dependent poly(A)-specific ribonuclease subunit PAN2	BBA_02828	1	1.45864e-14	103.71	IDT(1)PPLPVDGNGGPSTPVTK	3	1.3596	3	0.534	0.571	1.489	1.287	0.40125	0.000417932	down	1.05462	0.775066	unchange
		J4UR46	1086	T	PAB-dependent poly(A)-specific ribonuclease subunit PAN2	BBA_02828	0.747164	9.01098e-11	94.031	IDT(1)PPLPVDGNGGPS(0.245)T(0.747)PVT(0.008)K	3	-0.48941	2	0.534	0.571	1.489	1.287	0.40125	0.000417932	down	1.05462	0.775066	unchange
